# Supplementary material for: Synthesis and crystal structure of bis­(μ-2-methyl­benzene­thiol­ato-κ2 S:S)bis­[meth­yl(2-methyl­benzene­thiol­ato-κS)indium(III)]
Source: Acta Crystallogr E Crystallogr Commun. 2017 Mar 10;73(Pt 4):481–3. doi: 10.1107/S2056989017003498 (PMC5382603; doi:10.1107/S2056989017003498)
Supplement: Supplementary file 1 [file e-73-00481-sup1.cif]

##############################################################################
#                                                                            #
# This CIF contains the data in a paper accepted for publication in          #
# Acta Crystallographica Section E. It conforms to the requirements of       #
# Notes for Authors for Acta Crystallographica Section E, and has been       #
# peer reviewed under the auspices of the IUCr Commission on Journals.       #
#                                                                            #
# Full details of the Crystallographic Information File format               #
# are given in the paper "The Crystallographic Information File (CIF):       #
# a New Standard Archive File for Crystallography" by S. R. Hall, F. H.      #
# Allen and I. D. Brown [Acta Cryst. (1991), A47, 655-685].                  #
#                                                                            #
# The current version of the core CIF dictionary is obtainable from          #
# ftp://ftp.iucr.org/pub/cif_core.dic.                                       #
#                                                                            #
# Software is freely available for graphical display of the structure(s)     #
# in this CIF. For information consult the CIF software page                 #
# http://www.iucr.org/resources/cif/software.                                #
#                                                                            #
# This file may be used for bona fide research purposes within the           #
# scientific community so long as proper attribution is given to the journal # 
# article from which it was obtained.                                        #
#                                                                            #
##############################################################################
data_I
_database_code_depnum_ccdc_archive 'CCDC 1535922'
_audit_creation_method     SHELXL-2013
_journal_date_recd_electronic     2017-02-17
_journal_date_accepted     2017-03-03
_journal_name_full     'Acta Crystallographica, Section E'
_journal_year     2017
_journal_volume     73
_journal_issue      4
_journal_page_first     481
_journal_page_last     483
_journal_paper_category     GM
_journal_paper_doi     10.1107/S2056989017003498
_journal_coeditor_code     LH5837
_publ_contact_author_name     'Glen G. Briand'
_publ_contact_author_address
;
Department of Chemistry and Biochemistry
Mount Allison University
Sackville, NB
E1G 0A1
Canada
;
_publ_contact_author_email     gbriand@mta.ca
_publ_contact_author_fax     '(506) 364-2313'
_publ_contact_author_phone     '(506) 364-2346'
_publ_section_title
;\
Synthesis and crystal structure of
bis(\m-2-methylbenzenethiolato-\k^2^<i>S</i>:<i>S</i>)bis[methyl(2-\
methylbenzenethiolato-\k<i>S</i>)indium(III)]
;
loop_
    _publ_author_name
    _publ_author_footnote
    _publ_author_address
    'Briand, Glen G.' .
;
Department of Chemistry and Biochemistry
Mount Allison University
63C York Street
Sackville, NB
E4L 1G8
Canada
;
    'Decken, Andreas' .
;
Department of Chemistry
University of New Brunswick
Fredericton, NB
E3B 5A3
Canada
;
    'Dickie, Courtney M.' .
;
Department of Chemistry and Biochemistry
Mount Allison University
63C York Street
Sackville, NB
E4L 1G8
Canada
;
    'MacNeil, Gregory' .
;
Department of Chemistry and Biochemistry
Mount Allison University
63C York Street
Sackville, NB
E4L 1G8
Canada
;
_publ_section_synopsis
;
The dinuclear compound,
[Me(2-MeC~6~H~4~S)In-\m-(2-MeC~6~H~4~S)~2~InMe(2-MeC~6~H~4~S)], was prepared
from the 1:2 reaction of Me~3~In and 2-MeC~6~H~4~SH in toluene. Its crystal
structure exhibits a four-membered In~2~S~2~ ring core <i>via</i> bridging
(2-MeC~6~H~4~S) groups. The dimeric units are further associated into a
one-dimensional polymeric structure <i>via</i> intermolecular In...S contacts.
;
_chemical_name_systematic
;\
Bis(\m-2-methylbenzenethiolato-\k^2^<i>S</i>:<i>S</i>)\
bis[methyl(2-methylbenzenethiolato-\k<i>S</i>)indium(III)]
;
_chemical_name_common     ?
_chemical_formula_moiety     'C30 H34 In2 S4'
_chemical_formula_sum     'C30 H34 In2 S4'
_chemical_formula_iupac     '[In2 (C H3)2 (C7 H7 S1)4]'
_chemical_formula_weight     752.45
_chemical_melting_point     ?
_shelx_space_group_comment
;
The symmetry employed for this shelxl refinement is uniquely defined
by the following loop, which should always be used as a source of
symmetry information in preference to the above space-group names.
They are only intended as comments.
;
_space_group_crystal_system     monoclinic
_space_group_name_H-M_alt     'P 21'
_space_group_name_Hall     'P 2yb'
loop_
    _space_group_symop_operation_xyz
    'x, y, z'
    '-x, y+1/2, -z'
_cell_length_a     7.4441(15)
_cell_length_b     14.625(3)
_cell_length_c     14.074(3)
_cell_angle_alpha     90.00
_cell_angle_beta     99.693(3)
_cell_angle_gamma     90.00
_cell_volume     1510.4(5)
_cell_formula_units_Z     2
_cell_measurement_reflns_used     5877
_cell_measurement_theta_min     2.78
_cell_measurement_theta_max     27.81
_cell_measurement_temperature     173.0(10)
_exptl_crystal_description     Rod
_exptl_crystal_colour     Colourless
_exptl_crystal_size_max     0.45
_exptl_crystal_size_mid     0.075
_exptl_crystal_size_min     0.025
_exptl_crystal_density_diffrn     1.655
_exptl_crystal_density_meas     ?
_exptl_crystal_density_method     'not measured'
_exptl_crystal_F_000     752
_exptl_absorpt_coefficient_mu     1.821
_exptl_absorpt_correction_type     multi-scan
_exptl_absorpt_process_details
;
(SADABS; Sheldrick, 2008a)
;
_exptl_absorpt_correction_T_min     0.4945
_exptl_absorpt_correction_T_max     0.9559
_exptl_special_details
;
Crystal decay was monitored by repeating the initial 50 frames
at the end of the data collection and analyzing duplicate
reflections.
;
_diffrn_ambient_temperature     173.0(10)
_diffrn_radiation_type     MoK\a
_diffrn_radiation_wavelength     0.71073
_diffrn_radiation_monochromator     graphite
_diffrn_measurement_device_type     'Bruker SMART1000/P4'
_diffrn_measurement_method     '\f and \w scans'
_diffrn_detector_area_resol_mean     ?
_diffrn_reflns_number     10442
_diffrn_reflns_av_R_equivalents     0.0410
_diffrn_reflns_av_sigmaI/netI     0.0622
_diffrn_reflns_theta_min     1.468
_diffrn_reflns_theta_max     27.498
_diffrn_reflns_theta_full     25.000
_diffrn_measured_fraction_theta_max     0.975
_diffrn_measured_fraction_theta_full     1.000
_diffrn_reflns_limit_h_min     -9
_diffrn_reflns_limit_h_max     9
_diffrn_reflns_limit_k_min     -18
_diffrn_reflns_limit_k_max     19
_diffrn_reflns_limit_l_min     -18
_diffrn_reflns_limit_l_max     17
_diffrn_standards_number     0
_diffrn_standards_interval_count     0
_diffrn_standards_interval_time     0
_diffrn_standards_decay_%     0
_refine_special_details
;
Refined as a 2-component inversion twin
;
_reflns_number_total     5591
_reflns_number_gt     4742
_reflns_threshold_expression     'I > 2\s(I)'
_refine_ls_structure_factor_coef     Fsqd
_refine_ls_matrix_type     full
_refine_ls_R_factor_all     0.0504
_refine_ls_R_factor_gt     0.0344
_refine_ls_wR_factor_gt     0.0673
_refine_ls_wR_factor_ref     0.0739
_refine_ls_goodness_of_fit_ref     1.041
_refine_ls_restrained_S_all     1.041
_refine_ls_number_reflns     5591
_refine_ls_number_parameters     332
_refine_ls_number_restraints     1
_refine_ls_hydrogen_treatment     constr
_refine_ls_weighting_scheme     calc
_refine_ls_weighting_details
                 'calc w=1/[\s^2^(Fo^2^)+(0.0276P)^2^] where P=(Fo^2^+2Fc^2^)/3'
_atom_sites_solution_hydrogens     geom
_atom_sites_solution_primary     direct
_atom_sites_solution_secondary     difmap
_refine_ls_shift/su_max     0.001
_refine_ls_shift/su_mean     0.000
_refine_diff_density_max     0.487
_refine_diff_density_min     -1.011
_refine_ls_extinction_method     none
_refine_ls_extinction_coef     ?
_refine_ls_abs_structure_details
;
Flack (1983), 2079 Friedel pairs
;
_refine_ls_abs_structure_Flack     0.41(3)
loop_
    _atom_type_symbol
    _atom_type_description
    _atom_type_scat_dispersion_real
    _atom_type_scat_dispersion_imag
    _atom_type_scat_source
    'C' 'C' 0.0033 0.0016
                         'International Tables Vol C Tables 4.2.6.8 and 6.1.1.4'
    'H' 'H' 0.0000 0.0000
                         'International Tables Vol C Tables 4.2.6.8 and 6.1.1.4'
    'S' 'S' 0.1246 0.1234
                         'International Tables Vol C Tables 4.2.6.8 and 6.1.1.4'
    'In' 'In' -0.7276 1.3100
                         'International Tables Vol C Tables 4.2.6.8 and 6.1.1.4'
_computing_data_collection
;
SMART (Bruker, 1999)
;
_computing_cell_refinement
;
SAINT (Bruker, 2006)
;
_computing_data_reduction
;
SAINT (Bruker, 2006)
;
_computing_structure_solution
;
SHELXS97 (Sheldrick, 2008b)
;
_computing_structure_refinement
;
SHELXL2013 (Sheldrick, 2015)
;
_computing_molecular_graphics
;
DIAMOND (Brandenburg, 2012)
;
_computing_publication_material
;
SHELXTL (Sheldrick, 2008b)
;
loop_
    _atom_site_type_symbol
    _atom_site_label
    _atom_site_fract_x
    _atom_site_fract_y
    _atom_site_fract_z
    _atom_site_U_iso_or_equiv
    _atom_site_adp_type
    _atom_site_calc_flag
    _atom_site_occupancy
    _atom_site_disorder_assembly
    _atom_site_disorder_group
    In In1 0.60776(7) 0.80291(3) 0.26699(4) 0.02518(14) Uani d 1 . .
    In In2 1.05764(7) 0.69727(3) 0.23677(4) 0.02406(14) Uani d 1 . .
    S S1 0.4196(2) 0.70588(16) 0.35474(14) 0.0268(4) Uani d 1 . .
    S S2 0.7227(3) 0.72420(11) 0.12869(14) 0.0218(4) Uani d 1 . .
    S S3 0.9290(3) 0.76607(13) 0.37732(15) 0.0232(4) Uani d 1 . .
    S S4 1.2193(2) 0.80568(17) 0.14747(13) 0.0268(4) Uani d 1 . .
    C C1 0.5973(11) 0.9472(6) 0.2527(7) 0.036(2) Uani d 1 . .
    H H1A 0.6958 0.9746 0.2988 0.054 Uiso calc 1 . .
    H H1B 0.4796 0.9694 0.2656 0.054 Uiso calc 1 . .
    H H1C 0.6115 0.9641 0.1870 0.054 Uiso calc 1 . .
    C C2 1.0874(11) 0.5515(5) 0.2317(7) 0.034(2) Uani d 1 . .
    H H2A 1.2104 0.5364 0.2206 0.051 Uiso calc 1 . .
    H H2B 0.9975 0.5265 0.1792 0.051 Uiso calc 1 . .
    H H2C 1.0678 0.5249 0.2931 0.051 Uiso calc 1 . .
    C C3 0.4643(10) 0.7328(5) 0.4795(6) 0.0235(17) Uani d 1 . .
    C C4 0.4170(10) 0.6667(5) 0.5433(6) 0.0269(18) Uani d 1 . .
    C C5 0.4608(11) 0.6852(6) 0.6420(6) 0.0346(19) Uani d 1 . .
    H H5 0.4308 0.6413 0.6865 0.042 Uiso calc 1 . .
    C C6 0.5449(11) 0.7639(6) 0.6763(6) 0.035(2) Uani d 1 . .
    H H6 0.5751 0.7736 0.7439 0.042 Uiso calc 1 . .
    C C7 0.5863(11) 0.8296(5) 0.6137(6) 0.034(2) Uani d 1 . .
    H H7 0.6436 0.8850 0.6376 0.040 Uiso calc 1 . .
    C C8 0.5435(10) 0.8145(6) 0.5147(5) 0.0297(18) Uani d 1 . .
    H H8 0.5687 0.8604 0.4711 0.036 Uiso calc 1 . .
    C C9 0.3221(13) 0.5794(6) 0.5076(6) 0.041(2) Uani d 1 . .
    H H9A 0.2848 0.5467 0.5618 0.061 Uiso calc 1 . .
    H H9B 0.4054 0.5410 0.4780 0.061 Uiso calc 1 . .
    H H9C 0.2143 0.5937 0.4597 0.061 Uiso calc 1 . .
    C C10 0.6499(9) 0.6072(5) 0.1171(5) 0.0196(16) Uani d 1 . .
    C C11 0.6429(10) 0.5650(5) 0.0265(6) 0.0254(17) Uani d 1 . .
    C C12 0.6019(10) 0.4720(5) 0.0215(6) 0.0307(19) Uani d 1 . .
    H H12 0.5984 0.4414 -0.0383 0.037 Uiso calc 1 . .
    C C13 0.5667(11) 0.4229(5) 0.0989(6) 0.035(2) Uani d 1 . .
    H H13 0.5361 0.3599 0.0918 0.042 Uiso calc 1 . .
    C C14 0.5755(11) 0.4651(5) 0.1872(6) 0.0305(19) Uani d 1 . .
    H H14 0.5540 0.4311 0.2417 0.037 Uiso calc 1 . .
    C C15 0.6163(11) 0.5583(5) 0.1957(6) 0.0285(18) Uani d 1 . .
    H H15 0.6208 0.5881 0.2560 0.034 Uiso calc 1 . .
    C C16 0.6849(12) 0.6168(6) -0.0591(6) 0.037(2) Uani d 1 . .
    H H16A 0.8122 0.6372 -0.0464 0.056 Uiso calc 1 . .
    H H16B 0.6045 0.6701 -0.0708 0.056 Uiso calc 1 . .
    H H16C 0.6656 0.5770 -0.1159 0.056 Uiso calc 1 . .
    C C17 1.0334(10) 0.8758(5) 0.4071(6) 0.0281(18) Uani d 1 . .
    C C18 1.0799(11) 0.8983(6) 0.5038(7) 0.038(2) Uani d 1 . .
    C C19 1.1513(12) 0.9872(7) 0.5242(8) 0.050(3) Uani d 1 . .
    H H19 1.1826 1.0054 0.5897 0.060 Uiso calc 1 . .
    C C20 1.1768(12) 1.0467(7) 0.4554(9) 0.058(3) Uani d 1 . .
    H H20 1.2259 1.1055 0.4727 0.070 Uiso calc 1 . .
    C C21 1.1315(12) 1.0226(6) 0.3587(8) 0.049(3) Uani d 1 . .
    H H21 1.1498 1.0646 0.3097 0.059 Uiso calc 1 . .
    C C22 1.0589(11) 0.9361(5) 0.3345(7) 0.037(2) Uani d 1 . .
    H H22 1.0272 0.9187 0.2688 0.044 Uiso calc 1 . .
    C C23 1.0596(12) 0.8356(7) 0.5848(6) 0.045(2) Uani d 1 . .
    H H23A 1.1387 0.7822 0.5831 0.068 Uiso calc 1 . .
    H H23B 0.9325 0.8154 0.5782 0.068 Uiso calc 1 . .
    H H23C 1.0941 0.8677 0.6462 0.068 Uiso calc 1 . .
    C C24 1.1434(10) 0.7751(5) 0.0239(6) 0.0267(18) Uani d 1 . .
    C C25 1.0177(10) 0.8323(5) -0.0341(5) 0.0276(18) Uani d 1 . .
    C C26 0.9738(11) 0.8081(7) -0.1314(6) 0.042(2) Uani d 1 . .
    H H26 0.8901 0.8452 -0.1730 0.050 Uiso calc 1 . .
    C C27 1.0464(13) 0.7330(6) -0.1693(6) 0.045(2) Uani d 1 . .
    H H27 1.0144 0.7192 -0.2360 0.054 Uiso calc 1 . .
    C C28 1.1654(12) 0.6781(6) -0.1103(7) 0.044(2) Uani d 1 . .
    H H28 1.2144 0.6253 -0.1359 0.053 Uiso calc 1 . .
    C C29 1.2146(10) 0.6990(6) -0.0141(6) 0.0334(17) Uani d 1 . .
    H H29 1.2980 0.6608 0.0263 0.040 Uiso calc 1 . .
    C C30 0.9353(11) 0.9151(6) 0.0057(7) 0.040(2) Uani d 1 . .
    H H30A 1.0317 0.9593 0.0289 0.060 Uiso calc 1 . .
    H H30B 0.8745 0.8965 0.0593 0.060 Uiso calc 1 . .
    H H30C 0.8462 0.9432 -0.0451 0.060 Uiso calc 1 . .
loop_
    _atom_site_aniso_label
    _atom_site_aniso_U_11
    _atom_site_aniso_U_22
    _atom_site_aniso_U_33
    _atom_site_aniso_U_12
    _atom_site_aniso_U_13
    _atom_site_aniso_U_23
    In1 0.0262(3) 0.0223(2) 0.0294(3) -0.0009(2) 0.0116(2) -0.0015(3)
    In2 0.0220(3) 0.0244(3) 0.0273(3) -0.0018(2) 0.0085(2) -0.0032(2)
    S1 0.0209(9) 0.0376(11) 0.0221(10) -0.0070(10) 0.0047(8) -0.0036(10)
    S2 0.0205(10) 0.0232(9) 0.0225(10) -0.0030(7) 0.0057(8) -0.0025(8)
    S3 0.0218(10) 0.0283(9) 0.0203(10) -0.0009(8) 0.0062(9) -0.0015(8)
    S4 0.0204(9) 0.0356(10) 0.0244(10) -0.0058(11) 0.0039(8) 0.0023(11)
    C1 0.033(5) 0.031(5) 0.042(5) -0.004(4) 0.003(4) -0.006(4)
    C2 0.027(5) 0.021(4) 0.053(6) 0.006(3) 0.005(4) -0.004(4)
    C3 0.016(4) 0.026(3) 0.029(4) 0.007(3) 0.006(3) 0.000(3)
    C4 0.021(4) 0.033(4) 0.027(4) 0.005(3) 0.004(3) 0.002(3)
    C5 0.044(5) 0.033(4) 0.027(4) 0.005(4) 0.008(4) 0.005(4)
    C6 0.035(5) 0.044(4) 0.025(5) 0.001(4) 0.005(4) -0.002(4)
    C7 0.033(5) 0.032(4) 0.037(5) -0.008(4) 0.008(4) -0.014(4)
    C8 0.027(4) 0.032(4) 0.032(4) 0.001(4) 0.010(3) -0.002(4)
    C9 0.059(6) 0.039(5) 0.022(5) -0.011(4) 0.004(4) 0.002(4)
    C10 0.010(4) 0.024(4) 0.025(4) 0.002(3) 0.005(3) -0.002(3)
    C11 0.017(4) 0.031(4) 0.030(4) 0.006(3) 0.009(3) -0.003(3)
    C12 0.027(4) 0.029(4) 0.036(5) 0.003(4) 0.002(4) -0.012(4)
    C13 0.032(5) 0.021(4) 0.052(6) -0.009(4) 0.008(4) 0.000(4)
    C14 0.029(5) 0.026(4) 0.040(5) 0.000(3) 0.016(4) 0.001(4)
    C15 0.031(5) 0.030(4) 0.025(4) -0.004(4) 0.009(4) 0.001(3)
    C16 0.040(5) 0.041(5) 0.032(5) -0.001(4) 0.010(4) 0.000(4)
    C17 0.018(4) 0.029(4) 0.038(5) -0.002(3) 0.007(4) -0.008(4)
    C18 0.013(4) 0.046(5) 0.054(6) 0.008(4) 0.007(4) -0.022(5)
    C19 0.026(5) 0.066(7) 0.058(7) -0.005(5) 0.005(5) -0.037(6)
    C20 0.026(5) 0.054(6) 0.096(10) -0.011(5) 0.015(6) -0.036(7)
    C21 0.036(5) 0.035(5) 0.081(8) -0.008(4) 0.021(5) -0.012(5)
    C22 0.034(5) 0.029(4) 0.052(6) -0.007(4) 0.023(4) -0.009(4)
    C23 0.037(5) 0.071(6) 0.027(5) 0.012(5) 0.003(4) -0.007(4)
    C24 0.023(4) 0.035(4) 0.024(4) -0.007(3) 0.011(3) 0.003(3)
    C25 0.024(4) 0.033(4) 0.025(4) -0.010(3) 0.002(3) 0.005(3)
    C26 0.039(5) 0.049(5) 0.034(5) -0.013(5) -0.006(4) 0.015(5)
    C27 0.053(6) 0.061(6) 0.020(5) -0.028(5) 0.004(4) -0.002(4)
    C28 0.048(6) 0.044(6) 0.043(6) -0.011(5) 0.017(5) -0.017(4)
    C29 0.022(4) 0.042(4) 0.038(5) -0.003(4) 0.009(3) 0.000(5)
    C30 0.027(5) 0.035(4) 0.055(6) 0.004(4) -0.002(4) 0.015(4)
_geom_special_details
;
 All esds (except the esd in the dihedral angle between two l.s. planes)
 are estimated using the full covariance matrix.  The cell esds are taken
 into account individually in the estimation of esds in distances, angles
 and torsion angles; correlations between esds in cell parameters are only
 used when they are defined by crystal symmetry.  An approximate (isotropic)
 treatment of cell esds is used for estimating esds involving l.s. planes.
;
loop_
    _geom_bond_atom_site_label_1
    _geom_bond_atom_site_label_2
    _geom_bond_site_symmetry_2
    _geom_bond_distance
    _geom_bond_publ_flag
    In1 C1 . 2.119(9) ?
    In1 S1 . 2.466(2) ?
    In1 S2 . 2.531(2) ?
    In1 S3 . 2.678(2) ?
    In1 S4 1_455 3.0910(19) ?
    In2 C2 . 2.146(8) ?
    In2 S4 . 2.460(2) ?
    In2 S3 . 2.546(2) ?
    In2 S2 . 2.722(2) ?
    In2 S1 1_655 2.9201(19) ?
    S1 C3 . 1.776(8) ?
    S1 In2 1_455 2.9201(19) ?
    S2 C10 . 1.794(7) ?
    S3 C17 . 1.802(8) ?
    S4 C24 . 1.792(8) ?
    C1 H1A . 0.9800 ?
    C1 H1B . 0.9800 ?
    C1 H1C . 0.9800 ?
    C2 H2A . 0.9800 ?
    C2 H2B . 0.9800 ?
    C2 H2C . 0.9800 ?
    C3 C8 . 1.386(10) ?
    C3 C4 . 1.404(10) ?
    C4 C5 . 1.398(11) ?
    C4 C9 . 1.504(11) ?
    C5 C6 . 1.361(11) ?
    C5 H5 . 0.9500 ?
    C6 C7 . 1.373(11) ?
    C6 H6 . 0.9500 ?
    C7 C8 . 1.393(11) ?
    C7 H7 . 0.9500 ?
    C8 H8 . 0.9500 ?
    C9 H9A . 0.9800 ?
    C9 H9B . 0.9800 ?
    C9 H9C . 0.9800 ?
    C10 C15 . 1.374(10) ?
    C10 C11 . 1.409(10) ?
    C11 C12 . 1.393(10) ?
    C11 C16 . 1.500(11) ?
    C12 C13 . 1.366(12) ?
    C12 H12 . 0.9500 ?
    C13 C14 . 1.379(11) ?
    C13 H13 . 0.9500 ?
    C14 C15 . 1.398(10) ?
    C14 H14 . 0.9500 ?
    C15 H15 . 0.9500 ?
    C16 H16A . 0.9800 ?
    C16 H16B . 0.9800 ?
    C16 H16C . 0.9800 ?
    C17 C22 . 1.386(12) ?
    C17 C18 . 1.386(12) ?
    C18 C19 . 1.415(12) ?
    C18 C23 . 1.491(13) ?
    C19 C20 . 1.339(15) ?
    C19 H19 . 0.9500 ?
    C20 C21 . 1.391(14) ?
    C20 H20 . 0.9500 ?
    C21 C22 . 1.395(11) ?
    C21 H21 . 0.9500 ?
    C22 H22 . 0.9500 ?
    C23 H23A . 0.9800 ?
    C23 H23B . 0.9800 ?
    C23 H23C . 0.9800 ?
    C24 C29 . 1.379(11) ?
    C24 C25 . 1.409(10) ?
    C25 C26 . 1.399(11) ?
    C25 C30 . 1.508(11) ?
    C26 C27 . 1.371(13) ?
    C26 H26 . 0.9500 ?
    C27 C28 . 1.368(13) ?
    C27 H27 . 0.9500 ?
    C28 C29 . 1.376(11) ?
    C28 H28 . 0.9500 ?
    C29 H29 . 0.9500 ?
    C30 H30A . 0.9800 ?
    C30 H30B . 0.9800 ?
    C30 H30C . 0.9800 ?
loop_
    _geom_angle_atom_site_label_1
    _geom_angle_atom_site_label_2
    _geom_angle_atom_site_label_3
    _geom_angle_site_symmetry_1
    _geom_angle_site_symmetry_3
    _geom_angle
    _geom_angle_publ_flag
    C1 In1 S1 . . 127.3(2) ?
    C1 In1 S2 . . 113.1(3) ?
    S1 In1 S2 . . 114.66(7) ?
    C1 In1 S3 . . 105.7(2) ?
    S1 In1 S3 . . 96.94(6) ?
    S2 In1 S3 . . 88.28(6) ?
    C1 In1 S4 . 1_455 85.4(2) ?
    S1 In1 S4 . 1_455 73.86(6) ?
    S2 In1 S4 . 1_455 89.64(6) ?
    S3 In1 S4 . 1_455 168.67(6) ?
    C2 In2 S4 . . 124.1(3) ?
    C2 In2 S3 . . 118.2(3) ?
    S4 In2 S3 . . 115.00(7) ?
    C2 In2 S2 . . 102.4(2) ?
    S4 In2 S2 . . 95.87(6) ?
    S3 In2 S2 . . 87.02(6) ?
    C2 In2 S1 . 1_655 88.3(2) ?
    S4 In2 S1 . 1_655 77.21(6) ?
    S3 In2 S1 . 1_655 88.45(6) ?
    S2 In2 S1 . 1_655 169.21(6) ?
    C3 S1 In1 . . 109.9(3) ?
    C3 S1 In2 . 1_455 125.0(3) ?
    In1 S1 In2 . 1_455 106.71(7) ?
    C10 S2 In1 . . 111.6(2) ?
    C10 S2 In2 . . 98.4(2) ?
    In1 S2 In2 . . 91.86(6) ?
    C17 S3 In2 . . 109.2(3) ?
    C17 S3 In1 . . 105.3(3) ?
    In2 S3 In1 . . 92.58(7) ?
    C24 S4 In2 . . 103.5(2) ?
    In1 C1 H1A . . 109.5 ?
    In1 C1 H1B . . 109.5 ?
    H1A C1 H1B . . 109.5 ?
    In1 C1 H1C . . 109.5 ?
    H1A C1 H1C . . 109.5 ?
    H1B C1 H1C . . 109.5 ?
    In2 C2 H2A . . 109.5 ?
    In2 C2 H2B . . 109.5 ?
    H2A C2 H2B . . 109.5 ?
    In2 C2 H2C . . 109.5 ?
    H2A C2 H2C . . 109.5 ?
    H2B C2 H2C . . 109.5 ?
    C8 C3 C4 . . 120.1(7) ?
    C8 C3 S1 . . 122.8(6) ?
    C4 C3 S1 . . 117.0(6) ?
    C5 C4 C3 . . 117.4(7) ?
    C5 C4 C9 . . 120.9(7) ?
    C3 C4 C9 . . 121.6(7) ?
    C6 C5 C4 . . 122.2(8) ?
    C6 C5 H5 . . 118.9 ?
    C4 C5 H5 . . 118.9 ?
    C5 C6 C7 . . 120.2(8) ?
    C5 C6 H6 . . 119.9 ?
    C7 C6 H6 . . 119.9 ?
    C6 C7 C8 . . 119.5(7) ?
    C6 C7 H7 . . 120.3 ?
    C8 C7 H7 . . 120.3 ?
    C3 C8 C7 . . 120.4(7) ?
    C3 C8 H8 . . 119.8 ?
    C7 C8 H8 . . 119.8 ?
    C4 C9 H9A . . 109.5 ?
    C4 C9 H9B . . 109.5 ?
    H9A C9 H9B . . 109.5 ?
    C4 C9 H9C . . 109.5 ?
    H9A C9 H9C . . 109.5 ?
    H9B C9 H9C . . 109.5 ?
    C15 C10 C11 . . 121.1(7) ?
    C15 C10 S2 . . 121.1(6) ?
    C11 C10 S2 . . 117.7(6) ?
    C12 C11 C10 . . 116.6(7) ?
    C12 C11 C16 . . 121.7(8) ?
    C10 C11 C16 . . 121.6(7) ?
    C13 C12 C11 . . 122.9(8) ?
    C13 C12 H12 . . 118.6 ?
    C11 C12 H12 . . 118.6 ?
    C12 C13 C14 . . 119.8(7) ?
    C12 C13 H13 . . 120.1 ?
    C14 C13 H13 . . 120.1 ?
    C13 C14 C15 . . 119.3(8) ?
    C13 C14 H14 . . 120.4 ?
    C15 C14 H14 . . 120.4 ?
    C10 C15 C14 . . 120.4(8) ?
    C10 C15 H15 . . 119.8 ?
    C14 C15 H15 . . 119.8 ?
    C11 C16 H16A . . 109.5 ?
    C11 C16 H16B . . 109.5 ?
    H16A C16 H16B . . 109.5 ?
    C11 C16 H16C . . 109.5 ?
    H16A C16 H16C . . 109.5 ?
    H16B C16 H16C . . 109.5 ?
    C22 C17 C18 . . 122.0(8) ?
    C22 C17 S3 . . 120.2(6) ?
    C18 C17 S3 . . 117.8(6) ?
    C17 C18 C19 . . 116.1(9) ?
    C17 C18 C23 . . 124.3(8) ?
    C19 C18 C23 . . 119.6(8) ?
    C20 C19 C18 . . 123.0(9) ?
    C20 C19 H19 . . 118.5 ?
    C18 C19 H19 . . 118.5 ?
    C19 C20 C21 . . 120.1(9) ?
    C19 C20 H20 . . 120.0 ?
    C21 C20 H20 . . 120.0 ?
    C20 C21 C22 . . 119.2(10) ?
    C20 C21 H21 . . 120.4 ?
    C22 C21 H21 . . 120.4 ?
    C17 C22 C21 . . 119.5(9) ?
    C17 C22 H22 . . 120.2 ?
    C21 C22 H22 . . 120.2 ?
    C18 C23 H23A . . 109.5 ?
    C18 C23 H23B . . 109.5 ?
    H23A C23 H23B . . 109.5 ?
    C18 C23 H23C . . 109.5 ?
    H23A C23 H23C . . 109.5 ?
    H23B C23 H23C . . 109.5 ?
    C29 C24 C25 . . 121.0(7) ?
    C29 C24 S4 . . 119.9(6) ?
    C25 C24 S4 . . 119.0(6) ?
    C26 C25 C24 . . 116.1(8) ?
    C26 C25 C30 . . 121.7(8) ?
    C24 C25 C30 . . 122.2(7) ?
    C27 C26 C25 . . 122.8(8) ?
    C27 C26 H26 . . 118.6 ?
    C25 C26 H26 . . 118.6 ?
    C28 C27 C26 . . 119.4(8) ?
    C28 C27 H27 . . 120.3 ?
    C26 C27 H27 . . 120.3 ?
    C27 C28 C29 . . 120.3(9) ?
    C27 C28 H28 . . 119.8 ?
    C29 C28 H28 . . 119.8 ?
    C28 C29 C24 . . 120.3(8) ?
    C28 C29 H29 . . 119.8 ?
    C24 C29 H29 . . 119.8 ?
    C25 C30 H30A . . 109.5 ?
    C25 C30 H30B . . 109.5 ?
    H30A C30 H30B . . 109.5 ?
    C25 C30 H30C . . 109.5 ?
    H30A C30 H30C . . 109.5 ?
    H30B C30 H30C . . 109.5 ?
_shelx_hkl_file
;
   1   0   0    3.07    0.34
  -1   0   0    2.82    0.31
   2   0   0  391.17   12.31
  -2   0   0  387.64   12.30
   3   0   0   99.25    3.78
  -3   0   0  101.64    3.78
   4   0   0   53.11    2.59
  -4   0   0   59.53    2.67
   5   0   0   59.47    2.94
  -5   0   0   60.67    2.97
   6   0   0  124.99    5.31
  -6   0   0  126.89    5.39
  -7   0   0   14.33    1.80
  -8   0   0   15.09    2.04
  -9   0   0   37.90    3.29
  -9   0   1   -3.84    1.57
  -8   0   1    0.29    1.52
  -7   0   1   42.64    2.88
  -6   0   1   11.14    1.50
   6   0  -1   12.85    1.70
  -5   0   1   94.63    4.13
   5   0  -1   94.92    4.15
  -4   0   1  135.98    5.17
   4   0  -1  137.30    5.14
  -3   0   1   10.83    0.92
   3   0  -1    9.46    0.90
   3   0  -1    9.66    0.65
  -2   0   1  159.62    5.38
   2   0  -1  161.81    5.39
  -1   0   1    1.80    0.31
   1   0  -1    1.59    0.31
   0   0   1    0.66    0.18
   0   0  -1    0.50    0.15
   1   0   1   57.16    2.03
  -1   0  -1   57.71    2.03
   2   0   1  990.52   30.68
  -2   0  -1 1000.00   30.70
   3   0   1   20.13    1.28
  -3   0  -1   21.27    1.28
   4   0   1   21.42    1.50
  -4   0  -1   19.18    1.39
   5   0   1   60.28    2.99
  -5   0  -1   61.04    3.03
   6   0   1    0.59    1.07
  -6   0  -1   -0.60    0.85
  -7   0  -1   52.27    3.19
  -8   0  -1   18.02    2.15
  -9   0  -1    0.54    1.72
  -9   0   2   29.10    2.95
  -8   0   2    4.62    1.56
  -7   0   2   15.15    1.82
   7   0  -2   14.22    2.28
  -6   0   2  188.76    7.28
   6   0  -2  186.66    7.23
  -5   0   2   21.18    1.66
   5   0  -2   21.95    1.73
  -4   0   2   86.30    3.55
   4   0  -2   84.46    3.55
  -3   0   2   95.24    3.64
   3   0  -2   97.14    3.65
  -2   0   2   13.09    0.85
   2   0  -2   11.76    0.90
  -1   0   2    7.06    0.47
   1   0  -2    6.32    0.52
   0   0   2  157.49    5.18
   0   0  -2  161.49    5.14
   1   0   2    6.95    0.51
  -1   0  -2    6.16    0.49
   2   0   2  359.07   11.33
  -2   0  -2  352.22   11.34
   3   0   2   66.59    2.75
  -3   0  -2   65.87    2.75
   4   0   2    3.56    0.88
  -4   0  -2    4.14    0.87
   5   0   2   32.75    2.07
  -5   0  -2   30.11    1.99
   6   0   2    9.37    1.43
  -6   0  -2   10.87    1.40
  -7   0  -2   12.76    1.69
  -8   0  -2   14.10    2.07
  -9   0  -2   24.10    2.83
  -9   0   3   -3.42    1.59
  -8   0   3   15.16    2.31
  -7   0   3   30.89    2.41
   7   0  -3   29.32    2.60
  -6   0   3   -0.79    1.13
   6   0  -3    0.97    1.22
  -5   0   3   44.64    2.45
   5   0  -3   41.87    2.45
  -4   0   3  460.58   15.31
   4   0  -3  482.67   15.40
  -3   0   3   -0.16    0.47
   3   0  -3   -0.30    0.52
  -2   0   3  212.52    6.83
   2   0  -3  201.76    6.87
  -1   0   3   11.23    0.71
   1   0  -3   11.54    0.75
   0   0   3    0.77    0.42
   0   0  -3    0.62    0.43
   1   0   3   26.27    1.20
  -1   0  -3   25.12    1.23
  -1   0  -3   24.58    1.18
   2   0   3  588.40   18.44
  -2   0  -3  588.78   18.46
   3   0   3    5.42    0.86
  -3   0  -3    5.19    0.81
   4   0   3   61.07    2.80
  -4   0  -3   62.44    2.86
   5   0   3  109.72    4.45
  -5   0  -3  101.05    4.40
  -6   0  -3    3.45    1.17
  -7   0  -3   45.05    2.96
  -8   0  -3    0.86    1.44
  -9   0  -3   -2.15    1.94
  -9   0   4   29.36    2.89
  -8   0   4   -1.95    1.51
  -7   0   4   14.66    1.75
   7   0  -4   11.64    1.81
  -6   0   4   61.04    3.17
   6   0  -4   55.17    3.18
  -5   0   4    9.58    1.25
   5   0  -4    8.96    1.39
  -4   0   4   75.92    3.32
   4   0  -4   79.96    3.39
  -3   0   4   24.24    1.45
   3   0  -4   26.82    1.57
  -2   0   4  102.33    3.69
   2   0  -4  101.67    3.74
  -1   0   4    6.69    0.63
   1   0  -4    7.34    0.70
   0   0   4  167.64    5.57
   0   0   4  161.51    5.64
   0   0  -4  167.63    5.62
   1   0   4    7.46    0.67
  -1   0  -4    5.30    0.61
  -1   0  -4    5.61    0.65
   2   0   4   84.46    3.27
  -2   0  -4   88.34    3.30
   3   0   4   48.06    2.26
  -3   0  -4   49.80    2.31
   4   0   4   44.31    2.31
  -4   0  -4   44.21    2.34
   5   0   4   16.82    1.61
  -5   0  -4   14.42    1.44
  -6   0  -4    5.16    1.33
  -7   0  -4   10.87    1.96
  -8   0  -4    0.85    1.35
  -9   0   5    3.38    1.86
  -8   0   5   19.96    2.20
  -7   0   5   19.65    2.05
   7   0  -5   18.65    2.07
  -6   0   5   18.14    1.69
   6   0  -5   17.37    1.75
  -5   0   5   24.26    1.77
   5   0  -5   26.46    1.88
  -4   0   5  288.23    9.60
   4   0  -5  274.89    9.65
  -3   0   5    0.22    0.57
   3   0  -5    0.51    0.70
  -2   0   5  523.60   15.80
   2   0  -5  472.64   15.82
  -1   0   5   89.61    3.40
   1   0  -5   97.98    3.49
   0   0   5    0.74    0.53
   0   0   5    1.06    0.34
   0   0  -5   -0.06    0.52
   1   0   5  263.30    8.41
  -1   0  -5  246.02    8.43
   2   0   5   83.67    3.27
  -2   0  -5   81.94    3.25
   3   0   5    8.25    0.95
  -3   0  -5    7.49    0.90
   4   0   5  119.94    4.75
  -4   0  -5  125.51    4.87
   5   0   5   41.74    2.46
  -5   0  -5   37.26    2.34
  -6   0  -5   -0.21    1.05
  -7   0  -5   62.55    3.61
  -8   0  -5    0.95    1.60
  -9   0   6   21.17    2.60
  -8   0   6   38.31    2.96
  -7   0   6    0.80    1.18
   7   0  -6    0.68    1.33
  -6   0   6   18.70    1.70
   6   0  -6   19.52    1.87
  -5   0   6    3.56    1.04
   5   0  -6    5.65    1.26
  -4   0   6   43.93    2.29
   4   0  -6   44.12    2.41
  -3   0   6    4.48    0.87
   3   0  -6    6.03    1.04
  -2   0   6  171.87    5.95
   2   0  -6  170.03    6.03
  -1   0   6   18.00    1.22
   1   0  -6   14.71    1.16
   0   0   6   36.17    1.53
   0   0   6   37.42    1.90
   0   0  -6   37.40    1.93
   1   0   6   96.46    3.72
  -1   0  -6   95.36    3.74
   2   0   6   -0.22    0.63
  -2   0  -6    1.53    0.80
  -2   0  -6    2.72    0.75
   3   0   6  141.79    5.35
  -3   0  -6  145.22    5.43
   4   0   6    9.64    1.17
  -4   0  -6    8.95    1.13
  -5   0  -6    1.01    0.89
  -6   0  -6    6.62    1.55
  -7   0  -6   11.42    1.66
  -8   0  -6   10.82    2.27
  -9   0   7   -0.92    1.95
  -8   0   7   35.52    2.86
  -7   0   7   10.85    1.64
   7   0  -7   13.65    1.89
  -6   0   7    2.51    1.17
   6   0  -7    2.69    1.37
  -5   0   7    2.25    0.94
   5   0  -7    1.27    1.07
  -4   0   7   58.55    2.87
   4   0  -7   61.51    2.99
  -3   0   7    0.22    0.61
   3   0  -7   -0.29    0.63
  -2   0   7  275.80    9.01
   2   0  -7  260.76    9.08
  -1   0   7   -0.01    0.64
   1   0  -7    0.29    0.69
   0   0   7   -1.16    0.50
   0   0   7    0.67    0.43
   0   0  -7    0.86    0.73
   1   0   7   59.39    2.69
  -1   0  -7   61.04    2.75
   2   0   7    0.78    0.71
  -2   0  -7   -0.54    0.56
  -2   0  -7   -0.01    0.65
   3   0   7    7.38    1.23
  -3   0  -7    6.74    1.11
   4   0   7   30.64    2.07
  -4   0  -7   32.16    2.13
  -5   0  -7   52.62    3.00
  -6   0  -7    6.78    1.50
  -7   0  -7    7.65    1.74
  -8   0  -7    9.11    2.20
  -9   0   8   17.03    2.79
  -8   0   8   30.60    2.72
  -7   0   8    2.35    1.45
   7   0  -8    2.57    1.62
  -6   0   8  142.10    5.85
   6   0  -8  133.25    5.83
  -5   0   8    7.73    1.33
   5   0  -8    6.61    1.47
  -4   0   8   34.55    2.10
   4   0  -8   38.60    2.35
  -3   0   8   51.47    2.52
   3   0  -8   48.41    2.58
  -2   0   8   78.07    3.29
   2   0  -8   80.27    3.40
  -1   0   8    6.00    1.15
   1   0  -8    4.84    1.02
   0   0   8  440.21   13.99
   0   0   8  416.33   14.02
   0   0  -8  421.46   14.01
   1   0   8   46.00    2.38
  -1   0  -8   47.97    2.44
   2   0   8    0.91    0.77
  -2   0  -8    2.64    0.92
  -2   0  -8    1.42    0.88
   3   0   8  194.59    7.07
  -3   0  -8  186.53    7.11
  -4   0  -8    0.20    0.91
  -5   0  -8   12.66    1.52
  -6   0  -8    4.26    1.42
  -7   0  -8    8.99    2.13
  -9   0   9    1.16    2.17
  -8   0   9   27.99    2.74
  -7   0   9   10.43    2.02
   7   0  -9   13.14    2.34
  -6   0   9    5.22    1.42
   6   0  -9   -0.12    1.29
  -5   0   9   -1.42    0.94
   5   0  -9   -0.43    1.09
  -4   0   9   28.96    2.04
   4   0  -9   34.35    2.22
  -3   0   9    1.91    0.88
   3   0  -9    0.92    0.99
  -2   0   9   69.67    3.13
   2   0  -9   69.79    3.24
  -1   0   9   38.53    2.33
   1   0  -9   37.91    2.21
   0   0   9    0.42    0.53
   0   0   9    3.16    1.00
   0   0  -9    1.13    0.99
   1   0   9   34.50    2.10
  -1   0  -9   35.16    2.16
   2   0   9   25.63    1.88
  -2   0  -9   20.17    1.69
  -2   0  -9   20.56    1.79
   3   0   9    5.42    1.35
  -3   0  -9    6.89    1.42
  -4   0  -9    6.43    1.38
  -5   0  -9   38.97    2.73
  -6   0  -9   -1.12    1.17
  -7   0  -9    2.52    1.78
  -8   0  10    9.59    2.45
  -7   0  10   -0.09    1.46
   7   0 -10   -0.39    1.68
  -6   0  10  124.19    5.47
   6   0 -10  124.29    5.66
  -5   0  10    0.16    1.06
   5   0 -10   -0.64    1.10
  -4   0  10   18.95    1.69
   4   0 -10   19.23    1.80
  -3   0  10   82.94    3.76
   3   0 -10   90.31    4.01
  -2   0  10   -0.22    0.82
   2   0 -10    0.92    0.97
  -1   0  10   10.27    1.33
   1   0 -10    9.91    1.27
   0   0  10   89.21    4.05
   0   0 -10   97.88    4.19
   1   0  10   12.53    1.45
  -1   0 -10   12.57    1.45
   2   0  10   12.65    1.65
  -2   0 -10   15.38    1.56
  -2   0 -10   12.92    1.58
  -3   0 -10  104.54    4.74
  -4   0 -10    4.17    1.43
  -5   0 -10   22.34    2.18
  -6   0 -10    2.74    1.69
  -7   0  11   -1.99    1.55
   7   0 -11   -0.36    1.73
  -6   0  11   17.80    2.09
   6   0 -11   21.87    2.27
  -5   0  11    7.08    1.60
   5   0 -11    8.05    1.81
  -4   0  11  169.44    6.48
   4   0 -11  155.82    6.55
  -3   0  11    9.05    1.39
   3   0 -11    9.04    1.40
  -2   0  11   10.07    1.55
   2   0 -11    9.42    1.62
  -1   0  11  213.34    7.89
   1   0 -11  209.38    7.94
   0   0  11    0.15    0.93
   0   0 -11   -0.52    1.03
   1   0  11   26.32    2.03
  -1   0 -11   22.98    1.97
  -2   0 -11   17.00    1.82
  -2   0 -11   16.00    1.72
  -3   0 -11    0.17    1.22
  -4   0 -11    2.74    1.43
  -5   0 -11   47.48    3.33
  -6   0 -11    2.80    1.94
   7   0 -12    1.67    1.98
  -6   0  12   73.97    4.08
   6   0 -12   73.94    4.23
  -5   0  12    5.45    1.56
   5   0 -12    3.85    1.79
  -4   0  12    0.95    1.12
   4   0 -12    1.18    1.29
  -3   0  12   47.33    2.80
   3   0 -12   43.10    2.83
  -2   0  12   38.71    2.82
   2   0 -12   32.96    2.42
  -1   0  12   23.33    1.97
   1   0 -12   25.46    2.15
   0   0  12    4.50    1.34
   0   0 -12    1.74    1.25
  -1   0 -12   48.11    2.98
  -2   0 -12    6.46    1.59
  -2   0 -12    3.44    1.45
  -3   0 -12   25.89    2.35
  -4   0 -12    0.16    1.46
  -5   0 -12   11.62    2.38
   7   0 -13   10.39    2.47
   6   0 -13    0.50    1.74
   5   0 -13    4.45    1.78
  -4   0  13   83.95    4.20
   4   0 -13   78.27    4.26
  -3   0  13   -0.48    1.29
   3   0 -13    1.51    1.37
   2   0 -13   17.79    1.97
   1   0 -13   69.16    3.71
   0   0 -13    2.76    1.34
  -1   0 -13   76.38    4.08
  -1   0 -13   70.92    3.87
  -2   0 -13   -0.03    1.35
  -2   0 -13    3.30    1.67
  -3   0 -13    3.79    1.70
  -4   0 -13   -1.82    1.71
   7   0 -14    2.30    2.16
   6   0 -14   14.22    2.58
   5   0 -14   -1.25    1.42
   4   0 -14    7.98    1.97
   3   0 -14    5.82    1.66
   2   0 -14   19.99    2.11
   1   0 -14    5.75    1.65
   0   0 -14   -0.59    1.04
  -1   0 -14   33.40    2.74
  -1   0 -14   35.96    2.70
  -2   0 -14   -1.67    1.47
  -2   0 -14    0.55    1.51
  -3   0 -14   12.26    2.19
  -4   0 -14    2.50    1.90
   6   0 -15    0.03    2.22
   5   0 -15   21.47    2.76
   4   0 -15   18.22    2.36
   3   0 -15   -1.47    1.53
   2   0 -15   15.76    2.13
   1   0 -15   22.97    2.46
   0   0 -15    0.21    1.50
  -1   0 -15   51.83    3.53
  -1   0 -15   57.60    3.58
  -2   0 -15    5.69    2.04
  -2   0 -15    6.30    2.00
  -3   0 -15    0.01    1.85
   6   0 -16   20.91    2.90
   5   0 -16   30.10    3.05
   4   0 -16    0.28    1.87
   3   0 -16   24.27    2.68
   2   0 -16    9.00    2.41
   1   0 -16    2.70    1.82
   0   0 -16    1.40    1.58
  -1   0 -16   15.69    2.49
  -1   0 -16   16.66    2.44
  -2   0 -16    1.66    2.21
  -2   0 -16    3.76    1.87
   5   0 -17   17.91    3.07
   4   0 -17    0.76    2.47
   3   0 -17    2.04    1.95
   2   0 -17    6.34    2.20
   1   0 -17    4.48    2.05
   0   0 -17   -5.14    1.53
  -1   0 -17   14.04    2.97
  -1   0 -17   13.10    2.65
   3   0 -18   46.58    3.86
   2   0 -18    0.09    2.22
   1   0 -18   -0.35    1.71
   0   1 -18    5.27    2.13
   0   1 -18    5.14    2.49
   1   1 -18    3.72    2.22
   2   1 -18   -3.49    2.41
   3   1 -18    3.81    2.73
   4   1 -18    1.70    2.73
  -1   1 -17    8.98    2.58
  -1   1 -17    3.95    2.40
   0   1 -17    0.80    2.05
   1   1 -17    0.75    1.89
   2   1 -17    0.62    2.00
   3   1 -17   58.57    4.07
   4   1 -17   -2.55    2.05
   5   1 -17   22.31    3.08
  -3   1 -16   -4.89    2.05
  -2   1 -16    1.96    2.08
  -2   1 -16    5.51    2.11
  -1   1 -16   21.98    2.71
  -1   1 -16   25.11    2.73
   0   1 -16    8.59    2.11
   1   1 -16    0.27    1.78
   2   1 -16   11.86    2.31
   3   1 -16    2.31    2.07
   4   1 -16    3.26    1.87
   5   1 -16   17.11    2.64
  -3   1 -15   26.91    2.75
  -2   1 -15    0.77    1.98
  -2   1 -15    0.02    1.66
  -1   1 -15   42.84    3.41
  -1   1 -15   48.19    3.38
   0   1 -15   -0.38    1.45
   1   1 -15    2.79    1.66
   2   1 -15   14.01    2.03
   3   1 -15   10.24    2.40
   4   1 -15    5.92    1.96
   5   1 -15   25.59    2.78
   6   1 -15   14.84    2.78
  -4   1 -14    3.76    1.91
  -3   1 -14    1.31    1.75
  -2   1 -14   -1.39    1.39
  -2   1 -14    0.65    1.60
  -1   1 -14   65.82    3.90
  -1   1 -14   66.05    3.80
   0   1 -14    4.64    1.69
   1   1 -14   55.73    3.50
   2   1 -14   24.26    2.34
   3   1 -14    0.72    1.40
  -3  -1  14   -0.03    1.75
   4   1 -14   38.06    2.89
  -4  -1  14   33.58    2.92
   5   1 -14   15.01    2.32
   6   1 -14   -2.38    1.73
  -5   1 -13    2.09    2.13
  -4   1 -13    2.76    1.90
  -3   1 -13    3.01    1.56
  -2   1 -13    2.12    1.52
  -2   1 -13    4.03    1.66
  -1   1 -13   25.65    2.38
  -1   1 -13   29.30    2.37
   0   1 -13   -0.30    1.05
   1   1 -13    9.66    1.82
  -1  -1  13    8.48    1.62
   2   1 -13   23.92    2.16
  -2  -1  13   20.42    2.14
   3   1 -13    6.47    1.69
  -3  -1  13    9.84    2.02
   4   1 -13   18.26    2.06
  -4  -1  13   16.93    1.99
   5   1 -13    8.33    1.97
  -5  -1  13    6.90    1.73
   6   1 -13   18.16    2.41
  -6  -1  13   15.91    2.23
  -6   1 -12    2.03    2.14
  -5   1 -12   31.09    2.85
  -4   1 -12   -0.50    1.31
  -3   1 -12    0.47    1.43
  -2   1 -12   14.93    1.81
  -2   1 -12   13.85    2.19
  -1   1 -12   34.32    2.43
  -1   1 -12   33.87    2.52
   1  -1  12   36.54    2.59
   0   1 -12    0.30    1.16
   0  -1  12    1.13    1.24
   1   1 -12  153.22    6.13
  -1  -1  12  141.02    5.94
   2   1 -12   20.17    1.96
  -2  -1  12   21.74    2.15
   3   1 -12    0.65    1.17
  -3  -1  12    1.80    1.20
   4   1 -12  177.67    7.14
  -4  -1  12  172.09    6.93
   5   1 -12   -1.55    1.25
  -5  -1  12    2.28    1.34
   6   1 -12    5.14    1.84
  -6  -1  12    2.38    1.81
  -7  -1  12   -0.32    1.91
  -8  -1  12   17.12    2.89
  -6   1 -11   11.77    2.41
  -5   1 -11   17.66    2.16
  -4   1 -11    7.86    1.81
  -3   1 -11   33.41    2.56
  -2   1 -11   14.42    1.75
  -2   1 -11   17.52    1.75
   2  -1  11   16.20    1.79
  -1   1 -11   11.34    1.63
  -1   1 -11   11.45    1.50
   1  -1  11   10.55    1.42
   0   1 -11   26.17    2.07
   0  -1  11   26.58    2.03
   1   1 -11   33.59    2.38
  -1  -1  11   31.83    2.25
   2   1 -11    2.13    1.13
  -2  -1  11    0.76    1.13
   3   1 -11   45.27    2.75
  -3  -1  11   47.48    2.66
   4   1 -11   25.85    2.12
  -4  -1  11   22.05    1.95
   5   1 -11   11.44    1.91
  -5  -1  11   12.63    1.69
   6   1 -11  118.68    5.62
  -6  -1  11  122.63    5.53
  -7  -1  11    4.26    1.81
  -8  -1  11    3.76    2.06
  -7   1 -10    0.53    1.70
  -6   1 -10    2.13    1.76
  -5   1 -10   50.81    3.32
  -4   1 -10    6.48    1.54
  -3   1 -10    4.05    1.40
   3  -1  10    4.40    1.45
  -2   1 -10   26.30    2.01
  -2   1 -10   24.54    2.04
   2  -1  10   29.27    2.10
  -1   1 -10   20.69    1.82
   1  -1  10   19.66    1.75
   0   1 -10   21.63    1.86
   0  -1  10   19.60    1.70
   1   1 -10   56.59    2.96
  -1  -1  10   55.08    3.02
   2   1 -10    7.73    1.30
  -2  -1  10    7.83    1.21
   3   1 -10   66.22    3.28
  -3  -1  10   61.20    3.07
   4   1 -10   48.33    2.87
  -4  -1  10   51.09    2.83
   5   1 -10    4.85    1.51
  -5  -1  10    6.12    1.52
   6   1 -10   11.00    2.00
  -6  -1  10   10.42    1.85
  -7  -1  10    7.66    1.90
  -8  -1  10   18.46    2.57
  -9  -1  10   -0.70    2.11
  -7   1  -9    5.50    2.04
  -6   1  -9    1.46    1.36
  -5   1  -9    4.19    1.46
  -4   1  -9    3.55    1.20
  -3   1  -9  132.56    5.41
   3  -1   9  123.92    5.31
  -2   1  -9   20.16    1.67
  -2   1  -9   21.24    1.76
   2  -1   9   21.18    1.76
  -1   1  -9   27.09    2.01
   1  -1   9   28.30    1.95
   0   1  -9  210.15    7.50
   0  -1   9  196.76    7.34
   1   1  -9   26.20    1.87
  -1  -1   9   29.06    2.05
   2   1  -9   28.46    1.91
  -2  -1   9   24.67    1.74
   3   1  -9   76.72    3.51
  -3  -1   9   73.28    3.37
   4   1  -9    8.42    1.55
  -4  -1   9   11.64    1.31
   5   1  -9   14.13    1.69
  -5  -1   9   15.11    1.58
   6   1  -9  137.94    5.95
  -6  -1   9  138.28    5.89
   7   1  -9    1.09    1.59
  -7  -1   9    4.21    1.56
  -8  -1   9   24.13    2.53
  -9  -1   9    3.56    2.23
  -7   1  -8    8.87    2.04
  -6   1  -8    7.34    1.70
  -5   1  -8   23.06    2.00
  -4   1  -8    4.08    1.20
   4  -1   8    3.17    1.28
  -3   1  -8   17.90    1.56
   3  -1   8   18.13    1.63
  -2   1  -8    7.06    1.23
  -2   1  -8    6.54    1.00
   2  -1   8    8.08    1.30
  -1   1  -8   77.36    3.52
   1  -1   8   83.93    3.58
   0   1  -8   24.12    1.69
   0  -1   8   27.24    1.74
   1   1  -8   45.82    2.40
  -1  -1   8   48.97    2.56
   2   1  -8  149.17    5.72
  -2  -1   8  159.45    5.68
   3   1  -8   29.98    1.89
  -3  -1   8   25.60    1.74
   4   1  -8   23.81    1.83
  -4  -1   8   26.56    1.79
   5   1  -8   14.08    1.63
  -5  -1   8   14.49    1.55
   6   1  -8    0.68    1.33
  -6  -1   8   -0.16    1.17
   7   1  -8   11.45    2.10
  -7  -1   8   14.23    1.79
  -8  -1   8   39.73    3.10
  -9  -1   8   -0.18    1.93
  -8   1  -7    7.40    2.08
  -7   1  -7   11.60    2.10
  -6   1  -7    8.48    1.65
  -5   1  -7    6.97    1.30
  -4   1  -7    6.12    1.21
   4  -1   7    8.62    1.38
  -3   1  -7  188.79    6.90
   3  -1   7  186.35    6.88
  -2   1  -7    3.83    0.87
   2  -1   7    0.81    0.63
  -1   1  -7   63.33    2.91
  -1   1  -7   68.23    2.99
   1  -1   7   64.31    2.93
   0   1  -7  223.74    7.97
   0  -1   7  238.20    8.01
   1   1  -7   15.94    1.34
  -1  -1   7   19.63    1.42
   2   1  -7  189.00    6.70
  -2  -1   7  190.63    6.63
   3   1  -7    3.39    0.92
  -3  -1   7    3.74    0.87
   4   1  -7   16.95    1.51
  -4  -1   7   15.74    1.42
   5   1  -7   23.89    1.87
  -5  -1   7   20.74    1.76
   6   1  -7   58.79    3.32
  -6  -1   7   55.64    3.11
   7   1  -7    8.05    1.77
  -7  -1   7   11.66    2.00
  -8  -1   7   48.07    3.39
  -9  -1   7   17.41    2.59
  -8   1  -6    9.00    2.03
  -7   1  -6   28.33    2.35
  -6   1  -6   15.79    1.74
  -5   1  -6   43.07    2.53
   5  -1   6   40.73    2.54
  -4   1  -6   80.76    3.62
   4  -1   6   76.14    3.56
  -3   1  -6    8.53    1.03
   3  -1   6    6.47    0.98
  -2   1  -6   11.39    1.04
   2  -1   6   11.73    1.13
  -1   1  -6  229.38    8.07
  -1   1  -6  243.87    8.09
   1  -1   6  237.15    8.08
   0   1  -6   29.10    1.73
   0  -1   6   31.28    1.76
   1   1  -6   24.90    1.53
  -1  -1   6   26.06    1.51
   2   1  -6  409.56   13.18
  -2  -1   6  402.07   13.11
   3   1  -6   42.82    2.21
  -3  -1   6   43.56    2.14
   4   1  -6  108.51    4.36
  -4  -1   6  105.00    4.29
   5   1  -6   21.51    1.79
  -5  -1   6   21.19    1.68
   6   1  -6    5.34    1.44
  -6  -1   6    3.61    1.21
   7   1  -6   26.09    2.34
  -7  -1   6   21.73    2.09
  -8  -1   6   29.03    2.57
  -9  -1   6    3.61    2.09
  -8   1  -5    9.53    2.24
  -7   1  -5    9.79    1.82
  -6   1  -5    0.11    1.01
  -5   1  -5    9.75    1.28
   5  -1   5    9.43    1.32
  -4   1  -5   28.19    1.84
   4  -1   5   28.67    1.82
  -3   1  -5   64.30    2.86
   3  -1   5   63.32    2.83
  -2   1  -5   90.49    3.45
   2  -1   5   85.38    3.45
  -1   1  -5  108.86    4.08
  -1   1  -5  114.25    4.13
   1  -1   5  110.45    4.09
   0   1  -5   72.54    2.96
   0  -1   5   78.32    3.06
   1   1  -5   95.77    3.56
  -1  -1   5   95.71    3.52
   2   1  -5  227.38    7.76
  -2  -1   5  236.87    7.74
   3   1  -5    0.06    0.66
  -3  -1   5    1.60    0.69
   4   1  -5   55.11    2.68
  -4  -1   5   55.66    2.64
   5   1  -5   25.57    1.86
  -5  -1   5   25.09    1.82
   6   1  -5   19.56    1.84
  -6  -1   5   22.52    1.83
  -7  -1   5   17.57    1.89
  -8  -1   5    6.45    1.80
  -9  -1   5   34.94    3.12
  -8   1  -4    0.52    1.42
  -7   1  -4   36.96    2.70
  -6   1  -4   10.39    1.34
   6  -1   4   10.41    1.50
  -5   1  -4   83.74    3.85
   5  -1   4   85.89    3.85
  -4   1  -4   88.02    3.76
   4  -1   4   91.18    3.75
  -3   1  -4    9.99    0.98
   3  -1   4    8.27    0.96
  -2   1  -4  229.91    7.91
   2  -1   4  246.96    7.97
  -1   1  -4   40.11    1.81
  -1   1  -4   41.46    1.81
   1  -1   4   40.65    1.79
   0   1  -4   23.54    1.30
   0  -1   4   23.56    1.34
   1   1  -4   72.25    2.73
  -1  -1   4   72.44    2.69
   2   1  -4  242.21    8.04
  -2  -1   4  245.38    8.02
   3   1  -4   27.27    1.59
  -3  -1   4   27.35    1.53
   4   1  -4  498.64   16.06
  -4  -1   4  491.72   16.06
   5   1  -4   26.92    1.86
  -5  -1   4   26.37    1.84
   6   1  -4    2.62    1.17
  -6  -1   4    1.76    1.06
  -7  -1   4   14.59    1.83
  -8  -1   4    7.88    1.85
  -9  -1   4    3.38    1.99
  -9   1  -3   20.50    2.73
  -8   1  -3   10.05    1.89
  -7   1  -3   10.89    1.95
  -6   1  -3   -0.78    0.86
   6  -1   3   -0.13    1.10
  -5   1  -3   52.18    2.72
   5  -1   3   49.74    2.71
  -4   1  -3   41.73    2.19
   4  -1   3   40.45    2.15
  -3   1  -3  113.63    4.29
   3  -1   3  115.44    4.29
  -2   1  -3  166.73    5.55
   2  -1   3  156.52    5.50
  -1   1  -3   68.98    2.54
  -1   1  -3   68.50    2.52
   1  -1   3   66.87    2.52
   0   1  -3  399.38   12.66
   0   1  -3  373.67   12.03
   0  -1   3  373.54   12.12
   1   1  -3  141.59    4.79
  -1  -1   3  145.90    4.77
   2   1  -3   72.75    2.78
  -2  -1   3   72.95    2.75
   3   1  -3    5.07    0.87
  -3  -1   3    5.11    0.80
   4   1  -3   84.52    3.51
  -4  -1   3   83.88    3.50
   5   1  -3   24.36    1.76
  -5  -1   3   24.18    1.76
   6   1  -3   86.30    4.04
  -6  -1   3   86.54    4.08
  -7  -1   3   18.33    1.93
  -8  -1   3    3.65    1.57
  -9  -1   3   18.10    2.37
  -9   1  -2    0.51    1.96
  -8   1  -2    8.45    1.97
  -7   1  -2   35.64    2.67
  -6   1  -2   10.01    1.63
   6  -1   2    9.68    1.60
  -5   1  -2   86.14    3.86
   5  -1   2   87.88    3.87
  -4   1  -2   47.95    2.38
   4  -1   2   48.99    2.39
  -3   1  -2   21.86    1.35
   3  -1   2   22.62    1.38
  -2   1  -2  547.90   17.32
   2  -1   2  556.46   17.33
  -1   1  -2   38.53    1.55
   1  -1   2   40.36    1.56
   0   1  -2   49.02    1.71
   0   1  -2   47.95    1.76
   0  -1   2   47.41    1.85
   1   1  -2   99.82    3.37
  -1  -1   2   99.81    3.34
   2   1  -2   71.17    2.67
  -2  -1   2   72.02    2.67
   3   1  -2  106.38    3.93
  -3  -1   2  104.78    3.93
   4   1  -2  255.18    8.69
  -4  -1   2  253.78    8.73
   5   1  -2   33.37    2.09
  -5  -1   2   32.54    2.08
   6   1  -2   12.39    1.67
  -6  -1   2   11.91    1.50
  -7  -1   2   36.34    2.66
  -8  -1   2    3.52    1.61
  -9  -1   2   -1.32    2.02
  -9   1  -1   31.63    3.06
  -8   1  -1   11.15    2.09
  -7   1  -1   18.97    1.98
   7  -1   1   17.66    2.04
  -6   1  -1   36.21    2.39
   6  -1   1   36.09    2.43
  -5   1  -1   26.30    1.84
   5  -1   1   23.61    1.84
  -4   1  -1   67.48    2.95
   4  -1   1   63.99    2.94
  -3   1  -1   90.62    3.50
   3  -1   1   91.15    3.51
  -2   1  -1  431.87   13.81
   2  -1   1  443.54   13.81
  -1   1  -1    9.46    0.59
   1  -1   1   10.17    0.59
   0   1  -1  648.83   21.38
   0   1  -1  755.30   20.14
   0  -1   1  553.58   20.03
   1   1  -1   39.36    1.52
   1   1  -1   38.98    1.45
  -1  -1   1   40.08    1.46
   2   1  -1  129.36    4.24
  -2  -1   1  117.66    4.22
   3   1  -1  101.35    3.69
  -3  -1   1   96.23    3.73
   4   1  -1   10.58    0.86
   4   1  -1   10.18    1.07
  -4  -1   1   11.29    1.13
   5   1  -1   30.60    1.97
  -5  -1   1   29.05    2.02
   6   1  -1  152.83    6.16
  -6  -1   1  156.29    6.30
  -7  -1   1   21.70    2.09
  -8  -1   1    3.83    1.69
  -9  -1   1   33.29    3.08
  -9   1   0    2.40    1.95
  -8   1   0    5.43    1.86
  -7   1   0   42.46    2.97
   7  -1   0   47.57    3.09
  -6   1   0    9.82    1.63
   6  -1   0   10.85    1.74
  -5   1   0   86.83    3.82
   5  -1   0   87.27    3.87
  -4   1   0   15.20    1.24
   4  -1   0   13.77    1.27
  -3   1   0   23.85    1.43
   3  -1   0   28.02    1.51
  -2   1   0  426.27   13.39
   2  -1   0  423.41   13.41
  -1   1   0    6.35    0.44
   1  -1   0    6.25    0.45
   0   1   0    0.14    0.17
   1   1   0    7.07    0.44
  -1  -1   0    6.68    0.43
   2   1   0  431.59   13.14
   2   1   0  404.47   12.67
  -2  -1   0  419.09   13.16
   3   1   0   25.05    1.37
  -3  -1   0   25.16    1.44
   4   1   0   15.05    1.22
  -4  -1   0   16.37    1.30
   5   1   0   87.71    3.81
  -5  -1   0   84.97    3.80
   6   1   0   11.18    1.82
  -6  -1   0    8.36    1.47
  -7  -1   0   42.69    2.92
  -8  -1   0    4.82    1.66
  -9  -1   0   -1.61    1.91
  -9   1   1   39.12    3.32
  -8   1   1    7.04    1.87
  -7   1   1   24.73    2.17
   7  -1  -1   20.84    2.19
  -6   1   1  154.82    6.32
   6  -1  -1  155.94    6.33
  -5   1   1   28.65    1.96
   5  -1  -1   27.19    1.94
  -4   1   1    9.61    1.07
   4  -1  -1   11.58    1.13
  -3   1   1   95.49    3.64
   3  -1  -1   95.10    3.63
  -2   1   1  118.35    4.01
   2  -1  -1  110.99    3.99
  -1   1   1   37.05    1.31
  -1   1   1   37.50    1.41
   1  -1  -1   38.74    1.43
   0   1   1  813.28   25.46
   0  -1  -1  880.22   26.25
   1   1   1    9.69    0.54
  -1  -1  -1    9.77    0.54
   2   1   1  443.46   13.92
  -2  -1  -1  443.25   13.95
   3   1   1   92.60    3.51
  -3  -1  -1   92.12    3.52
   4   1   1   62.46    2.91
  -4  -1  -1   70.73    3.00
   5   1   1   24.34    1.73
  -5  -1  -1   24.19    1.79
  -6  -1  -1   36.25    2.39
  -7  -1  -1   17.68    1.91
  -8  -1  -1   14.21    1.93
  -9  -1  -1   29.97    2.88
  -9   1   2   -2.03    1.78
  -8   1   2    3.55    1.59
  -7   1   2   33.10    2.56
   7  -1  -2   38.19    2.76
  -6   1   2   11.42    1.47
   6  -1  -2   11.64    1.56
  -5   1   2   32.07    2.03
   5  -1  -2   30.37    2.05
  -4   1   2  246.05    8.69
   4  -1  -2  262.38    8.79
  -3   1   2   99.97    3.80
   3  -1  -2  103.32    3.86
  -2   1   2   75.76    2.71
   2  -1  -2   68.47    2.72
  -1   1   2  101.62    3.40
   1  -1  -2  103.93    3.46
   0   1   2   49.62    1.79
   0  -1  -2   51.74    1.78
   1   1   2   40.80    1.52
  -1  -1  -2   41.16    1.53
  -1  -1  -2   39.73    1.53
   2   1   2  577.39   18.02
  -2  -1  -2  578.05   18.05
   3   1   2   21.86    1.34
  -3  -1  -2   24.32    1.37
   4   1   2   44.27    2.27
  -4  -1  -2   50.45    2.38
   5   1   2   91.16    4.01
  -5  -1  -2   92.78    4.03
  -6  -1  -2    8.91    1.52
  -7  -1  -2   38.11    2.70
  -8  -1  -2   12.41    2.16
  -9  -1  -2    1.03    2.16
  -9   1   3   17.53    2.43
  -8   1   3    5.49    1.96
  -7   1   3   16.12    1.85
   7  -1  -3   16.03    2.02
  -6   1   3   82.34    3.99
   6  -1  -3   84.62    4.09
  -5   1   3   26.26    1.83
   5  -1  -3   27.01    1.92
  -4   1   3   85.97    3.52
   4  -1  -3   81.44    3.55
  -3   1   3    5.77    0.87
   3  -1  -3    3.73    0.88
  -2   1   3   69.38    2.55
   2  -1  -3   63.75    2.59
  -1   1   3  142.30    4.80
   1  -1  -3  150.05    4.87
   0   1   3  349.07   11.62
   0   1   3  373.83   12.21
   0  -1  -3  389.05   11.64
   1   1   3   69.25    2.69
   1   1   3   70.38    2.52
  -1  -1  -3   71.38    2.57
  -1  -1  -3   68.88    2.54
   2   1   3  183.59    5.99
  -2  -1  -3  172.90    5.97
   3   1   3  112.05    4.26
  -3  -1  -3  120.32    4.32
   4   1   3   43.44    2.18
  -4  -1  -3   40.82    2.20
   5   1   3   51.08    2.70
  -5  -1  -3   53.66    2.74
  -6  -1  -3   -0.23    0.85
  -7  -1  -3    7.33    1.64
  -8  -1  -3   11.85    2.18
  -9   1   4    0.23    2.00
  -8   1   4    4.42    1.69
  -7   1   4   17.78    1.87
   7  -1  -4   14.65    1.92
  -6   1   4    2.78    1.22
   6  -1  -4    0.03    1.13
  -5   1   4   24.52    1.75
   5  -1  -4   24.78    1.87
  -4   1   4  493.88   16.10
   4  -1  -4  500.11   16.20
  -3   1   4   27.61    1.52
   3  -1  -4   26.84    1.59
  -2   1   4  248.52    8.23
   2  -1  -4  256.84    8.36
  -1   1   4   71.32    2.55
   1  -1  -4   66.35    2.59
   0   1   4   20.57    1.16
   0   1   4   22.60    0.92
   0  -1  -4   20.46    1.16
   1   1   4   43.21    1.74
   1   1   4   39.06    1.79
  -1  -1  -4   40.63    1.77
   2   1   4  226.52    7.72
  -2  -1  -4  242.62    7.78
   3   1   4    9.22    0.91
  -3  -1  -4    9.73    0.97
   4   1   4   92.88    3.80
  -4  -1  -4   92.94    3.84
   5   1   4   81.41    3.66
  -5  -1  -4   77.81    3.63
  -6  -1  -4   12.08    1.40
  -7  -1  -4   39.27    2.69
  -8  -1  -4    1.57    1.58
  -9   1   5   33.21    3.06
  -8   1   5    9.76    2.09
   8  -1  -5    7.89    2.25
  -7   1   5   17.49    1.89
   7  -1  -5   16.83    2.11
  -6   1   5   19.01    1.73
   6  -1  -5   21.92    2.01
  -5   1   5   25.16    1.76
   5  -1  -5   21.38    1.78
  -4   1   5   52.37    2.49
   4  -1  -5   51.26    2.59
  -3   1   5    2.01    0.66
   3  -1  -5    0.95    0.74
  -2   1   5  231.57    7.76
   2  -1  -5  239.26    7.91
  -1   1   5  104.20    3.71
   1  -1  -5  102.98    3.77
   0   1   5   76.07    2.95
   0   1   5   76.65    2.67
   0  -1  -5   76.49    2.98
   1   1   5  110.34    3.80
   1   1   5   96.52    3.87
  -1  -1  -5  108.34    3.87
   2   1   5   89.17    3.40
  -2  -1  -5   89.34    3.44
   3   1   5   59.68    2.61
  -3  -1  -5   57.36    2.64
   4   1   5   28.19    1.87
  -4  -1  -5   33.06    1.90
  -5  -1  -5   10.17    1.30
  -6  -1  -5    1.75    1.08
  -7  -1  -5   11.49    1.66
  -8  -1  -5    6.59    1.83
  -9   1   6    2.84    2.14
  -8   1   6   30.87    2.70
   8  -1  -6   31.28    2.99
  -7   1   6   23.18    2.12
   7  -1  -6   20.53    2.18
  -6   1   6    3.02    1.08
   6  -1  -6    4.25    1.33
  -5   1   6   21.75    1.68
   5  -1  -6   21.93    1.82
  -4   1   6  107.24    4.22
   4  -1  -6  101.72    4.32
  -3   1   6   42.22    2.09
   3  -1  -6   44.31    2.23
  -2   1   6  424.28   13.01
   2  -1  -6  381.68   13.04
  -1   1   6   24.62    1.46
   1  -1  -6   26.72    1.52
   0   1   6   26.06    1.51
   0   1   6   26.28    1.32
   0  -1  -6   27.09    1.58
   1   1   6  235.63    8.05
   1   1   6  232.63    7.80
  -1  -1  -6  229.35    7.90
   2   1   6   10.01    1.00
  -2  -1  -6   12.16    1.08
  -2  -1  -6   12.56    1.09
   3   1   6    9.39    1.05
  -3  -1  -6    7.93    0.99
   4   1   6   78.05    3.47
  -4  -1  -6   79.48    3.57
  -5  -1  -6   45.21    2.61
  -6  -1  -6   11.45    1.50
  -7  -1  -6   29.17    2.43
  -8  -1  -6   10.62    2.13
  -9   1   7   18.63    2.83
  -8   1   7   46.39    3.23
   8  -1  -7   47.91    3.60
  -7   1   7   12.18    1.96
   7  -1  -7   10.58    1.95
  -6   1   7   59.41    3.25
   6  -1  -7   66.12    3.53
  -5   1   7   25.40    1.84
   5  -1  -7   22.59    1.94
  -4   1   7   17.95    1.51
   4  -1  -7   16.97    1.55
  -3   1   7    4.17    0.86
   3  -1  -7    3.48    0.95
  -2   1   7  179.95    6.34
   2  -1  -7  184.78    6.49
  -1   1   7   20.54    1.44
   1  -1  -7   18.17    1.32
   0   1   7  236.73    8.27
   0   1   7  245.55    8.37
   0  -1  -7  252.62    8.42
   1   1   7   64.79    2.76
   1   1   7   61.17    2.66
  -1  -1  -7   65.63    2.87
   2   1   7    1.63    0.79
  -2  -1  -7    0.74    0.66
  -2  -1  -7    1.35    0.79
   3   1   7  175.43    6.55
  -3  -1  -7  187.73    6.71
  -4  -1  -7    6.39    1.18
  -5  -1  -7    6.33    1.32
  -6  -1  -7   10.28    1.49
  -7  -1  -7   12.00    2.07
  -8   1   8   38.29    2.99
   8  -1  -8   37.47    3.38
  -7   1   8   12.32    1.92
   7  -1  -8   14.97    2.03
  -6   1   8   -0.54    1.13
   6  -1  -8    1.30    1.25
  -5   1   8    9.93    1.35
   5  -1  -8   13.77    1.57
  -4   1   8   28.40    1.86
   4  -1  -8   27.70    2.00
  -3   1   8   29.40    1.82
   3  -1  -8   30.06    1.95
  -2   1   8  156.35    5.65
   2  -1  -8  155.39    5.77
  -1   1   8   47.65    2.53
   1  -1  -8   46.81    2.33
   0   1   8   18.17    1.14
   0   1   8   21.30    1.45
   0  -1  -8   17.54    1.44
   1   1   8   80.94    3.45
  -1  -1  -8   84.24    3.57
   2   1   8    7.52    1.21
  -2  -1  -8    5.93    1.23
  -2  -1  -8    7.23    1.19
  -3  -1  -8   15.08    1.47
  -4  -1  -8    5.79    1.28
  -5  -1  -8   20.55    1.88
  -6  -1  -8    7.94    1.67
  -7  -1  -8   11.23    2.09
  -8   1   9   20.54    2.50
   8  -1  -9   24.99    2.75
  -7   1   9    1.41    1.41
   7  -1  -9    4.56    1.80
  -6   1   9  140.99    6.01
   6  -1  -9  146.38    6.22
  -5   1   9   15.78    1.58
   5  -1  -9   16.48    1.79
  -4   1   9   13.28    1.43
   4  -1  -9   14.19    1.57
  -3   1   9   70.54    3.24
   3  -1  -9   76.59    3.47
  -2   1   9   24.43    1.64
   2  -1  -9   24.73    1.74
  -1   1   9   31.80    1.99
   1  -1  -9   22.44    1.71
   0   1   9  191.82    6.88
   0   1   9  199.60    7.06
   0  -1  -9  194.15    7.12
   1   1   9   28.52    1.84
  -1  -1  -9   26.89    1.89
   2   1   9   20.60    1.66
  -2  -1  -9   20.16    1.65
  -2  -1  -9   19.06    1.65
  -3  -1  -9  113.89    4.86
  -4  -1  -9    5.39    1.31
  -5  -1  -9    5.02    1.50
  -6  -1  -9    0.34    1.30
  -7  -1  -9    4.69    1.96
   8  -1 -10   19.23    2.61
  -7   1  10    6.82    1.96
   7  -1 -10    6.64    2.14
  -6   1  10    8.41    1.82
   6  -1 -10   12.05    2.22
  -5   1  10    2.47    1.21
   5  -1 -10    4.08    1.56
  -4   1  10   56.58    3.03
   4  -1 -10   56.55    3.16
  -3   1  10   58.00    2.90
   3  -1 -10   61.28    3.14
  -2   1  10    8.51    1.27
   2  -1 -10    7.99    1.21
  -1   1  10   61.44    3.05
   1  -1 -10   56.39    2.97
   0   1  10   19.45    1.71
   0  -1 -10   20.98    1.76
   1   1  10   17.66    1.58
  -1  -1 -10   21.42    1.76
  -2  -1 -10   27.45    2.07
  -2  -1 -10   24.75    2.00
  -3  -1 -10    3.88    1.28
  -4  -1 -10    8.92    1.70
  -5  -1 -10   57.22    3.50
  -6  -1 -10    2.10    1.51
   8  -1 -11    3.97    2.36
   7  -1 -11    1.68    1.87
  -6   1  11  111.95    5.27
   6  -1 -11  118.84    5.54
  -5   1  11   10.83    1.56
   5  -1 -11   10.21    1.96
  -4   1  11   24.18    2.00
   4  -1 -11   22.97    2.06
  -3   1  11   44.85    2.56
   3  -1 -11   46.43    2.76
  -2   1  11    0.41    1.10
   2  -1 -11    2.83    1.14
  -1   1  11   29.57    2.15
   1  -1 -11   27.69    2.09
   0   1  11   25.35    1.94
   0  -1 -11   26.55    2.05
  -1  -1 -11   11.33    1.47
  -2  -1 -11   17.42    1.81
  -2  -1 -11   17.92    1.84
  -3  -1 -11   33.61    2.42
  -4  -1 -11    9.89    1.88
  -5  -1 -11   20.48    2.20
  -6  -1 -11    9.28    2.21
   8  -1 -12   14.36    2.92
   7  -1 -12    2.72    1.98
   6  -1 -12    6.45    1.86
   5  -1 -12    1.11    1.48
   4  -1 -12  158.25    6.59
  -3   1  12   -0.14    1.16
   3  -1 -12   -1.31    1.08
   2  -1 -12   18.02    1.82
   1  -1 -12  154.66    6.32
   0  -1 -12    2.69    1.29
  -1  -1 -12   30.17    2.29
  -2  -1 -12   16.16    1.88
  -2  -1 -12   14.80    1.84
  -3  -1 -12    4.60    1.42
  -4  -1 -12    0.12    1.42
  -5  -1 -12   30.94    2.92
   7  -1 -13    4.35    2.63
   6  -1 -13   14.74    2.27
   5  -1 -13    7.18    2.01
   4  -1 -13   14.05    1.96
   3  -1 -13    5.14    1.69
   2  -1 -13   20.75    2.05
   1  -1 -13    8.75    1.76
   0  -1 -13    2.42    1.32
  -1  -1 -13   24.54    2.26
  -2  -1 -13    6.92    1.68
  -2  -1 -13    2.00    1.72
  -3  -1 -13    4.60    1.68
  -4  -1 -13    3.18    1.62
  -5  -1 -13   -0.13    1.65
   7  -1 -14    9.79    2.68
   6  -1 -14   -1.39    1.75
   5  -1 -14   18.46    2.32
   4  -1 -14   34.44    2.80
   3  -1 -14   -0.50    1.44
   2  -1 -14   34.49    2.74
   1  -1 -14   51.81    3.25
   0  -1 -14    3.11    1.36
  -1  -1 -14   70.94    4.03
  -1  -1 -14   70.69    3.93
  -2  -1 -14   -1.09    1.44
  -2  -1 -14    0.56    1.84
  -3  -1 -14    1.58    1.63
  -4  -1 -14    4.83    2.15
   7  -1 -15    6.31    2.58
   6  -1 -15   11.96    2.68
   5  -1 -15   26.17    2.78
   4  -1 -15    0.90    1.61
   3  -1 -15    8.85    2.08
   2  -1 -15   14.12    2.39
   1  -1 -15    3.53    1.57
   0  -1 -15   -0.19    1.23
  -1  -1 -15   37.38    3.00
  -1  -1 -15   44.60    3.11
  -2  -1 -15    1.26    1.69
  -2  -1 -15    0.22    1.72
  -3  -1 -15   26.20    2.77
   6  -1 -16   -0.59    2.37
   5  -1 -16   20.04    2.76
   4  -1 -16   -0.86    1.89
   3  -1 -16   -0.55    1.76
   2  -1 -16    5.64    2.21
   1  -1 -16    2.63    2.02
   0  -1 -16    6.07    2.01
  -1  -1 -16   24.86    2.53
  -1  -1 -16   21.53    2.52
  -2  -1 -16    3.65    1.96
  -2  -1 -16    5.28    1.97
   5  -1 -17   20.95    3.53
   4  -1 -17   -0.75    2.20
   3  -1 -17   61.60    4.23
   2  -1 -17    3.93    2.22
   1  -1 -17    3.48    1.81
   0  -1 -17    1.08    1.85
  -1  -1 -17    5.74    2.24
  -1  -1 -17    6.14    2.11
   2  -1 -18   -2.34    2.12
   0   2 -18    3.93    2.39
   0   2 -18   -0.34    2.37
   1   2 -18   -0.19    1.95
   2   2 -18   -1.90    2.12
   3   2 -18   33.25    3.54
  -2   2 -17    6.11    2.48
  -1   2 -17    6.62    2.51
  -1   2 -17    1.19    2.05
   0   2 -17   24.84    2.60
   0   2 -17   22.50    2.65
   1   2 -17    4.79    2.04
   2   2 -17    1.75    2.18
   3   2 -17   11.66    2.68
   4   2 -17   -2.65    2.50
  -3   2 -16   16.68    2.56
  -2   2 -16    1.23    2.05
  -2   2 -16    0.97    2.09
  -1   2 -16   18.80    2.44
  -1   2 -16   16.54    2.77
   0   2 -16    4.45    2.03
   1   2 -16   -0.69    1.57
   2   2 -16   17.60    2.58
   3   2 -16   20.14    2.57
   4   2 -16    1.15    2.13
  -4   2 -15    1.90    2.19
  -3   2 -15   -0.58    1.89
  -2   2 -15    7.46    2.03
  -2   2 -15    6.01    1.90
  -1   2 -15   50.70    3.50
  -1   2 -15   46.39    3.33
   0   2 -15   12.85    1.84
   1   2 -15   14.28    2.48
   2   2 -15   21.71    2.37
   3   2 -15   -0.03    1.78
   4   2 -15   11.89    2.47
  -4  -2  15    4.66    2.25
   5   2 -15   20.49    2.61
  -4   2 -14    5.20    2.36
  -3   2 -14    1.95    1.73
  -2   2 -14    5.21    1.98
  -2   2 -14    6.37    1.75
  -1   2 -14   28.38    2.76
  -1   2 -14   30.70    2.59
   0   2 -14    0.11    1.43
   1   2 -14    8.18    1.92
  -1  -2  14   10.24    1.95
   2   2 -14   27.51    2.45
  -2  -2  14   29.55    2.53
   3   2 -14    2.54    1.62
  -3  -2  14    1.42    1.85
   4   2 -14   14.39    2.19
  -4  -2  14   17.17    2.17
   5   2 -14   17.83    2.37
  -5  -2  14   13.62    2.07
  -6  -2  14    3.88    2.07
  -7  -2  14   26.73    3.03
  -5   2 -13    3.46    2.06
  -4   2 -13    1.53    1.75
  -3   2 -13    2.45    1.73
  -2   2 -13    3.08    1.65
  -2   2 -13    5.53    1.76
  -1   2 -13   20.65    2.08
  -1   2 -13   22.35    2.36
   1  -2  13   19.98    2.07
   0   2 -13   12.69    1.73
   0  -2  13   12.07    1.69
   1   2 -13   68.72    3.76
  -1  -2  13   69.25    3.64
   2   2 -13   21.28    2.21
  -2  -2  13   21.55    2.29
   3   2 -13   12.97    2.04
  -3  -2  13   12.31    2.15
   4   2 -13   28.84    2.50
  -4  -2  13   32.73    2.48
   5   2 -13   10.54    2.31
  -5  -2  13   13.14    2.16
  -6  -2  13    5.67    1.73
  -7  -2  13   10.98    2.57
  -8  -2  13   10.78    2.87
  -6   2 -12   10.83    2.50
  -5   2 -12    8.30    2.14
  -4   2 -12   11.02    2.32
  -3   2 -12    4.53    1.59
  -2   2 -12   28.85    2.41
  -2   2 -12   30.47    2.47
   2  -2  12   29.90    2.45
  -1   2 -12   10.32    1.56
  -1   2 -12   11.40    1.91
   1  -2  12    9.69    1.50
   0   2 -12    2.19    1.28
   0  -2  12   -0.02    1.19
   1   2 -12   34.36    2.43
  -1  -2  12   29.93    2.26
   2   2 -12   14.19    1.69
  -2  -2  12   15.37    1.95
   3   2 -12   13.00    1.77
  -3  -2  12   13.64    1.70
   4   2 -12   18.40    1.99
  -4  -2  12   17.38    1.84
   5   2 -12    3.49    1.58
  -5  -2  12    3.31    1.34
  -6  -2  12   16.98    2.12
  -7  -2  12   17.51    2.33
  -8  -2  12    1.69    2.04
  -6   2 -11    2.55    1.82
  -5   2 -11   31.65    2.75
  -4   2 -11   15.10    1.95
  -3   2 -11    0.31    1.22
   3  -2  11    1.60    1.37
  -2   2 -11   20.57    1.98
  -2   2 -11   19.52    1.95
   2  -2  11   22.12    1.98
  -1   2 -11   25.47    2.18
  -1   2 -11   25.31    2.10
   1  -2  11   27.14    2.11
   0   2 -11   13.90    1.61
   0  -2  11   14.80    1.64
   1   2 -11   60.48    3.22
  -1  -2  11   59.43    3.22
   2   2 -11    9.52    1.47
  -2  -2  11   11.47    1.54
   3   2 -11   53.25    3.00
  -3  -2  11   50.60    2.85
   4   2 -11   83.29    4.15
  -4  -2  11   90.16    4.16
   5   2 -11    0.31    1.32
  -5  -2  11   -0.28    1.17
   6   2 -11    6.62    1.88
  -6  -2  11    8.52    1.92
  -7  -2  11    2.81    1.68
  -8  -2  11    9.32    2.50
  -7   2 -10    4.45    1.91
  -6   2 -10    2.97    1.79
  -5   2 -10   10.20    2.06
  -4   2 -10   12.28    1.89
  -3   2 -10   85.68    4.22
   3  -2  10   90.51    4.30
  -2   2 -10   63.18    3.28
  -2   2 -10   62.98    3.39
   2  -2  10   60.54    3.30
  -1   2 -10    4.34    1.35
  -1   2 -10    5.66    1.23
   1  -2  10    5.82    1.28
   0   2 -10   70.86    3.51
   0  -2  10   78.04    3.57
   1   2 -10   42.98    2.55
  -1  -2  10   45.46    2.65
   2   2 -10    5.59    1.35
  -2  -2  10    6.69    1.30
   3   2 -10   40.48    2.47
  -3  -2  10   37.54    2.31
   4   2 -10   18.47    1.85
  -4  -2  10   17.72    1.78
   5   2 -10   32.02    2.41
  -5  -2  10   31.84    2.37
   6   2 -10  116.29    5.26
  -6  -2  10  109.89    5.13
  -7  -2  10    7.20    1.89
  -8  -2  10    4.34    2.09
  -7   2  -9    2.26    1.96
  -6   2  -9   14.11    1.91
  -5   2  -9   16.24    1.77
  -4   2  -9   12.40    1.54
   4  -2   9   16.52    1.74
  -3   2  -9   18.65    1.72
   3  -2   9   21.92    1.87
  -2   2  -9   18.32    1.62
  -2   2  -9   16.20    1.62
   2  -2   9   18.77    1.67
  -1   2  -9   13.21    1.39
  -1   2  -9   12.53    1.45
   1  -2   9   14.82    1.47
   0   2  -9   89.32    3.94
   0  -2   9   88.26    3.88
   1   2  -9   13.75    1.43
  -1  -2   9   15.42    1.61
   2   2  -9   26.01    1.83
  -2  -2   9   24.71    1.71
   3   2  -9   73.84    3.46
  -3  -2   9   73.75    3.38
   4   2  -9   30.31    2.14
  -4  -2   9   31.04    2.11
   5   2  -9   25.85    2.16
  -5  -2   9   26.05    2.07
   6   2  -9   11.77    2.00
  -6  -2   9    6.93    1.61
  -7  -2   9   20.33    2.22
  -8  -2   9   14.04    2.12
  -9  -2   9    9.87    2.82
  -7   2  -8    2.36    1.69
  -6   2  -8    3.64    1.61
  -5   2  -8    9.77    1.45
  -4   2  -8   10.51    1.37
   4  -2   8   12.48    1.86
  -3   2  -8  106.63    4.46
   3  -2   8  100.71    4.47
  -2   2  -8   28.63    1.91
  -2   2  -8   28.18    1.88
   2  -2   8   28.60    1.94
  -1   2  -8   43.24    2.33
  -1   2  -8   43.93    2.41
   1  -2   8   42.77    2.40
   0   2  -8  223.88    7.77
   0  -2   8  207.99    7.65
   1   2  -8   19.07    1.48
  -1  -2   8   19.46    1.62
   2   2  -8   74.23    3.27
  -2  -2   8   73.01    3.19
   3   2  -8   27.13    1.85
  -3  -2   8   28.41    1.83
   4   2  -8    7.09    1.34
  -4  -2   8    6.38    1.15
   5   2  -8   49.70    2.88
  -5  -2   8   56.46    2.97
   6   2  -8   80.15    3.96
  -6  -2   8   72.96    3.82
  -7  -2   8   14.51    1.82
  -8  -2   8   26.02    2.60
  -9  -2   8   12.18    2.76
  -8   2  -7    8.49    2.28
  -7   2  -7   11.42    2.10
  -6   2  -7   24.17    2.13
  -5   2  -7   19.14    1.76
   5  -2   7   19.63    1.86
  -4   2  -7   16.01    1.53
   4  -2   7   13.89    1.50
  -3   2  -7   15.89    1.45
   3  -2   7   18.21    1.55
  -2   2  -7   13.29    1.19
   2  -2   7   11.53    1.23
  -1   2  -7   60.01    2.80
  -1   2  -7   58.89    2.76
   1  -2   7   61.01    2.86
   0   2  -7   93.49    3.86
   0  -2   7   91.58    3.79
   1   2  -7   17.04    1.38
  -1  -2   7   16.19    1.37
   2   2  -7  225.76    7.70
  -2  -2   7  216.78    7.60
   3   2  -7  116.16    4.45
  -3  -2   7  108.06    4.37
   4   2  -7   50.68    2.65
  -4  -2   7   50.28    2.61
   5   2  -7   49.62    2.80
  -5  -2   7   48.44    2.72
   6   2  -7    6.26    1.44
  -6  -2   7    5.52    1.29
  -7  -2   7   16.22    1.99
  -8  -2   7   26.22    2.70
  -9  -2   7    4.68    2.17
  -8   2  -6   13.49    2.73
  -7   2  -6   17.31    1.96
  -6   2  -6    0.38    1.16
  -5   2  -6    0.57    0.90
   5  -2   6    0.19    0.91
  -4   2  -6   57.73    2.96
   4  -2   6   59.91    2.98
  -3   2  -6   95.85    3.98
   3  -2   6   95.16    3.97
  -2   2  -6   26.44    1.60
   2  -2   6   27.21    1.66
  -1   2  -6  226.11    7.59
  -1   2  -6  217.92    7.54
   1  -2   6  213.06    7.59
   0   2  -6   58.68    2.76
   0  -2   6   67.53    2.85
   1   2  -6   80.44    3.35
  -1  -2   6   86.08    3.34
   2   2  -6  177.03    6.34
  -2  -2   6  185.99    6.36
   3   2  -6    6.23    1.01
  -3  -2   6    6.50    0.88
   4   2  -6   26.75    1.80
  -4  -2   6   29.04    1.83
   5   2  -6   75.73    3.51
  -5  -2   6   73.22    3.49
   6   2  -6   27.70    2.16
  -6  -2   6   25.85    2.03
  -7  -2   6   31.59    2.48
  -8  -2   6   40.47    3.03
  -9  -2   6   19.89    2.51
  -8   2  -5    7.70    2.04
  -7   2  -5   32.81    2.57
  -6   2  -5   34.84    2.54
   6  -2   5   39.74    2.59
  -5   2  -5   42.70    2.55
   5  -2   5   43.09    2.55
  -4   2  -5   93.53    3.99
   4  -2   5   93.33    3.98
  -3   2  -5   30.37    1.77
   3  -2   5   29.47    1.77
  -2   2  -5   72.09    3.04
   2  -2   5   76.50    3.13
  -1   2  -5  253.93    8.30
  -1   2  -5  250.18    8.29
   1  -2   5  237.23    8.28
   0   2  -5    6.58    0.85
   0  -2   5    6.64    0.86
   1   2  -5  178.68    6.20
  -1  -2   5  184.30    6.17
   2   2  -5  234.78    7.78
  -2  -2   5  227.78    7.73
   3   2  -5   46.48    2.24
  -3  -2   5   44.15    2.17
   4   2  -5  207.87    7.37
  -4  -2   5  208.44    7.39
   5   2  -5   32.26    2.06
  -5  -2   5   30.81    2.03
   6   2  -5   16.85    1.79
  -6  -2   5   13.02    1.54
  -7  -2   5   11.11    1.84
  -8  -2   5   15.98    2.07
  -9  -2   5    1.14    1.89
  -9   2  -4    3.59    2.21
  -8   2  -4   10.80    2.29
  -7   2  -4    8.51    1.90
  -6   2  -4    8.59    1.48
   6  -2   4   10.26    1.67
  -5   2  -4   13.52    1.43
   5  -2   4   16.01    1.55
  -4   2  -4   57.70    2.80
   4  -2   4   59.58    2.82
  -3   2  -4   22.19    1.46
   3  -2   4   23.53    1.50
  -2   2  -4   90.18    3.43
   2  -2   4   87.35    3.44
  -1   2  -4   89.70    3.31
  -1   2  -4   90.77    3.30
   1  -2   4   85.49    3.31
   0   2  -4    1.06    0.32
   0   2  -4    0.35    0.49
   0  -2   4    0.50    0.53
   1   2  -4  240.01    7.83
  -1  -2   4  238.46    7.79
   2   2  -4   86.09    3.17
  -2  -2   4   80.85    3.14
   3   2  -4    1.75    0.76
  -3  -2   4    2.26    0.69
   4   2  -4   31.65    1.86
  -4  -2   4   32.32    1.84
   5   2  -4   23.48    1.72
  -5  -2   4   21.80    1.66
   6   2  -4   14.61    1.58
  -6  -2   4   15.12    1.66
  -7  -2   4   39.27    2.74
  -8  -2   4    7.85    1.83
  -9  -2   4   10.71    2.41
  -9   2  -3    6.03    2.22
  -8   2  -3    3.18    1.90
  -7   2  -3   29.12    2.34
   7  -2   3   25.78    2.38
  -6   2  -3   24.18    1.96
   6  -2   3   25.80    2.09
  -5   2  -3   83.26    3.72
   5  -2   3   79.90    3.70
  -4   2  -3   35.53    2.00
   4  -2   3   35.28    2.03
  -3   2  -3   16.55    1.19
   3  -2   3   17.22    1.27
  -2   2  -3  235.69    7.89
   2  -2   3  241.60    7.92
  -1   2  -3   58.36    2.22
   1  -2   3   57.01    2.24
   0   2  -3   21.29    0.97
   0   2  -3   22.74    1.18
   0  -2   3   22.11    1.28
   1   2  -3  183.01    5.88
  -1  -2   3  173.03    5.82
   2   2  -3  129.85    4.45
  -2  -2   3  126.31    4.44
   3   2  -3  199.15    6.91
  -3  -2   3  207.42    6.95
   4   2  -3  294.63    9.94
  -4  -2   3  299.18   10.01
   5   2  -3   26.58    1.83
  -5  -2   3   27.42    1.88
   6   2  -3   34.33    2.39
  -6  -2   3   34.04    2.37
  -7  -2   3   18.78    1.95
  -8  -2   3    4.60    1.80
  -9  -2   3    5.36    1.91
  -9   2  -2   17.79    2.98
  -8   2  -2   23.06    2.41
  -7   2  -2    7.83    1.59
   7  -2   2   11.23    1.99
  -6   2  -2    5.70    1.37
   6  -2   2    7.11    1.60
  -5   2  -2   32.14    2.10
   5  -2   2   35.77    2.21
  -4   2  -2   43.55    2.22
   4  -2   2   41.13    2.22
  -3   2  -2  149.20    5.31
   3  -2   2  145.47    5.26
  -2   2  -2  169.52    5.70
   2  -2   2  166.52    5.70
  -1   2  -2  139.19    4.51
   1  -2   2  131.15    4.50
   0   2  -2  279.30    9.09
   0   2  -2  255.25    8.52
   0  -2   2  280.66    8.71
   1   2  -2  560.14   16.75
  -1  -2   2  520.89   16.71
   2   2  -2  121.15    4.21
  -2  -2   2  124.09    4.24
   3   2  -2    8.02    0.86
  -3  -2   2    7.26    0.84
   4   2  -2   60.51    2.69
  -4  -2   2   60.22    2.77
   5   2  -2   64.32    3.12
  -5  -2   2   68.80    3.22
  -6  -2   2   96.87    4.44
  -7  -2   2   23.67    2.19
  -8  -2   2   20.90    2.29
  -9  -2   2   23.44    2.63
  -9   2  -1   -2.78    1.85
  -8   2  -1   14.50    2.32
  -7   2  -1   16.38    1.92
   7  -2   1   13.00    1.77
  -6   2  -1   15.64    1.66
   6  -2   1   17.81    1.77
  -5   2  -1   68.73    3.28
   5  -2   1   69.14    3.35
  -4   2  -1   13.93    1.21
   4  -2   1   16.79    1.34
  -3   2  -1   96.43    3.58
   3  -2   1   87.80    3.56
  -2   2  -1  225.48    7.32
   2  -2   1  220.23    7.32
  -1   2  -1  191.70    6.10
   1  -2   1  188.10    6.10
   0   2  -1    7.74    0.58
   0   2  -1    7.25    0.40
   0   2  -1    7.07    0.39
   0  -2   1    7.12    0.49
   1   2  -1  147.87    4.43
   1   2  -1  130.37    4.77
  -1  -2   1  132.96    4.42
   2   2  -1   53.21    2.00
   2   2  -1   49.12    2.08
  -2  -2   1   49.88    2.01
   3   2  -1  262.14    8.55
   3   2  -1  261.18    8.91
  -3  -2   1  255.18    8.62
   4   2  -1   27.31    1.66
   4   2  -1   27.25    1.56
  -4  -2   1   31.12    1.79
   5   2  -1   28.50    1.88
   5   2  -1   29.69    1.69
  -5  -2   1   31.00    2.00
  -6  -2   1   40.58    2.59
  -7  -2   1   37.70    2.67
  -8  -2   1    6.98    1.83
  -9  -2   1    7.73    2.11
  -9   2   0   17.80    2.50
  -8   2   0   14.81    2.37
  -7   2   0   10.72    1.88
   7  -2   0    8.12    1.93
  -6   2   0   68.55    3.49
   6  -2   0   64.68    3.43
  -5   2   0   43.27    2.46
   5  -2   0   48.64    2.62
  -4   2   0    7.28    1.10
   4  -2   0    7.72    1.06
  -3   2   0   31.85    1.64
   3  -2   0   29.65    1.66
  -2   2   0  125.79    4.23
   2  -2   0  118.38    4.24
  -1   2   0   14.61    0.70
   1  -2   0   11.81    0.67
   0   2   0  871.30   27.50
   0  -2   0  819.73   26.75
   1   2   0   14.92    0.81
  -1  -2   0   12.71    0.61
   2   2   0  132.88    4.28
  -2  -2   0  121.11    4.29
   3   2   0   31.30    1.58
   3   2   0   29.74    1.15
  -3  -2   0   27.23    1.50
   4   2   0    6.60    0.93
   4   2   0    9.41    1.02
  -4  -2   0    7.58    0.95
   5   2   0   48.57    2.53
   5   2   0   46.27    2.35
  -5  -2   0   51.98    2.63
  -6  -2   0   73.59    3.73
  -7  -2   0    9.18    1.71
  -8  -2   0   13.07    1.90
  -9  -2   0   14.70    2.22
  -9   2   1    4.05    2.02
  -8   2   1    9.81    2.11
   8  -2  -1    8.90    2.16
  -7   2   1   41.27    2.83
   7  -2  -1   43.02    3.09
  -6   2   1   40.16    2.60
   6  -2  -1   37.01    2.60
  -5   2   1   28.02    1.94
   5  -2  -1   27.28    1.94
  -4   2   1   29.65    1.79
   4  -2  -1   30.88    1.89
  -3   2   1  249.90    7.90
  -3   2   1  266.10    8.60
   3  -2  -1  255.19    8.62
  -2   2   1   52.82    2.04
  -2   2   1   48.32    1.77
   2  -2  -1   48.60    2.04
  -1   2   1  130.61    4.06
   1  -2  -1  117.70    4.06
   0   2   1    6.93    0.49
   0  -2  -1    8.06    0.34
   0  -2  -1    7.20    0.32
   1   2   1  198.32    6.73
   1   2   1  189.04    6.17
  -1  -2  -1  203.39    6.21
   2   2   1  238.84    7.56
   2   2   1  222.61    7.30
  -2  -2  -1  243.26    7.62
   3   2   1  103.15    3.75
  -3  -2  -1   98.77    3.76
   4   2   1   17.14    1.30
  -4  -2  -1   15.72    1.28
   5   2   1   65.61    3.05
  -5  -2  -1   63.61    3.11
  -6  -2  -1   14.72    1.61
  -7  -2  -1   15.58    1.81
  -8  -2  -1   13.25    2.26
  -9  -2  -1   -1.23    1.68
  -9   2   2   21.12    2.62
  -8   2   2   18.38    2.25
   8  -2  -2   15.06    2.23
  -7   2   2   27.19    2.29
   7  -2  -2   24.09    2.32
  -6   2   2   93.61    4.28
   6  -2  -2   91.65    4.37
  -5   2   2   61.07    3.06
   5  -2  -2   66.76    3.27
  -4   2   2   59.54    2.71
   4  -2  -2   57.28    2.77
  -3   2   2    6.88    0.82
   3  -2  -2   10.08    1.00
  -2   2   2  122.17    4.06
  -2   2   2  115.54    3.82
   2  -2  -2  112.58    4.10
  -1   2   2  527.42   15.60
  -1   2   2  516.71   15.78
   1  -2  -2  488.58   15.83
   0   2   2  248.95    8.88
   0   2   2  269.91    8.23
   0  -2  -2  271.16    8.22
   1   2   2  139.52    4.98
   1   2   2  142.82    4.59
   1   2   2  144.45    4.55
  -1  -2  -2  138.81    4.56
  -1  -2  -2  139.55    4.55
   2   2   2  165.60    5.49
  -2  -2  -2  165.75    5.53
   3   2   2  153.47    5.27
  -3  -2  -2  147.91    5.30
   4   2   2   45.63    2.25
  -4  -2  -2   42.21    2.22
   5   2   2   35.54    2.15
  -5  -2  -2   31.21    2.02
  -6  -2  -2    6.46    1.42
  -7  -2  -2    8.18    1.68
  -8  -2  -2   19.99    2.23
  -9  -2  -2   16.37    2.71
  -9   2   3    6.50    2.14
  -8   2   3    4.19    1.84
   8  -2  -3    4.59    2.06
  -7   2   3   14.42    1.82
   7  -2  -3   16.85    2.03
  -6   2   3   33.76    2.31
   6  -2  -3   32.58    2.42
  -5   2   3   26.36    1.85
   5  -2  -3   27.94    1.98
  -4   2   3  299.24   10.18
   4  -2  -3  305.71   10.31
  -3   2   3  203.89    7.00
   3  -2  -3  208.46    7.11
  -2   2   3  122.53    4.16
   2  -2  -3  117.15    4.25
  -1   2   3  177.43    5.64
   1  -2  -3  170.93    5.72
   0   2   3   23.07    1.12
   0   2   3   22.13    1.03
   0  -2  -3   21.76    1.05
   1   2   3   57.28    2.46
   1   2   3   63.51    2.21
  -1  -2  -3   60.31    2.25
  -1  -2  -3   63.91    2.28
   2   2   3  248.39    8.00
  -2  -2  -3  245.19    8.03
   3   2   3   19.75    1.25
  -3  -2  -3   18.20    1.19
   4   2   3   37.04    2.02
  -4  -2  -3   37.88    2.07
  -5  -2  -3   79.15    3.60
  -6  -2  -3   29.54    2.17
  -7  -2  -3   27.52    2.30
  -8  -2  -3    2.57    1.69
  -9   2   4    9.60    2.29
  -8   2   4    6.55    1.89
   8  -2  -4    3.34    2.02
  -7   2   4   37.27    2.65
   7  -2  -4   43.29    3.04
  -6   2   4   15.62    1.63
   6  -2  -4   13.79    1.74
  -5   2   4   19.66    1.59
   5  -2  -4   20.05    1.77
  -4   2   4   31.74    1.82
   4  -2  -4   31.12    1.95
  -3   2   4    1.49    0.64
   3  -2  -4    2.10    0.88
  -2   2   4   84.90    3.10
   2  -2  -4   82.16    3.20
  -1   2   4  242.01    7.94
   1  -2  -4  253.97    8.05
   0   2   4    1.29    0.43
   0   2   4    0.53    0.38
   0  -2  -4    0.26    0.41
   1   2   4   90.14    3.50
   1   2   4   89.20    3.19
  -1  -2  -4   94.14    3.30
   2   2   4   86.88    3.17
  -2  -2  -4   82.11    3.15
   3   2   4   25.56    1.49
  -3  -2  -4   25.22    1.49
   4   2   4   65.63    2.84
  -4  -2  -4   56.60    2.76
  -5  -2  -4   16.06    1.46
  -6  -2  -4    5.74    1.25
  -7  -2  -4    6.57    1.61
  -8  -2  -4   15.13    1.97
  -8   2   5   14.06    2.15
   8  -2  -5   15.12    2.72
  -7   2   5    9.54    1.79
   7  -2  -5   11.06    2.05
  -6   2   5   10.89    1.41
   6  -2  -5   13.61    1.72
  -5   2   5   34.11    2.09
   5  -2  -5   31.75    2.24
  -4   2   5  199.68    7.21
   4  -2  -5  211.53    7.44
  -3   2   5   42.11    2.00
   3  -2  -5   40.30    2.13
  -2   2   5  215.15    7.35
   2  -2  -5  230.90    7.57
  -1   2   5  181.00    5.92
   1  -2  -5  172.94    5.96
   0   2   5    6.26    0.54
   0   2   5    6.28    0.72
   0  -2  -5    7.20    0.76
   1   2   5  224.73    8.00
   1   2   5  235.14    7.55
  -1  -2  -5  230.58    7.67
   2   2   5   78.25    2.96
  -2  -2  -5   73.44    2.98
  -2  -2  -5   74.11    3.00
   3   2   5   27.58    1.58
  -3  -2  -5   27.59    1.59
  -4  -2  -5   93.87    3.92
  -5  -2  -5   39.69    2.37
  -6  -2  -5   39.61    2.59
  -7  -2  -5   28.09    2.37
  -8  -2  -5    6.02    1.84
  -8   2   6   38.22    2.97
   8  -2  -6   41.00    3.21
  -7   2   6   29.70    2.42
   7  -2  -6   34.56    2.70
  -6   2   6   23.68    1.88
   6  -2  -6   22.63    2.07
  -5   2   6   69.36    3.33
   5  -2  -6   73.41    3.55
  -4   2   6   27.05    1.72
   4  -2  -6   28.15    1.91
  -3   2   6    5.66    0.80
   3  -2  -6    6.24    0.96
  -2   2   6  175.44    6.13
   2  -2  -6  182.17    6.29
  -1   2   6   81.88    3.15
   1  -2  -6   77.54    3.12
   0   2   6   61.00    2.57
   0   2   6   61.39    2.32
   0  -2  -6   63.09    2.67
   1   2   6  225.74    7.28
   1   2   6  213.79    7.64
  -1  -2  -6  211.54    7.40
   2   2   6   26.79    1.54
  -2  -2  -6   27.75    1.59
  -2  -2  -6   28.60    1.61
   3   2   6   88.96    3.68
  -3  -2  -6   97.23    3.82
  -4  -2  -6   62.44    3.01
  -5  -2  -6    1.99    0.95
  -6  -2  -6   -0.84    0.96
  -7  -2  -6   17.88    2.03
  -8  -2  -6   16.19    2.07
  -8   2   7   21.87    2.38
   8  -2  -7   29.58    2.80
  -7   2   7   13.66    1.86
   7  -2  -7   14.76    1.96
  -6   2   7    6.33    1.38
   6  -2  -7    4.87    1.40
  -5   2   7   41.22    2.42
   5  -2  -7   45.41    2.71
  -4   2   7   46.83    2.43
   4  -2  -7   46.72    2.61
  -3   2   7  105.45    4.22
   3  -2  -7  114.84    4.46
  -2   2   7  218.27    7.29
   2  -2  -7  209.01    7.40
  -1   2   7   14.60    1.32
   1  -2  -7   15.50    1.28
   0   2   7   91.08    3.61
   0  -2  -7   93.38    3.72
   1   2   7   64.21    2.79
   1   2   7   64.37    2.69
  -1  -2  -7   61.88    2.82
   2   2   7   12.67    1.11
  -2  -2  -7   12.71    1.16
  -2  -2  -7   12.61    1.20
  -3  -2  -7   19.17    1.46
  -4  -2  -7   12.83    1.40
  -5  -2  -7   21.42    1.78
  -6  -2  -7   21.74    1.99
  -7  -2  -7   12.77    1.74
   8  -2  -8   24.05    2.77
  -7   2   8    9.90    1.93
   7  -2  -8   13.33    2.24
  -6   2   8   76.31    3.87
   6  -2  -8   78.52    4.12
  -5   2   8   48.38    2.79
   5  -2  -8   53.20    3.00
  -4   2   8    5.09    1.07
   4  -2  -8    6.58    1.26
  -3   2   8   30.28    1.82
   3  -2  -8   27.38    1.88
  -2   2   8   70.58    3.04
   2  -2  -8   74.73    3.24
  -1   2   8   19.81    1.57
   1  -2  -8   19.34    1.39
   0   2   8  208.93    7.22
   0   2   8  204.71    7.33
   0  -2  -8  204.41    7.33
   1   2   8   46.13    2.27
   1   2   8   44.84    2.24
  -1  -2  -8   47.00    2.43
   2   2   8   27.70    1.74
  -2  -2  -8   26.54    1.82
  -2  -2  -8   25.43    1.78
  -3  -2  -8  103.68    4.38
  -4  -2  -8   10.94    1.34
  -5  -2  -8   10.35    1.62
  -6  -2  -8    6.02    1.57
  -7  -2  -8    3.80    1.71
   8  -2  -9   17.42    2.92
   7  -2  -9   23.36    2.50
  -6   2   9   11.21    1.84
   6  -2  -9    7.10    1.96
  -5   2   9   28.67    2.06
   5  -2  -9   27.97    2.23
  -4   2   9   32.36    2.07
   4  -2  -9   31.82    2.25
  -3   2   9   71.36    3.24
   3  -2  -9   75.65    3.49
  -2   2   9   21.93    1.60
   2  -2  -9   26.59    1.74
  -1   2   9   14.26    1.44
   1  -2  -9   11.65    1.23
   0   2   9   82.96    3.45
   0   2   9   87.10    3.66
   0  -2  -9   84.42    3.70
   1   2   9   12.76    1.15
   1   2   9   14.11    1.31
  -1  -2  -9   12.48    1.40
  -2  -2  -9   19.28    1.63
  -2  -2  -9   17.82    1.62
  -3  -2  -9   20.83    1.75
  -4  -2  -9   16.10    1.65
  -5  -2  -9   20.24    1.93
  -6  -2  -9   16.73    1.91
  -7  -2  -9    0.61    1.51
   8  -2 -10   11.48    2.51
   7  -2 -10    2.44    1.65
   6  -2 -10  126.24    5.83
  -5   2  10   33.49    2.34
   5  -2 -10   34.04    2.56
  -4   2  10   17.09    1.72
   4  -2 -10   19.41    1.78
  -3   2  10   38.60    2.24
   3  -2 -10   38.54    2.45
  -2   2  10    5.78    1.34
   2  -2 -10    7.86    1.20
  -1   2  10   45.23    2.49
   1  -2 -10   44.14    2.54
   0   2  10   77.21    3.35
   0  -2 -10   84.08    3.75
   1   2  10    3.61    0.97
  -1  -2 -10    7.09    1.36
  -2  -2 -10   68.95    3.41
  -2  -2 -10   58.19    3.26
  -3  -2 -10   73.89    3.67
  -4  -2 -10    9.29    1.44
  -5  -2 -10   11.78    2.12
  -6  -2 -10    2.33    1.52
   8  -2 -11   10.07    2.88
   7  -2 -11    4.30    2.20
   6  -2 -11    4.52    1.71
   5  -2 -11    1.06    1.30
   4  -2 -11   94.23    4.48
   3  -2 -11   53.91    3.03
   2  -2 -11   12.02    1.50
   1  -2 -11   62.42    3.26
   0  -2 -11   15.52    1.64
  -1  -2 -11   23.89    1.97
  -2  -2 -11   22.69    1.96
  -2  -2 -11   22.13    2.00
  -3  -2 -11   -1.97    1.09
  -4  -2 -11   10.95    1.66
  -5  -2 -11   29.24    2.56
  -6  -2 -11    2.13    1.70
   8  -2 -12    3.27    2.25
   7  -2 -12   16.96    2.41
   6  -2 -12   19.67    2.28
   5  -2 -12    1.29    1.61
   4  -2 -12   19.68    2.16
   3  -2 -12   15.65    1.76
   2  -2 -12   13.37    1.60
   1  -2 -12   33.37    2.36
   0  -2 -12   -1.19    0.93
  -1  -2 -12   11.39    1.56
  -2  -2 -12   28.57    2.31
  -2  -2 -12   24.42    2.38
  -3  -2 -12    1.47    1.22
  -4  -2 -12   17.88    2.13
  -5  -2 -12    9.29    2.11
   8  -2 -13    6.84    2.63
   7  -2 -13   15.79    2.77
   6  -2 -13    4.44    1.94
   5  -2 -13    9.11    2.01
   4  -2 -13   35.13    2.67
   3  -2 -13   11.52    1.62
   2  -2 -13   25.60    2.21
   1  -2 -13   69.45    3.77
   0  -2 -13   11.45    1.66
  -1  -2 -13   20.03    1.99
  -2  -2 -13    8.17    1.70
  -2  -2 -13    7.00    1.63
  -3  -2 -13    1.09    1.30
  -4  -2 -13   -0.19    1.56
  -5  -2 -13    4.83    2.12
   7  -2 -14   27.57    3.18
   6  -2 -14    7.01    2.12
   5  -2 -14   14.22    2.20
   4  -2 -14   16.78    2.18
   3  -2 -14    2.22    1.41
   2  -2 -14   26.63    2.40
   1  -2 -14   11.79    1.94
   0  -2 -14   -1.25    1.24
  -1  -2 -14   29.00    2.46
  -1  -2 -14   30.95    2.61
  -2  -2 -14    8.20    1.99
  -2  -2 -14    6.26    1.72
  -3  -2 -14    3.23    1.66
  -4  -2 -14    4.82    1.96
   6  -2 -15    3.76    2.26
   5  -2 -15    9.85    2.40
   4  -2 -15    4.47    1.94
   3  -2 -15   -2.53    1.35
   2  -2 -15   22.79    2.34
   1  -2 -15   10.23    2.20
   0  -2 -15   15.83    1.90
  -1  -2 -15   45.11    3.34
  -1  -2 -15   43.71    3.15
  -2  -2 -15    7.28    1.95
  -2  -2 -15    5.32    2.05
  -3  -2 -15    3.72    1.78
   5  -2 -16   26.88    2.92
   4  -2 -16    0.13    1.82
   3  -2 -16   10.58    2.27
   2  -2 -16   15.11    2.31
   1  -2 -16    0.63    2.03
   0  -2 -16    0.86    1.58
  -1  -2 -16   13.00    2.43
  -1  -2 -16   12.09    2.20
  -2  -2 -16    3.61    2.05
  -2  -2 -16    0.68    1.80
   4  -2 -17   -2.05    2.01
   3  -2 -17    7.56    2.58
   2  -2 -17    4.78    2.05
   1  -2 -17    4.54    2.01
  -1  -2 -17    1.95    1.88
  -1  -2 -17    1.16    1.92
   0   3 -18    9.11    2.87
   0   3 -18   23.86    2.99
   1   3 -18    1.01    2.14
   2   3 -18   -0.34    2.20
  -2   3 -17    9.99    2.47
  -1   3 -17    5.91    2.48
  -1   3 -17    6.51    2.62
   0   3 -17    6.15    2.26
   0   3 -17    4.01    2.50
   1   3 -17   -6.55    1.63
   2   3 -17   10.84    2.72
  -3   3 -16    0.22    2.44
  -2   3 -16    3.04    1.94
  -1   3 -16    9.11    2.11
  -1   3 -16    4.73    2.09
   0   3 -16   39.97    3.01
   0   3 -16   29.39    2.86
   1   3 -16   -0.18    1.74
   2   3 -16   26.92    2.80
   3   3 -16    7.71    2.27
  -4   3 -15   12.18    3.02
  -3   3 -15    6.09    2.16
  -2   3 -15    5.87    2.14
  -2   3 -15    5.09    1.94
  -1   3 -15   14.38    2.19
  -1   3 -15   15.70    2.29
   0   3 -15    1.07    1.87
   1   3 -15    4.24    1.61
  -1  -3  15    2.35    1.69
   2   3 -15   27.35    2.71
  -2  -3  15   33.37    2.72
   3   3 -15    6.15    2.00
  -3  -3  15   -0.02    1.89
   4   3 -15    9.38    2.36
  -4  -3  15   10.28    2.57
  -5  -3  15   18.10    3.05
  -6  -3  15    3.10    2.14
  -7  -3  15   25.06    3.30
  -4   3 -14    5.30    2.34
  -3   3 -14    4.27    2.11
  -2   3 -14    5.43    1.83
  -2   3 -14    0.73    1.49
  -1   3 -14   20.07    2.22
  -1   3 -14   22.34    2.40
   0   3 -14   12.52    1.80
   0  -3  14   12.35    2.17
   1   3 -14   25.56    2.50
  -1  -3  14   26.80    2.33
   2   3 -14   31.78    2.61
  -2  -3  14   30.56    2.59
   3   3 -14    6.14    1.91
  -3  -3  14    7.58    2.20
   4   3 -14   15.87    2.15
  -4  -3  14   10.81    2.23
  -5  -3  14   14.75    2.10
  -6  -3  14    1.08    1.99
  -7  -3  14    6.28    2.25
  -5   3 -13   -0.19    2.10
  -4   3 -13   20.38    2.41
  -3   3 -13   -2.27    1.32
  -2   3 -13   38.49    2.87
  -2   3 -13   37.57    2.87
   2  -3  13   37.13    2.90
  -1   3 -13    7.08    1.89
  -1   3 -13    6.11    1.74
   1  -3  13    7.96    1.74
   0   3 -13    2.59    1.43
   0  -3  13    4.40    1.44
   1   3 -13   23.09    2.23
  -1  -3  13   18.90    1.95
   2   3 -13   22.25    2.11
  -2  -3  13   20.80    2.19
   3   3 -13    2.91    1.56
  -3  -3  13    2.14    1.58
   4   3 -13   26.74    2.60
  -4  -3  13   25.23    2.30
  -5  -3  13   23.00    2.24
  -6  -3  13    1.45    1.80
  -7  -3  13   44.92    3.54
  -6   3 -12    0.97    2.25
  -5   3 -12   18.31    2.41
  -4   3 -12   10.04    1.95
  -3   3 -12    4.02    1.50
  -2   3 -12   23.51    2.17
  -2   3 -12   20.26    2.03
   2  -3  12   21.78    2.16
  -1   3 -12   13.05    1.80
  -1   3 -12   13.59    1.73
   1  -3  12   13.44    1.70
   0   3 -12   39.50    2.62
   0  -3  12   38.39    2.61
   1   3 -12   33.73    2.48
  -1  -3  12   33.08    2.41
   2   3 -12   21.73    2.05
  -2  -3  12   22.93    2.26
   3   3 -12   19.17    1.96
  -3  -3  12   15.44    1.82
   4   3 -12   47.57    3.02
  -4  -3  12   45.72    2.97
   5   3 -12   11.14    2.08
  -5  -3  12   13.05    2.02
  -6  -3  12    1.35    1.60
  -7  -3  12    8.98    2.18
  -8  -3  12    0.39    2.05
  -6   3 -11    4.71    2.20
  -5   3 -11    4.86    2.16
  -4   3 -11   13.43    1.85
  -3   3 -11   15.30    1.81
   3  -3  11   15.27    1.91
  -2   3 -11   57.17    3.29
  -2   3 -11   64.00    3.40
   2  -3  11   56.87    3.34
  -1   3 -11    1.42    1.24
  -1   3 -11    0.68    1.14
   1  -3  11   -0.94    1.16
   0   3 -11    4.03    1.26
   0  -3  11    2.95    1.23
   1   3 -11   82.92    3.90
  -1  -3  11   75.41    3.86
   2   3 -11   14.87    1.64
  -2  -3  11   15.31    1.78
   3   3 -11   10.39    1.54
  -3  -3  11   10.21    1.43
   4   3 -11   35.56    2.56
  -4  -3  11   39.81    2.55
   5   3 -11   14.55    1.89
  -5  -3  11   18.02    1.95
  -6  -3  11   17.32    2.11
  -7  -3  11   27.37    2.54
  -8  -3  11   -2.12    1.98
  -7   3 -10   -3.32    2.08
  -6   3 -10   13.53    2.00
  -5   3 -10   11.69    1.77
  -4   3 -10   12.61    1.68
   4  -3  10   19.42    2.16
  -3   3 -10    9.99    1.44
   3  -3  10    3.73    1.57
  -2   3 -10   30.15    2.15
  -2   3 -10   24.62    2.04
   2  -3  10   25.81    2.13
  -1   3 -10    4.27    1.18
  -1   3 -10    5.02    1.45
   1  -3  10    6.58    1.36
   0   3 -10   80.04    3.75
   0  -3  10   82.82    3.82
   1   3 -10   34.45    2.23
  -1  -3  10   31.31    2.25
   2   3 -10    8.70    1.33
  -2  -3  10    9.47    1.36
   3   3 -10  166.20    6.54
  -3  -3  10  171.87    6.51
   4   3 -10   25.77    2.04
  -4  -3  10   25.38    2.03
   5   3 -10   14.04    2.07
  -5  -3  10   14.21    1.67
  -6  -3  10    5.01    1.59
  -7  -3  10   12.92    2.00
  -8  -3  10    5.09    1.93
  -7   3  -9    7.57    2.17
  -6   3  -9   -1.87    1.37
  -5   3  -9    2.42    1.31
  -4   3  -9   22.18    2.02
   4  -3   9   19.58    2.07
  -3   3  -9   49.22    2.83
   3  -3   9   52.07    2.99
  -2   3  -9   90.90    4.10
  -2   3  -9   93.68    4.12
   2  -3   9   85.80    4.10
  -1   3  -9   29.43    2.06
  -1   3  -9   30.78    2.06
   1  -3   9   28.72    2.07
   0   3  -9   81.94    3.73
   0  -3   9   87.67    3.83
   1   3  -9   28.40    1.95
  -1  -3   9   30.02    2.14
   2   3  -9   12.56    1.36
  -2  -3   9    8.76    1.18
   3   3  -9   40.01    2.39
  -3  -3   9   39.72    2.30
   4   3  -9    8.07    1.47
  -4  -3   9    7.03    1.38
   5   3  -9   46.25    2.91
  -5  -3   9   47.85    2.80
  -6  -3   9   63.09    3.50
  -7  -3   9   13.69    1.91
  -8  -3   9    3.57    2.04
  -7   3  -8    5.76    1.92
  -6   3  -8   39.16    2.84
  -5   3  -8    3.59    1.24
   5  -3   8    3.69    1.39
  -4   3  -8   16.75    1.74
   4  -3   8   21.20    1.88
  -3   3  -8   36.15    2.31
   3  -3   8   39.25    2.43
  -2   3  -8    3.71    0.96
   2  -3   8    5.38    1.21
  -1   3  -8   51.87    2.63
  -1   3  -8   51.78    2.58
   1  -3   8   41.12    2.54
   0   3  -8  103.74    4.31
   0  -3   8  112.41    4.47
   1   3  -8    9.84    1.15
  -1  -3   8   11.40    1.34
   2   3  -8   38.95    2.16
  -2  -3   8   37.20    2.07
   3   3  -8  143.68    5.60
  -3  -3   8  150.58    5.65
   4   3  -8    3.36    1.16
  -4  -3   8    0.04    0.89
   5   3  -8   56.65    3.07
  -5  -3   8   55.68    3.01
  -6  -3   8    1.72    1.18
  -7  -3   8   14.23    1.89
  -8  -3   8   19.75    2.32
  -9  -3   8    8.82    2.71
  -8   3  -7   10.90    2.44
  -7   3  -7    6.35    1.69
  -6   3  -7    5.58    1.59
  -5   3  -7    4.53    1.32
   5  -3   7    4.92    1.32
  -4   3  -7   16.06    1.55
   4  -3   7   14.38    1.59
  -3   3  -7   38.00    2.21
   3  -3   7   36.71    2.27
  -2   3  -7   41.27    2.21
   2  -3   7   41.62    2.30
  -1   3  -7   70.70    3.08
  -1   3  -7   71.56    3.11
   1  -3   7   60.10    3.08
   0   3  -7   68.95    3.12
   0  -3   7   78.40    3.28
   1   3  -7   17.19    1.38
  -1  -3   7   17.57    1.43
   2   3  -7  116.41    4.49
  -2  -3   7  115.14    4.43
   3   3  -7    1.85    0.82
  -3  -3   7    0.77    0.73
   4   3  -7   -0.77    0.79
  -4  -3   7    0.49    0.78
   5   3  -7   94.60    4.18
  -5  -3   7   92.11    4.19
  -6  -3   7   21.55    1.93
  -7  -3   7   26.23    2.25
  -8  -3   7   32.82    2.78
  -9  -3   7   16.53    2.90
  -8   3  -6    2.26    1.93
  -7   3  -6   12.96    2.10
  -6   3  -6   40.33    2.73
   6  -3   6   44.06    2.87
  -5   3  -6   11.75    1.47
   5  -3   6   14.85    1.58
  -4   3  -6   53.79    2.83
   4  -3   6   56.21    2.91
  -3   3  -6   10.28    1.15
   3  -3   6   11.51    1.29
  -2   3  -6    5.55    0.95
   2  -3   6    6.35    1.06
  -1   3  -6   74.97    3.18
  -1   3  -6   74.04    3.15
   1  -3   6   74.72    3.27
   0   3  -6   47.33    2.36
   0  -3   6   56.72    2.55
   1   3  -6   37.23    1.96
  -1  -3   6   35.51    1.90
   2   3  -6  117.36    4.48
  -2  -3   6  121.02    4.47
   3   3  -6   41.56    2.14
  -3  -3   6   44.06    2.18
   4   3  -6   33.57    2.03
  -4  -3   6   31.94    1.97
   5   3  -6   58.52    3.02
  -5  -3   6   58.68    2.99
  -6  -3   6   12.05    1.53
  -7  -3   6    8.62    1.79
  -8  -3   6   14.33    2.04
  -9  -3   6    7.16    2.17
  -8   3  -5   15.33    2.63
  -7   3  -5   15.25    1.88
  -6   3  -5    2.60    1.24
   6  -3   5    0.79    1.20
  -5   3  -5    9.52    1.51
   5  -3   5    5.92    1.35
  -4   3  -5   97.18    4.13
   4  -3   5   98.14    4.18
  -3   3  -5   25.01    1.64
   3  -3   5   25.90    1.67
  -2   3  -5   29.51    1.67
   2  -3   5   30.71    1.74
  -1   3  -5  223.38    7.56
  -1   3  -5  219.97    7.57
   1  -3   5  229.35    7.70
   0   3  -5   22.01    1.05
   0   3  -5   21.23    1.29
   0  -3   5   22.89    1.43
   1   3  -5  189.79    6.64
  -1  -3   5  199.42    6.61
   2   3  -5   66.98    2.84
  -2  -3   5   73.07    2.86
   3   3  -5    0.35    0.71
  -3  -3   5   -0.30    0.61
   4   3  -5   30.73    1.86
  -4  -3   5   34.38    1.93
   5   3  -5   69.82    3.28
  -5  -3   5   68.88    3.33
  -6  -3   5    0.62    1.09
  -7  -3   5   46.42    3.01
  -8  -3   5   18.17    2.13
  -9  -3   5   10.62    2.42
  -9   3  -4    3.03    2.37
  -8   3  -4    4.92    2.03
  -7   3  -4   19.12    2.04
   7  -3   4   18.05    2.08
  -6   3  -4   41.00    2.59
   6  -3   4   39.92    2.64
  -5   3  -4   62.19    3.13
   5  -3   4   59.41    3.09
  -4   3  -4   46.06    2.41
   4  -3   4   45.66    2.43
  -3   3  -4   14.43    1.21
   3  -3   4   16.78    1.27
  -2   3  -4   96.62    3.68
   2  -3   4   95.70    3.71
  -1   3  -4   81.74    3.20
  -1   3  -4   87.45    3.23
   1  -3   4   89.34    3.31
   0   3  -4   10.72    0.83
   0   3  -4    9.76    0.69
   0  -3   4   13.17    1.03
   1   3  -4  107.86    3.80
  -1  -3   4  101.34    3.72
   2   3  -4   93.17    3.53
  -2  -3   4   97.92    3.54
   3   3  -4   71.97    3.05
  -3  -3   4   79.99    3.14
   4   3  -4  142.79    5.28
  -4  -3   4  141.55    5.35
   5   3  -4   31.68    2.08
  -5  -3   4   35.60    2.12
  -6  -3   4   50.48    2.90
  -7  -3   4   13.63    1.82
  -8  -3   4    3.88    1.71
  -9  -3   4    5.02    1.91
  -9   3  -3    2.43    2.40
  -8   3  -3   14.20    2.07
  -7   3  -3    4.20    1.63
   7  -3   3    0.60    1.40
  -6   3  -3   11.13    1.71
   6  -3   3    9.70    1.60
  -5   3  -3   44.60    2.53
   5  -3   3   48.96    2.65
  -4   3  -3   65.61    3.00
   4  -3   3   65.19    3.00
  -3   3  -3   50.51    2.33
   3  -3   3   48.86    2.34
  -2   3  -3   91.79    3.46
   2  -3   3   90.99    3.47
  -1   3  -3   59.98    2.32
   1  -3   3   60.94    2.38
   0   3  -3    4.08    0.62
   0   3  -3    3.56    0.58
   0  -3   3    5.19    0.78
   1   3  -3  402.01   12.59
  -1  -3   3  395.95   12.55
   2   3  -3   27.70    1.39
  -2  -3   3   30.50    1.43
   3   3  -3    6.63    0.86
  -3  -3   3    6.76    0.82
   4   3  -3   18.45    1.35
  -4  -3   3   18.57    1.35
   5   3  -3   37.84    2.18
  -5  -3   3   37.09    2.20
  -6  -3   3   25.98    2.02
  -7  -3   3   63.70    3.59
  -8  -3   3   31.30    2.65
  -9  -3   3    8.62    2.28
  -9   3  -2    3.03    2.22
  -8   3  -2    3.12    1.89
  -7   3  -2   -0.43    1.17
   7  -3   2    2.55    1.56
  -6   3  -2   33.00    2.31
   6  -3   2   31.10    2.30
  -5   3  -2   65.81    3.20
   5  -3   2   66.22    3.28
  -4   3  -2   27.95    1.71
   4  -3   2   26.71    1.73
  -3   3  -2   66.15    2.81
   3  -3   2   68.62    2.86
  -2   3  -2  113.51    4.04
   2  -3   2  112.25    4.06
  -1   3  -2   15.85    0.88
   1  -3   2   13.96    0.87
   0   3  -2   10.86    0.71
   0   3  -2   11.22    0.81
   0   3  -2   12.10    0.68
   0  -3   2   11.92    0.87
   1   3  -2   72.31    2.73
   1   3  -2   78.24    2.66
  -1  -3   2   73.23    2.60
   2   3  -2    3.55    0.55
   2   3  -2    4.00    0.73
  -2  -3   2    3.60    0.52
   3   3  -2  402.74   12.44
   3   3  -2  369.98   13.11
  -3  -3   2  388.07   12.49
   4   3  -2  185.46    6.86
   4   3  -2  191.04    6.60
  -4  -3   2  190.76    6.75
   5   3  -2   16.88    1.32
   5   3  -2   12.94    1.37
  -5  -3   2   14.30    1.41
  -6  -3   2   68.99    3.57
  -7  -3   2   22.12    2.05
  -8  -3   2   17.01    2.26
  -9  -3   2    7.64    2.36
  -9   3  -1   11.61    2.45
  -8   3  -1   33.38    2.83
   8  -3   1   32.14    2.94
  -7   3  -1   -0.26    1.19
   7  -3   1    0.15    1.20
  -6   3  -1    6.83    1.32
   6  -3   1    5.92    1.51
  -5   3  -1   58.81    2.96
   5  -3   1   56.32    2.97
  -4   3  -1   92.92    3.78
   4  -3   1   89.52    3.79
  -3   3  -1   37.50    1.85
   3  -3   1   37.56    1.93
  -2   3  -1  105.57    3.78
   2  -3   1  106.18    3.81
  -1   3  -1   88.73    2.98
   1  -3   1   82.77    2.96
   0   3  -1  201.99    6.69
   0   3  -1  202.03    6.54
   0  -3   1  166.96    6.05
   1   3  -1  419.78   13.90
   1   3  -1  415.39   13.70
  -1  -3   1  415.38   12.93
   2   3  -1   26.87    1.45
   2   3  -1   27.64    1.23
  -2  -3   1   24.46    1.22
   3   3  -1   14.97    1.08
  -3  -3   1   15.90    1.15
   4   3  -1   56.53    2.55
   4   3  -1   53.24    2.00
   4   3  -1   57.95    2.62
  -4  -3   1   56.19    2.62
   5   3  -1   44.54    2.39
   5   3  -1   51.70    2.62
  -5  -3   1   51.66    2.68
  -6  -3   1   89.80    4.23
  -7  -3   1    6.50    1.59
  -8  -3   1   20.40    2.26
  -9  -3   1   16.01    2.72
  -9   3   0    3.07    1.99
  -8   3   0   19.86    2.22
   8  -3   0   17.21    2.33
  -7   3   0   15.64    1.87
   7  -3   0   14.84    1.86
  -6   3   0   38.81    2.50
   6  -3   0   35.35    2.50
  -5   3   0   13.41    1.39
   5  -3   0   20.30    1.75
  -4   3   0    5.74    0.89
   4  -3   0    3.17    0.87
  -3   3   0  490.24   15.66
   3  -3   0  490.75   15.74
  -2   3   0   79.86    2.88
   2  -3   0   74.07    2.90
  -1   3   0  129.86    4.30
  -1   3   0  137.31    4.58
   1  -3   0  127.83    4.32
   0   3   0    0.51    0.46
   0   3   0   -0.53    0.35
   0  -3   0    0.00    0.16
   1   3   0  137.25    4.73
  -1  -3   0  129.05    4.23
   2   3   0   78.88    2.75
  -2  -3   0   76.88    2.80
   3   3   0  492.53   15.38
   3   3   0  498.13   15.86
  -3  -3   0  520.45   16.02
   4   3   0    4.29    0.61
   4   3   0    3.50    0.98
   4   3   0    4.33    0.90
  -4  -3   0    5.24    0.90
   5   3   0   20.26    1.60
  -5  -3   0   18.51    1.59
  -6  -3   0   41.41    2.66
  -7  -3   0   13.24    1.82
  -8  -3   0   20.42    2.15
  -9  -3   0    1.22    1.89
  -9   3   1   14.69    2.91
  -8   3   1   18.88    2.15
   8  -3  -1   17.23    2.47
  -7   3   1    4.26    1.54
   7  -3  -1    2.92    1.48
  -6   3   1   80.04    3.96
   6  -3  -1   82.48    4.02
  -5   3   1   45.97    2.56
   5  -3  -1   45.87    2.61
  -4   3   1   53.56    1.97
  -4   3   1   51.78    2.59
   4  -3  -1   54.29    2.68
  -3   3   1   13.89    1.12
   3  -3  -1   14.59    1.21
  -2   3   1   26.25    1.27
   2  -3  -1   25.30    1.31
  -1   3   1  417.70   12.61
   1  -3  -1  394.48   12.64
   0   3   1  146.88    5.31
   1   3   1   95.85    3.52
   1   3   1   93.09    3.19
  -1  -3  -1   90.31    3.00
   2   3   1  117.86    3.99
   2   3   1  113.79    3.96
  -2  -3  -1  125.05    4.08
   3   3   1   37.15    1.57
   3   3   1   36.38    1.75
  -3  -3  -1   38.40    1.79
   4   3   1   94.99    3.67
  -4  -3  -1   88.93    3.71
  -5  -3  -1   54.96    2.82
  -6  -3  -1    8.32    1.47
  -7  -3  -1   -1.86    1.19
  -8  -3  -1   35.98    3.00
  -9  -3  -1    7.93    2.17
  -8   3   2   18.34    2.20
   8  -3  -2   16.00    2.45
  -7   3   2   19.63    2.01
   7  -3  -2   16.69    2.06
  -6   3   2   57.84    3.19
   6  -3  -2   65.23    3.54
  -5   3   2   13.33    1.36
   5  -3  -2   14.32    1.53
  -4   3   2  192.44    6.54
  -4   3   2  162.52    5.73
   4  -3  -2  194.03    6.67
  -3   3   2  368.80   11.55
  -3   3   2  375.92   12.10
   3  -3  -2  375.71   12.19
  -2   3   2    3.21    0.57
  -2   3   2    3.83    0.61
   2  -3  -2    3.88    0.62
  -1   3   2   71.32    2.41
  -1   3   2   74.39    2.58
   1  -3  -2   64.89    2.48
   0   3   2    9.96    0.74
   0   3   2   12.27    0.88
   0  -3  -2    9.83    0.53
   1   3   2   16.74    0.92
   1   3   2   14.37    1.01
  -1  -3  -2   13.34    0.71
  -1  -3  -2   14.10    0.70
   2   3   2  111.42    3.86
   2   3   2  114.86    3.86
  -2  -3  -2  112.74    3.90
   3   3   2   75.84    2.91
  -3  -3  -2   72.71    2.95
   4   3   2   27.45    1.62
  -4  -3  -2   24.60    1.58
  -5  -3  -2   69.80    3.29
  -6  -3  -2   33.68    2.29
  -7  -3  -2    1.09    1.26
  -8  -3  -2    6.51    1.76
  -8   3   3   27.92    2.62
   8  -3  -3   30.52    2.91
  -7   3   3   60.92    3.53
   7  -3  -3   65.37    3.77
  -6   3   3   25.16    2.01
   6  -3  -3   23.10    2.08
  -5   3   3   35.67    2.17
   5  -3  -3   36.70    2.32
  -4   3   3   18.23    1.35
   4  -3  -3   18.50    1.50
  -3   3   3    6.96    0.80
   3  -3  -3    6.45    0.91
  -2   3   3   26.77    1.34
  -2   3   3   27.27    1.34
   2  -3  -3   31.42    1.50
  -1   3   3  383.70   11.87
  -1   3   3  376.47   11.87
   1  -3  -3  380.65   11.97
   0   3   3    2.67    0.60
   0   3   3    3.59    0.66
   0  -3  -3    3.05    0.42
   1   3   3   60.46    2.68
  -1  -3  -3   67.38    2.33
   2   3   3   95.49    3.33
  -2  -3  -3   92.47    3.35
   3   3   3   51.57    2.22
  -3  -3  -3   50.64    2.25
   4   3   3   76.08    3.13
  -4  -3  -3   67.92    3.09
  -5  -3  -3   46.49    2.51
  -6  -3  -3    8.87    1.58
  -7  -3  -3    2.53    1.36
  -8  -3  -3   13.36    2.28
  -8   3   4    5.49    2.02
   8  -3  -4    1.95    2.13
  -7   3   4   13.58    1.70
   7  -3  -4   13.00    1.94
  -6   3   4   48.78    2.86
   6  -3  -4   55.10    3.21
  -5   3   4   33.90    2.05
   5  -3  -4   30.78    2.21
  -4   3   4  139.93    5.35
   4  -3  -4  150.19    5.60
  -3   3   4   75.00    2.97
   3  -3  -4   71.27    3.11
  -2   3   4   95.74    3.33
   2  -3  -4   86.27    3.42
  -1   3   4  102.49    3.52
   1  -3  -4  102.08    3.61
   0   3   4   11.12    0.83
   0   3   4   11.20    0.74
   0  -3  -4   10.41    0.73
   1   3   4   87.18    3.54
  -1  -3  -4   89.85    3.20
   2   3   4   98.78    3.43
  -2  -3  -4   91.19    3.43
   3   3   4   16.23    1.19
  -3  -3  -4   15.70    1.15
  -4  -3  -4   48.24    2.40
  -5  -3  -4   63.97    3.15
  -6  -3  -4   38.88    2.44
  -7  -3  -4   19.82    1.95
  -8  -3  -4    2.34    1.48
   9  -3  -5    8.18    2.54
   8  -3  -5   17.90    2.42
  -7   3   5   45.26    2.99
   7  -3  -5   49.35    3.26
  -6   3   5   -0.05    0.94
   6  -3  -5    0.86    1.18
  -5   3   5   67.52    3.22
   5  -3  -5   67.31    3.41
  -4   3   5   30.32    1.77
   4  -3  -5   29.66    1.92
  -3   3   5   -0.19    0.64
   3  -3  -5    0.38    0.65
  -2   3   5   64.93    2.63
   2  -3  -5   71.60    2.87
  -1   3   5  183.70    5.95
   1  -3  -5  173.10    6.00
   0   3   5   22.24    1.17
   0   3   5   19.73    1.15
   0  -3  -5   21.75    1.18
   1   3   5  226.60    7.22
   1   3   5  224.02    7.87
  -1  -3  -5  212.82    7.34
   2   3   5   31.86    1.58
  -2  -3  -5   32.78    1.65
  -2  -3  -5   32.15    1.61
   3   3   5   23.60    1.44
  -3  -3  -5   24.64    1.46
  -4  -3  -5   97.01    4.00
  -5  -3  -5    9.30    1.43
  -6  -3  -5    2.89    1.22
  -7  -3  -5   19.22    1.95
  -8  -3  -5   14.24    1.97
   9  -3  -6    4.19    2.67
   8  -3  -6   16.49    2.52
  -7   3   6    8.54    1.73
   7  -3  -6    7.97    1.95
  -6   3   6   10.05    1.38
   6  -3  -6   13.13    1.74
  -5   3   6   48.44    2.66
   5  -3  -6   54.61    2.95
  -4   3   6   30.39    1.78
   4  -3  -6   26.12    1.87
  -3   3   6   39.36    1.98
   3  -3  -6   42.01    2.21
  -2   3   6  115.06    4.22
   2  -3  -6  118.07    4.41
  -1   3   6   36.51    1.77
   1  -3  -6   32.38    1.69
   0   3   6   52.69    2.28
   0   3   6   54.32    2.22
   0  -3  -6   53.79    2.37
   1   3   6   69.23    2.68
   1   3   6   68.33    2.97
  -1  -3  -6   66.02    2.82
   2   3   6    5.81    0.83
  -2  -3  -6    4.68    0.81
  -2  -3  -6    4.97    0.89
  -3  -3  -6   11.78    1.13
  -4  -3  -6   53.64    2.73
  -5  -3  -6   11.29    1.34
  -6  -3  -6   44.91    2.80
  -7  -3  -6   10.62    1.56
  -8  -3  -6    5.09    1.80
   9  -3  -7   11.55    3.09
   8  -3  -7   37.56    3.26
   7  -3  -7   28.73    2.56
  -6   3   7   20.47    1.83
   6  -3  -7   24.07    2.13
  -5   3   7   83.16    3.88
   5  -3  -7   92.41    4.23
  -4   3   7   -1.27    0.69
   4  -3  -7    0.83    0.89
  -3   3   7    2.07    0.76
   3  -3  -7    1.26    0.76
  -2   3   7  113.69    4.27
   2  -3  -7  119.14    4.49
  -1   3   7   16.40    1.35
   1  -3  -7   14.46    1.13
   0   3   7   74.64    3.05
   0   3   7   75.66    2.91
   0  -3  -7   76.55    3.17
   1   3   7   70.27    2.85
   1   3   7   69.12    3.05
  -1  -3  -7   67.47    2.97
  -2  -3  -7   46.39    2.31
  -2  -3  -7   46.43    2.34
  -3  -3  -7   38.88    2.17
  -4  -3  -7   14.38    1.43
  -5  -3  -7    6.16    1.24
  -6  -3  -7   11.12    1.55
  -7  -3  -7    6.54    1.61
   9  -3  -8   11.82    3.35
   8  -3  -8   15.96    2.82
   7  -3  -8   14.80    2.08
   6  -3  -8    1.36    1.40
  -5   3   8   54.97    2.91
   5  -3  -8   52.98    3.12
  -4   3   8    2.64    0.96
   4  -3  -8    2.71    1.08
  -3   3   8  146.40    5.53
   3  -3  -8  153.31    5.78
  -2   3   8   36.91    1.91
   2  -3  -8   35.63    2.02
  -1   3   8    9.97    1.19
   1  -3  -8    9.50    1.01
   0   3   8  111.22    4.24
   0   3   8  108.43    4.00
   0   3   8  113.02    4.39
   0  -3  -8  109.18    4.33
   1   3   8   49.67    2.46
   1   3   8   49.32    2.33
  -1  -3  -8   48.47    2.46
  -2  -3  -8    3.06    1.06
  -2  -3  -8    4.09    0.94
  -3  -3  -8   38.79    2.24
  -4  -3  -8   18.98    1.67
  -5  -3  -8    4.37    1.23
  -6  -3  -8   35.57    2.59
  -7  -3  -8    6.67    1.92
   9  -3  -9    4.32    3.14
   8  -3  -9    5.31    2.32
   7  -3  -9   15.69    2.52
   6  -3  -9   60.37    3.60
   5  -3  -9   44.19    2.82
  -4   3   9    8.08    1.34
   4  -3  -9    5.91    1.38
  -3   3   9   39.77    2.21
   3  -3  -9   40.24    2.40
  -2   3   9   11.65    1.20
   2  -3  -9   11.76    1.27
  -1   3   9   30.86    1.96
   1  -3  -9   30.94    1.91
   0   3   9   88.29    3.66
   0  -3  -9   81.53    3.68
   1   3   9   27.20    1.73
  -1  -3  -9   29.26    1.94
  -2  -3  -9   88.69    4.02
  -2  -3  -9   93.11    4.10
  -3  -3  -9   46.17    2.60
  -4  -3  -9   21.64    1.83
  -5  -3  -9    0.00    1.06
  -6  -3  -9    1.15    1.24
  -7  -3  -9    8.44    2.22
   9  -3 -10   24.82    3.65
   8  -3 -10    9.24    2.49
   7  -3 -10   12.51    2.28
   6  -3 -10    3.38    1.60
   5  -3 -10   12.11    1.95
   4  -3 -10   24.70    2.05
   3  -3 -10  170.51    6.60
   2  -3 -10    8.62    1.21
   1  -3 -10   31.22    2.06
   0   3  10   84.01    3.64
   0  -3 -10   85.83    3.82
   1   3  10    5.54    1.15
  -1  -3 -10    3.93    1.26
  -2  -3 -10   23.26    1.94
  -2  -3 -10   25.50    1.97
  -3  -3 -10    5.42    1.25
  -4  -3 -10   14.53    1.71
  -5  -3 -10   12.77    1.70
  -6  -3 -10   10.82    2.01
   8  -3 -11   -2.02    2.05
   7  -3 -11   33.14    2.96
   6  -3 -11   20.11    2.28
   5  -3 -11   17.34    2.05
   4  -3 -11   39.79    2.71
   3  -3 -11    8.66    1.68
   2  -3 -11   11.56    1.40
   1  -3 -11   74.08    3.64
   0  -3 -11    2.04    1.10
  -1  -3 -11   -0.57    0.95
  -2  -3 -11   56.21    3.18
  -2  -3 -11   54.58    3.21
  -3  -3 -11   11.16    1.64
  -4  -3 -11   13.36    1.75
  -5  -3 -11    5.56    1.60
  -6  -3 -11    5.77    1.82
   8  -3 -12    2.93    2.78
   7  -3 -12   14.04    2.46
   6  -3 -12    4.93    1.86
   5  -3 -12    6.30    1.87
   4  -3 -12   43.32    2.93
   3  -3 -12   20.07    1.93
   2  -3 -12   21.12    1.92
   1  -3 -12   28.64    2.15
   0  -3 -12   37.99    2.48
  -1  -3 -12   10.06    1.50
  -2  -3 -12   22.17    2.23
  -2  -3 -12   22.44    2.20
  -3  -3 -12    2.76    1.27
  -4  -3 -12   11.63    2.01
  -5  -3 -12   20.51    2.52
   7  -3 -13   34.61    3.20
   6  -3 -13    1.95    1.88
   5  -3 -13   17.98    2.29
   4  -3 -13   25.72    2.25
   3  -3 -13    3.11    1.32
   2  -3 -13   21.62    2.07
   1  -3 -13   18.19    2.01
   0  -3 -13    1.82    1.24
  -1  -3 -13    3.19    1.49
  -2  -3 -13   36.38    2.73
  -2  -3 -13   35.80    2.84
  -3  -3 -13   -1.42    1.27
  -4  -3 -13   22.46    2.36
   7  -3 -14    4.91    2.46
   6  -3 -14   -2.53    1.74
   5  -3 -14   18.74    2.34
   4  -3 -14   13.77    2.10
   3  -3 -14   10.42    2.00
   2  -3 -14   30.01    2.49
   1  -3 -14   23.93    2.19
   0  -3 -14    8.47    1.90
  -1  -3 -14   24.26    2.27
  -2  -3 -14    4.64    1.61
  -2  -3 -14    1.43    1.46
  -3  -3 -14    5.07    1.77
  -4  -3 -14    4.41    1.97
   6  -3 -15    5.74    2.43
   5  -3 -15   16.70    2.84
   4  -3 -15    4.37    2.05
   3  -3 -15    1.45    1.63
   2  -3 -15   28.11    2.53
   1  -3 -15    0.11    1.50
   0  -3 -15    1.06    1.38
  -1  -3 -15   18.66    2.11
  -1  -3 -15   12.17    2.32
  -2  -3 -15    9.02    2.08
  -2  -3 -15    1.35    1.83
  -3  -3 -15    4.36    1.95
   5  -3 -16   21.67    2.88
   4  -3 -16   -1.24    1.86
   3  -3 -16    5.61    1.99
   2  -3 -16   17.35    2.17
   1  -3 -16   -0.39    1.54
   0  -3 -16   34.12    2.83
  -1  -3 -16    4.30    1.72
  -1  -3 -16    6.18    2.14
  -2  -3 -16    1.30    1.72
  -2  -3 -16    6.50    2.18
   4  -3 -17    2.41    2.19
   3  -3 -17   18.73    2.48
   2  -3 -17   11.56    2.34
   1  -3 -17    0.63    1.97
   0  -3 -17    5.06    1.89
  -2   4 -17   -0.97    2.25
  -1   4 -17    1.98    2.48
  -1   4 -17   -1.00    2.10
   0   4 -17   52.43    3.97
   0   4 -17   52.71    3.83
  -3   4 -16    3.49    2.40
  -2   4 -16    4.86    2.30
  -1   4 -16    6.48    2.42
  -1   4 -16    2.49    2.59
   0   4 -16    6.09    2.15
   0   4 -16    4.23    2.51
   1   4 -16   -3.49    1.49
  -1  -4  16   -1.74    1.68
  -2  -4  16   24.85    2.57
  -3  -4  16    2.38    1.98
  -4  -4  16    6.23    2.64
  -5  -4  16   17.55    3.23
  -6  -4  16    3.49    2.38
  -4   4 -15    4.77    2.46
  -3   4 -15    4.18    2.21
  -2   4 -15    2.74    1.98
  -1   4 -15    2.70    2.13
  -1   4 -15   11.02    2.39
   0   4 -15   32.43    2.79
   0   4 -15   30.43    2.62
   0  -4  15   34.31    2.73
   1   4 -15    3.80    1.92
  -1  -4  15   -0.28    1.43
   2   4 -15   39.43    3.18
  -2  -4  15   42.74    3.10
  -3  -4  15    4.05    1.98
  -4  -4  15    1.40    2.32
  -5  -4  15   21.85    2.69
  -6  -4  15    2.04    2.17
  -5   4 -14    3.45    2.47
  -4   4 -14   23.38    2.77
  -3   4 -14    0.90    2.06
  -2   4 -14   19.03    2.29
  -1   4 -14    5.81    1.86
  -1   4 -14    7.02    1.91
   1  -4  14    3.64    1.81
   0   4 -14    0.00    1.41
   0   4 -14    0.16    1.55
   0  -4  14    0.35    1.50
   1   4 -14   12.42    1.87
  -1  -4  14   15.46    1.89
   2   4 -14   40.40    3.01
  -2  -4  14   40.22    3.00
   3   4 -14    1.81    1.78
  -3  -4  14   -0.01    1.86
  -4  -4  14   21.00    2.38
  -5  -4  14   17.04    2.20
  -6  -4  14    0.23    1.86
  -7  -4  14   37.05    3.28
  -5   4 -13    2.16    2.23
  -4   4 -13   15.53    2.33
  -3   4 -13   12.88    2.41
  -2   4 -13    5.43    1.59
   2  -4  13    5.64    1.74
  -1   4 -13    7.95    1.94
  -1   4 -13    5.89    1.69
   1  -4  13    5.51    1.67
   0   4 -13   30.02    2.47
   0  -4  13   27.59    2.36
   1   4 -13   27.06    2.34
  -1  -4  13   23.05    2.12
   2   4 -13   31.18    2.56
  -2  -4  13   28.68    2.54
   3   4 -13   22.59    2.22
  -3  -4  13   19.64    2.22
  -4  -4  13    6.20    1.89
  -5  -4  13   10.47    2.05
  -6  -4  13    1.57    1.82
  -7  -4  13    6.72    2.34
  -6   4 -12    0.00    2.17
  -5   4 -12    5.02    2.15
  -4   4 -12   16.46    2.31
  -3   4 -12   -0.30    1.35
   3  -4  12    3.64    1.58
  -2   4 -12   80.62    4.23
   2  -4  12   84.75    4.40
  -1   4 -12    2.43    1.45
  -1   4 -12    2.06    1.50
   1  -4  12    3.13    1.35
   0   4 -12    3.38    1.32
   0  -4  12    5.34    1.46
   1   4 -12   67.85    3.66
  -1  -4  12   66.54    3.59
   2   4 -12   24.97    2.17
  -2  -4  12   24.29    2.41
   3   4 -12    5.56    1.60
  -3  -4  12    3.86    1.58
  -4  -4  12   32.52    2.49
  -5  -4  12   15.04    1.86
  -6  -4  12    0.91    1.53
  -7  -4  12   60.08    3.96
  -8  -4  12   -0.60    2.08
  -6   4 -11    4.14    2.15
  -5   4 -11    9.39    2.22
  -4   4 -11   11.60    2.09
   4  -4  11   12.99    2.19
  -3   4 -11    0.34    1.32
   3  -4  11    3.38    1.54
  -2   4 -11    6.23    1.46
   2  -4  11   11.31    1.95
  -1   4 -11   -0.62    1.24
  -1   4 -11    1.52    1.13
   1  -4  11    1.50    1.24
   0   4 -11   21.23    1.91
   0  -4  11   24.70    2.06
   1   4 -11   16.55    1.82
  -1  -4  11   20.56    1.89
   2   4 -11    5.04    1.44
  -2  -4  11    6.41    1.64
   3   4 -11   86.93    4.26
  -3  -4  11   94.68    4.30
   4   4 -11   20.77    2.03
  -4  -4  11   20.47    1.91
  -5  -4  11   10.84    1.92
  -6  -4  11    1.42    1.44
  -7  -4  11    4.33    1.96
  -8  -4  11   14.92    2.55
  -7   4 -10   10.80    2.71
  -6   4 -10    0.19    1.75
  -5   4 -10   -0.92    1.45
  -4   4 -10   13.60    1.78
   4  -4  10   11.93    1.84
  -3   4 -10   26.06    2.11
   3  -4  10   23.42    2.17
  -2   4 -10   99.71    4.21
   2  -4  10   72.26    4.02
  -1   4 -10    4.95    1.27
  -1   4 -10    5.30    1.42
   1  -4  10    3.94    1.27
   0   4 -10   11.00    1.44
   0  -4  10   12.45    1.47
   1   4 -10   32.18    2.22
  -1  -4  10   33.00    2.31
   2   4 -10    4.82    1.29
  -2  -4  10    1.68    1.09
   3   4 -10   16.01    1.75
  -3  -4  10   20.75    1.82
   4   4 -10   22.94    2.12
  -4  -4  10   23.16    1.89
  -5  -4  10   43.86    2.86
  -6  -4  10   15.86    1.87
  -7  -4  10   25.57    2.47
  -8  -4  10    1.61    1.74
  -7   4  -9   -0.46    2.15
  -6   4  -9   32.64    2.81
  -5   4  -9    0.72    1.31
   5  -4   9    1.81    1.39
  -4   4  -9   21.71    1.99
   4  -4   9   23.18    2.14
  -3   4  -9   20.17    1.82
   3  -4   9   21.63    2.00
  -2   4  -9   27.96    2.02
   2  -4   9   25.51    2.04
  -1   4  -9    2.58    1.00
  -1   4  -9    3.07    1.22
   1  -4   9    5.64    1.27
   0   4  -9  166.58    6.57
   0  -4   9  187.06    6.78
   1   4  -9    2.58    1.10
  -1  -4   9    3.08    1.33
   2   4  -9    3.24    1.17
  -2  -4   9    2.78    0.97
   3   4  -9  182.24    6.79
  -3  -4   9  176.11    6.72
   4   4  -9    1.94    1.17
  -4  -4   9    1.93    1.02
  -5  -4   9   39.39    2.60
  -6  -4   9    2.49    1.39
  -7  -4   9   12.64    1.85
  -8  -4   9    1.47    1.60
  -7   4  -8    1.47    1.71
  -6   4  -8    1.45    1.63
   6  -4   8   -3.45    1.34
  -5   4  -8    0.17    1.10
   5  -4   8    2.98    1.50
  -4   4  -8   27.27    2.21
   4  -4   8   32.14    2.31
  -3   4  -8   21.63    1.75
   3  -4   8   18.75    1.76
  -2   4  -8   63.50    3.12
   2  -4   8   69.15    3.34
  -1   4  -8   61.93    3.00
  -1   4  -8   66.58    3.09
   1  -4   8   56.82    3.08
   0   4  -8   32.34    2.04
   0  -4   8   40.43    2.24
   1   4  -8   46.79    2.54
   1   4  -8   52.36    2.23
  -1  -4   8   52.24    2.84
   2   4  -8   29.69    1.93
  -2  -4   8   29.35    1.81
   3   4  -8   11.83    1.36
  -3  -4   8   14.42    1.34
   4   4  -8   -0.52    0.89
  -4  -4   8   -1.14    0.78
  -5  -4   8  102.93    4.55
  -6  -4   8   14.63    1.76
  -7  -4   8   19.94    2.11
  -8  -4   8    8.48    2.21
  -8   4  -7    0.44    2.18
  -7   4  -7    4.89    1.84
  -6   4  -7   45.84    3.03
   6  -4   7   51.10    3.27
  -5   4  -7    1.72    1.14
   5  -4   7    7.11    1.45
  -4   4  -7   18.47    1.67
   4  -4   7   19.02    1.77
  -3   4  -7   35.57    2.20
   3  -4   7   40.67    2.40
  -2   4  -7   20.14    1.52
   2  -4   7   25.01    1.75
  -1   4  -7   43.23    2.24
  -1   4  -7   47.63    2.28
   1  -4   7   34.34    2.24
   0   4  -7  121.78    4.78
   0  -4   7  130.75    4.94
   1   4  -7   20.70    1.50
  -1  -4   7   19.98    1.55
   2   4  -7   64.82    2.92
  -2  -4   7   62.98    2.83
   3   4  -7  134.14    5.13
  -3  -4   7  133.39    5.17
   4   4  -7    0.04    0.85
  -4  -4   7   -0.14    0.79
  -5  -4   7   97.50    4.35
  -6  -4   7    5.79    1.41
  -7  -4   7    7.96    1.79
  -8  -4   7   10.51    2.22
  -9  -4   7    8.46    2.43
  -8   4  -6    7.33    2.19
  -7   4  -6    6.80    1.89
  -6   4  -6    5.58    1.48
   6  -4   6    6.41    1.66
  -5   4  -6    2.51    1.17
   5  -4   6    1.47    1.13
  -4   4  -6   57.71    3.02
   4  -4   6   64.73    3.19
  -3   4  -6    0.72    0.73
   3  -4   6    0.97    0.85
  -2   4  -6   40.45    2.15
   2  -4   6   43.38    2.29
  -1   4  -6  161.49    5.85
  -1   4  -6  164.43    5.88
   1  -4   6  164.71    6.08
   0   4  -6    2.82    0.60
   0   4  -6    4.87    0.95
   0  -4   6    2.95    0.90
   1   4  -6   58.58    2.61
  -1  -4   6   54.45    2.60
   2   4  -6   31.99    1.82
  -2  -4   6   32.67    1.77
   3   4  -6   12.95    1.19
  -3  -4   6   11.87    1.09
   4   4  -6    6.88    1.13
  -4  -4   6    6.31    0.97
  -5  -4   6  104.40    4.48
  -6  -4   6    0.28    1.12
  -7  -4   6   46.26    3.02
  -8  -4   6   15.99    2.20
  -9  -4   6    3.67    1.89
  -8   4  -5    0.63    1.69
  -7   4  -5    7.92    1.87
   7  -4   5   10.09    2.12
  -6   4  -5   48.95    2.96
   6  -4   5   51.27    3.08
  -5   4  -5   12.64    1.39
   5  -4   5   12.09    1.45
  -4   4  -5   56.20    2.86
   4  -4   5   57.76    2.93
  -3   4  -5   11.25    1.13
   3  -4   5   11.66    1.18
  -2   4  -5   22.72    1.46
   2  -4   5   22.62    1.49
  -1   4  -5  107.85    4.08
  -1   4  -5  100.84    4.02
   1  -4   5  119.27    4.29
   0   4  -5   34.29    1.59
   0   4  -5   33.64    1.74
   0  -4   5   35.39    1.90
   1   4  -5   50.99    2.27
  -1  -4   5   46.60    2.16
   2   4  -5   44.45    2.04
  -2  -4   5   39.47    1.96
   3   4  -5   95.79    3.81
  -3  -4   5  101.12    3.92
   4   4  -5   17.67    1.40
  -4  -4   5   18.82    1.43
  -5  -4   5   70.27    3.32
  -6  -4   5   35.97    2.48
  -7  -4   5    5.97    1.74
  -8  -4   5    3.73    1.57
  -9  -4   5   -1.68    1.73
  -8   4  -4   19.18    2.40
  -7   4  -4   12.61    1.98
   7  -4   4   11.99    2.07
  -6   4  -4    9.50    1.59
   6  -4   4   11.34    1.74
  -5   4  -4   14.67    1.51
   5  -4   4   14.86    1.57
  -4   4  -4  102.28    4.23
   4  -4   4  100.03    4.24
  -3   4  -4    1.89    0.73
   3  -4   4    1.66    0.76
  -2   4  -4   74.34    3.05
   2  -4   4   76.72    3.14
  -1   4  -4  203.80    6.96
   1  -4   4  214.16    7.11
   0   4  -4    0.90    0.57
   0   4  -4    0.72    0.45
   0  -4   4    0.81    0.56
   1   4  -4  544.30   17.40
  -1  -4   4  560.87   17.37
   2   4  -4   17.35    1.21
  -2  -4   4   15.13    1.07
   3   4  -4    2.73    0.74
  -3  -4   4    1.92    0.69
   4   4  -4   20.88    1.49
  -4  -4   4   23.51    1.58
  -5  -4   4   59.02    2.94
  -6  -4   4    0.68    0.99
  -7  -4   4   90.40    4.47
  -8  -4   4   20.41    2.29
  -9  -4   4   -1.72    1.65
  -8   4  -3    8.98    2.16
  -7   4  -3    1.07    1.40
   7  -4   3    3.90    1.69
  -6   4  -3   42.66    2.69
   6  -4   3   42.27    2.71
  -5   4  -3   46.05    2.57
   5  -4   3   46.97    2.69
  -4   4  -3   17.06    1.40
   4  -4   3   19.60    1.50
  -3   4  -3   48.96    2.31
   3  -4   3   48.57    2.34
  -2   4  -3   56.57    2.38
   2  -4   3   54.39    2.39
  -1   4  -3   86.62    3.13
   1  -4   3   84.55    3.19
   0   4  -3    1.07    0.48
   0   4  -3    2.12    0.48
   0   4  -3    0.55    0.54
   0  -4   3    0.79    0.48
   1   4  -3  192.87    6.21
   1   4  -3  183.87    6.34
  -1  -4   3  183.94    6.15
   2   4  -3   10.53    0.87
  -2  -4   3   10.44    0.83
   3   4  -3  220.18    7.35
  -3  -4   3  217.98    7.46
   4   4  -3  101.76    3.94
  -4  -4   3   99.70    4.02
  -5  -4   3   12.66    1.26
  -6  -4   3   47.59    2.76
  -7  -4   3   10.30    1.76
  -8  -4   3   18.93    2.20
  -9  -4   3   11.60    2.46
  -8   4  -2   33.27    2.88
   8  -4   2   37.25    3.01
  -7   4  -2    0.94    1.22
   7  -4   2    0.68    1.36
  -6   4  -2   -0.39    1.10
   6  -4   2   -1.73    1.08
  -5   4  -2   75.91    3.57
   5  -4   2   78.37    3.65
  -4   4  -2   65.14    2.90
   4  -4   2   59.47    2.91
  -3   4  -2   49.98    2.26
   3  -4   2   45.06    2.25
  -2   4  -2   87.67    3.33
   2  -4   2   91.05    3.38
  -1   4  -2   50.50    1.96
   1  -4   2   48.94    1.97
   0   4  -2   86.59    2.98
   0   4  -2   87.26    2.98
   0   4  -2   89.72    3.47
   0  -4   2   86.66    3.16
   1   4  -2  485.66   15.30
   1   4  -2  496.02   16.14
  -1  -4   2  494.50   15.29
   2   4  -2   35.14    1.89
   2   4  -2   37.86    1.59
  -2  -4   2   38.03    1.65
   3   4  -2   14.40    1.03
   3   4  -2   12.66    1.15
  -3  -4   2   12.85    1.01
   4   4  -2   42.39    2.03
   4   4  -2   39.31    2.13
  -4  -4   2   37.34    2.06
   5   4  -2   21.57    1.68
  -5  -4   2   23.05    1.72
  -6  -4   2   39.59    2.54
  -7  -4   2   21.10    2.16
  -8  -4   2   25.19    2.41
  -9  -4   2    2.43    2.09
  -8   4  -1   18.40    2.35
   8  -4   1   17.03    2.24
  -7   4  -1    0.94    1.46
   7  -4   1    1.14    1.41
  -6   4  -1   78.54    3.84
   6  -4   1   78.64    3.97
  -5   4  -1   18.71    1.61
   5  -4   1   20.81    1.69
  -4   4  -1   44.98    2.31
   4  -4   1   45.42    2.36
  -3   4  -1  266.18    8.91
   3  -4   1  267.19    8.97
  -2   4  -1   29.81    1.44
   2  -4   1   28.39    1.46
  -1   4  -1   19.10    0.94
   1  -4   1   18.87    0.96
   0   4  -1   18.95    1.12
   0   4  -1   17.97    1.18
   0  -4   1   16.18    0.93
   1   4  -1   32.53    1.51
   1   4  -1   32.10    1.63
  -1  -4   1   30.01    1.22
   2   4  -1   30.74    1.32
   2   4  -1   30.81    1.67
  -2  -4   1   29.96    1.37
   3   4  -1  297.63    9.72
   3   4  -1  294.38   10.51
  -3  -4   1  310.36    9.88
   4   4  -1   33.97    1.83
   4   4  -1   36.88    2.06
  -4  -4   1   38.20    2.01
   5   4  -1    5.46    1.36
  -5  -4   1    6.15    1.16
  -6  -4   1   67.45    3.48
  -7  -4   1   11.22    1.98
  -8  -4   1   10.44    2.07
  -9  -4   1    5.55    2.26
  -8   4   0   36.47    2.98
   8  -4   0   43.01    3.22
  -7   4   0   -2.56    1.26
   7  -4   0   -3.85    1.03
  -6   4   0   19.97    1.87
   6  -4   0   23.71    2.03
  -5   4   0   51.91    2.73
   5  -4   0   50.19    2.84
  -4   4   0   54.00    2.51
   4  -4   0   46.32    2.49
  -3   4   0    1.37    0.68
   3  -4   0    2.77    0.83
  -2   4   0   67.89    2.58
   2  -4   0   66.68    2.63
  -1   4   0  108.87    3.92
  -1   4   0  107.10    3.58
   1  -4   0  107.47    3.63
   0   4   0  176.74    6.05
   0   4   0  162.99    6.21
   0  -4   0  171.42    5.42
   1   4   0  112.08    4.11
   1   4   0  118.07    4.21
  -1  -4   0  103.50    3.55
   2   4   0   72.30    2.96
  -2  -4   0   65.81    2.50
   3   4   0    2.66    0.70
   3   4   0    1.65    0.97
  -3  -4   0    1.05    0.58
   4   4   0   52.59    2.61
   4   4   0   53.75    2.09
   4   4   0   51.36    2.43
  -4  -4   0   52.99    2.49
   5   4   0   56.79    2.88
  -5  -4   0   54.71    2.86
  -6  -4   0   22.94    2.00
  -7  -4   0    0.39    1.24
  -8  -4   0   45.92    3.32
  -9  -4   0   13.35    2.64
   8  -4  -1   14.04    2.59
  -7   4   1    9.68    1.75
   7  -4  -1   10.22    1.92
  -6   4   1   60.59    3.34
   6  -4  -1   65.93    3.51
   5  -4  -1    5.74    1.32
  -4   4   1   35.89    2.04
  -4   4   1   36.64    1.60
   4  -4  -1   36.21    2.13
  -3   4   1  277.18    9.32
   3  -4  -1  284.88    9.44
  -2   4   1   32.53    1.47
  -2   4   1   31.28    1.37
   2  -4  -1   30.55    1.53
  -1   4   1   26.49    1.47
   1  -4  -1   30.73    1.25
   0   4   1   15.64    1.12
   1   4   1   20.26    1.22
  -1  -4  -1   20.27    0.79
   2   4   1   29.72    1.40
   2   4   1   30.07    1.68
  -2  -4  -1   29.94    1.33
   3   4   1  278.21    9.01
   3   4   1  283.19    9.17
  -3  -4  -1  289.50    9.33
   4   4   1   49.23    2.32
   4   4   1   49.80    2.03
  -4  -4  -1   48.05    2.37
  -5  -4  -1   25.64    1.84
  -6  -4  -1   85.17    4.03
  -7  -4  -1    1.35    1.28
  -8  -4  -1   23.54    2.45
   9  -4  -2    3.71    2.12
   8  -4  -2   23.75    2.62
  -7   4   2   19.28    2.11
   7  -4  -2   20.45    2.22
  -6   4   2   35.70    2.39
   6  -4  -2   36.70    2.64
  -5   4   2   18.31    1.54
   5  -4  -2   20.02    1.71
  -4   4   2   37.58    2.01
  -4   4   2   38.48    1.69
   4  -4  -2   36.90    2.14
  -3   4   2   14.49    1.10
  -3   4   2   12.57    0.94
   3  -4  -2   13.51    1.16
  -2   4   2   35.89    1.58
  -2   4   2   36.58    1.63
   2  -4  -2   35.70    1.69
  -1   4   2  437.90   15.25
  -1   4   2  468.58   14.13
   1  -4  -2  457.24   14.17
   0   4   2   80.70    3.49
   0  -4  -2   90.98    2.85
   0  -4  -2   88.65    2.84
   1   4   2   52.46    2.37
   1   4   2   53.13    2.16
  -1  -4  -2   57.17    1.88
  -1  -4  -2   50.81    1.82
  -1  -4  -2   51.52    1.83
   2   4   2   96.45    3.96
   2   4   2   97.02    3.51
  -2  -4  -2   99.16    3.42
   3   4   2   47.90    2.02
   3   4   2   46.30    2.01
  -3  -4  -2   47.51    2.10
  -4  -4  -2   62.08    2.78
  -5  -4  -2   80.17    3.64
  -6  -4  -2   -1.20    0.95
  -7  -4  -2    2.48    1.32
  -8  -4  -2   36.85    2.91
   9  -4  -3   12.64    2.94
   8  -4  -3   18.78    2.43
  -7   4   3    7.30    1.74
   7  -4  -3    7.50    1.84
  -6   4   3   51.13    2.94
   6  -4  -3   52.47    3.20
  -5   4   3   13.49    1.35
   5  -4  -3   12.97    1.51
  -4   4   3   94.82    3.43
  -4   4   3   93.53    3.83
   4  -4  -3   99.97    4.14
  -3   4   3  214.10    6.93
  -3   4   3  215.87    7.17
   3  -4  -3  201.85    7.31
  -2   4   3   10.55    0.78
  -2   4   3    9.14    0.83
   2  -4  -3   10.24    0.89
  -1   4   3  182.51    6.10
   1  -4  -3  183.38    6.00
   0   4   3    0.97    0.58
   0   4   3    0.98    0.54
   0  -4  -3    0.98    0.35
   1   4   3   80.39    3.46
   1   4   3   82.61    3.20
  -1  -4  -3   91.71    2.97
   2   4   3   53.81    2.67
   2   4   3   64.04    2.43
  -2  -4  -3   56.18    2.23
   3   4   3   50.58    2.20
  -3  -4  -3   53.68    2.28
  -4  -4  -3   23.36    1.49
  -5  -4  -3   46.72    2.48
  -6  -4  -3   45.75    2.71
  -7  -4  -3    3.08    1.33
  -8  -4  -3    6.09    1.85
   9  -4  -4   -0.40    2.25
   8  -4  -4   20.93    2.60
  -7   4   4   84.34    4.32
   7  -4  -4   90.15    4.72
  -6   4   4   -2.02    0.96
   6  -4  -4   -1.00    1.16
  -5   4   4   51.23    2.76
   5  -4  -4   58.10    3.06
  -4   4   4   19.64    1.43
   4  -4  -4   19.55    1.55
  -3   4   4    2.68    0.78
   3  -4  -4    1.05    0.69
  -2   4   4   14.76    0.97
  -2   4   4   14.58    1.08
   2  -4  -4   15.02    1.08
  -1   4   4  508.10   16.12
  -1   4   4  531.25   16.08
   1  -4  -4  511.22   16.20
   0   4   4   -0.57    0.46
   0   4   4    1.96    0.63
   0  -4  -4    1.40    0.42
   1   4   4  225.40    8.06
  -1  -4  -4  226.76    7.35
   2   4   4   75.92    3.35
   2   4   4   75.07    2.79
  -2  -4  -4   76.89    2.85
   3   4   4    1.93    0.71
  -3  -4  -4    2.37    0.63
  -4  -4  -4  100.26    4.03
  -5  -4  -4   16.80    1.54
  -6  -4  -4    9.46    1.35
  -7  -4  -4   13.50    1.66
  -8  -4  -4   22.09    2.38
   9  -4  -5   -1.91    2.03
   8  -4  -5    4.37    1.89
   7  -4  -5    5.35    1.92
  -6   4   5   34.57    2.30
   6  -4  -5   34.19    2.58
  -5   4   5   67.59    3.24
   5  -4  -5   68.41    3.51
  -4   4   5   16.89    1.39
   4  -4  -5   22.27    1.65
  -3   4   5   95.78    3.66
   3  -4  -5   93.20    3.84
  -2   4   5   41.01    1.86
   2  -4  -5   43.61    2.07
  -1   4   5   49.81    2.00
   1  -4  -5   45.02    2.03
   0   4   5   34.30    1.46
   0   4   5   33.40    1.70
   0  -4  -5   32.67    1.56
   1   4   5  105.04    3.66
   1   4   5  110.19    4.30
  -1  -4  -5  104.67    3.89
   2   4   5   21.19    1.53
   2   4   5   18.36    1.15
  -2  -4  -5   21.32    1.24
  -2  -4  -5   22.94    1.28
  -3  -4  -5    9.65    0.94
  -4  -4  -5   59.37    2.81
  -5  -4  -5   11.97    1.31
  -6  -4  -5   51.13    2.91
  -7  -4  -5   11.06    1.94
  -8  -4  -5    1.01    1.63
   9  -4  -6    7.79    2.60
   8  -4  -6   20.02    2.60
   7  -4  -6   43.36    3.21
   6  -4  -6    0.07    1.16
  -5   4   6  108.58    4.53
   5  -4  -6  108.38    4.83
  -4   4   6    4.68    1.08
   4  -4  -6    4.21    1.09
  -3   4   6   10.83    1.00
   3  -4  -6   10.60    1.14
  -2   4   6   32.45    1.63
   2  -4  -6   33.49    1.82
  -1   4   6   55.45    2.38
   1  -4  -6   51.63    2.29
   0   4   6    2.46    0.69
   0   4   6    1.93    0.66
   0  -4  -6    2.18    0.77
   1   4   6  159.86    5.40
   1   4   6  167.87    6.10
  -1  -4  -6  150.70    5.61
   2   4   6   38.08    2.25
  -2  -4  -6   43.98    2.07
  -2  -4  -6   45.07    2.10
  -3  -4  -6    1.67    0.84
  -4  -4  -6   63.57    3.02
  -5  -4  -6    3.39    1.17
  -6  -4  -6    7.72    1.57
  -7  -4  -6    4.51    1.49
   9  -4  -7    7.98    3.05
   8  -4  -7    6.27    2.16
   7  -4  -7    9.62    2.04
   6  -4  -7    6.09    1.73
  -5   4   7   97.84    4.29
   5  -4  -7  100.00    4.56
  -4   4   7    0.68    0.83
   4  -4  -7   -0.71    0.89
  -3   4   7  135.49    4.92
   3  -4  -7  128.86    5.14
  -2   4   7   66.84    2.67
   2  -4  -7   60.66    2.82
  -1   4   7   22.90    1.57
   1  -4  -7   21.14    1.38
   0   4   7  132.99    4.72
   0   4   7  120.50    4.49
   0  -4  -7  125.53    4.68
   1   4   7   46.84    2.46
  -1  -4  -7   45.19    2.28
   2   4   7   18.58    1.55
  -2  -4  -7   22.10    1.47
  -2  -4  -7   22.12    1.51
  -3  -4  -7   39.01    2.16
  -4  -4  -7   17.58    1.48
  -5  -4  -7    3.49    1.14
  -6  -4  -7   45.39    2.84
  -7  -4  -7    2.04    1.51
   9  -4  -8    4.71    2.89
   8  -4  -8   10.95    2.78
   7  -4  -8   14.20    2.07
   6  -4  -8   14.62    1.89
   5  -4  -8  100.71    4.68
   4  -4  -8    0.37    1.01
  -3   4   8   18.20    1.41
   3  -4  -8   13.60    1.46
  -2   4   8   26.20    1.60
   2  -4  -8   29.81    1.83
  -1   4   8   48.95    2.41
   1  -4  -8   45.79    2.29
   0   4   8   35.43    1.74
   0  -4  -8   35.72    2.02
   1   4   8   61.42    2.98
  -1  -4  -8   62.18    2.91
   2   4   8   63.25    3.20
  -2  -4  -8   65.40    3.07
  -2  -4  -8   65.05    3.07
  -3  -4  -8   22.04    1.67
  -4  -4  -8   29.10    2.02
  -5  -4  -8    1.01    1.09
  -6  -4  -8    0.84    1.18
  -7  -4  -8    2.67    1.58
   9  -4  -9   28.93    3.70
   8  -4  -9   -0.91    1.93
   7  -4  -9   11.94    2.34
   6  -4  -9    1.24    1.42
   5  -4  -9   39.42    2.70
   4  -4  -9    1.05    1.14
   3  -4  -9  164.99    6.35
   2  -4  -9    2.43    0.99
   1  -4  -9   -1.65    0.65
   0   4   9  178.40    6.69
   0  -4  -9  172.82    6.48
   1   4   9    3.10    1.04
  -1  -4  -9    4.00    1.12
  -2  -4  -9   26.14    1.90
  -2  -4  -9   24.75    1.87
  -3  -4  -9   22.15    1.70
  -4  -4  -9   21.27    1.83
  -5  -4  -9    1.56    1.31
  -6  -4  -9   31.92    2.53
   8  -4 -10    3.08    2.28
   7  -4 -10   27.55    2.90
   6  -4 -10   16.41    2.03
   5  -4 -10   40.47    2.79
   4  -4 -10   21.31    1.94
   3  -4 -10   16.55    1.65
   2  -4 -10    2.52    0.99
   1  -4 -10   31.62    2.06
   0   4  10   12.93    1.31
   0  -4 -10   14.60    1.45
   1   4  10    5.17    1.15
  -1  -4 -10    4.99    1.19
  -2  -4 -10   78.89    3.88
  -2  -4 -10   84.87    3.94
  -3  -4 -10   26.18    1.96
  -4  -4 -10   15.80    1.82
  -5  -4 -10    1.77    1.24
  -6  -4 -10    0.32    1.60
   8  -4 -11   10.58    2.73
   7  -4 -11    6.39    2.26
   6  -4 -11    2.45    1.63
   5  -4 -11   11.46    1.94
   4  -4 -11   19.38    1.94
   3  -4 -11  103.17    4.64
   2  -4 -11    4.79    1.33
   1  -4 -11   13.33    1.47
   0   4  11   24.84    1.83
   0  -4 -11   28.78    2.01
  -1  -4 -11    2.19    1.06
  -2  -4 -11   10.86    1.43
  -2  -4 -11   11.51    1.60
  -3  -4 -11    4.65    1.47
  -4  -4 -11    9.44    1.84
  -5  -4 -11   11.67    2.11
   8  -4 -12    2.02    2.48
   7  -4 -12   60.19    4.16
   6  -4 -12   -1.10    1.45
   5  -4 -12   18.62    2.06
   4  -4 -12   32.13    2.58
   3  -4 -12    4.01    1.40
   2  -4 -12   22.85    1.93
   1  -4 -12   59.13    3.24
   0  -4 -12    4.71    1.46
  -1  -4 -12    3.56    1.41
  -2  -4 -12   86.28    4.37
  -2  -4 -12   87.38    4.39
  -3  -4 -12   -1.48    1.18
  -4  -4 -12   19.68    2.22
  -5  -4 -12    4.44    1.99
   7  -4 -13   10.72    2.88
   6  -4 -13    1.56    1.76
   5  -4 -13   14.64    2.39
   4  -4 -13    9.02    1.82
   3  -4 -13   22.56    2.09
   2  -4 -13   26.32    2.19
   1  -4 -13   24.26    2.18
   0  -4 -13   30.43    2.46
  -1  -4 -13    6.26    1.63
  -2  -4 -13    7.27    1.92
  -2  -4 -13   11.65    1.97
  -3  -4 -13   11.02    2.00
  -4  -4 -13   18.37    2.31
   6  -4 -14   -3.45    1.70
   5  -4 -14   15.38    2.20
   4  -4 -14   23.90    2.35
   3  -4 -14    1.37    1.48
   2  -4 -14   34.61    2.73
   1  -4 -14   15.58    1.99
   0  -4 -14    1.23    1.38
  -1  -4 -14    2.66    1.58
  -2  -4 -14   17.51    2.04
  -2  -4 -14   16.97    2.25
  -3  -4 -14    1.82    1.57
  -4  -4 -14   15.74    2.26
   6  -4 -15    2.54    2.25
   5  -4 -15   22.06    2.61
   4  -4 -15    0.88    1.61
   3  -4 -15    2.07    1.85
   2  -4 -15   32.22    2.74
   1  -4 -15   -0.19    1.34
   0  -4 -15   26.86    2.32
  -1  -4 -15    9.83    1.78
  -1  -4 -15    8.45    1.86
  -2  -4 -15    0.40    1.94
  -2  -4 -15    3.15    1.65
  -3  -4 -15    1.77    1.75
   5  -4 -16   18.76    3.09
   4  -4 -16    5.70    2.11
   3  -4 -16    0.02    1.95
   2  -4 -16   21.46    2.62
   1  -4 -16   -1.24    1.57
   0  -4 -16    3.99    1.77
  -1  -4 -16    1.60    1.78
  -1  -4 -16    5.00    1.77
   3  -4 -17    8.19    2.52
   2  -4 -17    6.02    2.21
   1  -4 -17   -1.19    1.95
  -2  -5  17   12.99    2.53
  -3  -5  17   -0.66    2.17
  -4  -5  17   -1.72    2.61
   0  -5  16   46.63    3.53
  -1  -5  16    0.39    1.89
  -2  -5  16   21.85    2.48
  -3  -5  16   11.47    2.63
  -4  -5  16    0.36    2.85
  -5  -5  16   13.81    3.01
   1  -5  15   -1.70    1.73
   0  -5  15   -0.22    1.62
  -1  -5  15    1.87    1.61
  -2  -5  15   38.01    3.05
  -3  -5  15    3.40    2.06
  -4  -5  15   10.02    2.56
  -5  -5  15   21.06    2.90
  -6  -5  15   -1.59    1.95
  -3   5 -14    5.66    2.10
  -2   5 -14    0.81    1.65
   2  -5  14    0.92    1.81
  -1   5 -14    5.84    1.90
  -1   5 -14    1.85    1.85
   1  -5  14    3.85    1.75
   0   5 -14    7.47    1.94
   0   5 -14    7.83    2.17
   0  -5  14   11.66    1.79
   1   5 -14    1.39    1.76
  -1  -5  14    1.96    1.38
  -2  -5  14   26.15    2.49
  -3  -5  14    5.46    2.05
  -4  -5  14   10.28    2.26
  -5  -5  14   15.19    2.26
  -6  -5  14    0.68    1.80
  -4   5 -13   27.12    2.80
  -3   5 -13    4.14    1.88
   3  -5  13    3.76    2.04
  -2   5 -13   50.49    3.33
   2  -5  13   49.33    3.39
  -1   5 -13    1.10    1.48
  -1   5 -13   -2.18    1.54
   1  -5  13   -2.61    1.24
   0   5 -13    2.67    1.60
   0   5 -13    3.63    1.46
   0  -5  13    2.40    1.62
   1   5 -13   20.56    2.12
  -1  -5  13   24.94    2.22
  -2  -5  13   26.02    2.45
  -3  -5  13   -0.34    1.30
  -4  -5  13   33.75    2.70
  -5  -5  13   25.85    2.48
  -6  -5  13    2.66    2.04
  -7  -5  13   46.79    3.63
  -4   5 -12    9.47    2.11
   4  -5  12   13.22    2.39
  -3   5 -12   -0.34    1.48
   3  -5  12    2.34    1.66
  -2   5 -12    7.40    1.63
   2  -5  12    9.08    1.98
  -1   5 -12   10.30    1.77
  -1   5 -12    4.06    1.53
   1  -5  12    6.52    1.67
   0   5 -12   62.93    3.46
   0   5 -12   63.55    3.53
   0  -5  12   56.14    3.37
   1   5 -12    7.43    1.66
  -1  -5  12    8.01    1.76
   2   5 -12   19.59    2.03
  -2  -5  12   19.57    2.23
  -3  -5  12   34.61    2.62
  -4  -5  12    6.87    1.62
  -5  -5  12   12.08    1.79
  -6  -5  12   -1.12    1.43
  -7  -5  12    2.88    2.00
  -5   5 -11    1.25    1.72
  -4   5 -11   14.23    2.02
   4  -5  11   15.58    2.30
  -3   5 -11    1.39    1.32
   3  -5  11    0.53    1.28
  -2   5 -11   82.83    4.11
   2  -5  11   77.33    4.18
  -1   5 -11    4.77    1.48
  -1   5 -11    2.37    1.21
   1  -5  11    4.69    1.47
   0   5 -11   12.44    1.64
   0  -5  11   11.10    1.58
   1   5 -11   74.81    3.79
  -1  -5  11   77.84    3.88
   2   5 -11   31.51    2.43
  -2  -5  11   28.45    2.50
  -3  -5  11    3.27    1.36
  -4  -5  11   46.13    2.91
  -5  -5  11   27.33    2.32
  -6  -5  11   -0.82    1.53
  -7  -5  11   54.56    3.64
  -8  -5  11    0.80    1.85
  -5   5 -10    1.41    1.57
   5  -5  10    0.95    1.91
  -4   5 -10    5.37    1.72
   4  -5  10   11.45    2.02
  -3   5 -10    9.16    1.71
   3  -5  10    6.03    1.62
  -2   5 -10   40.08    2.50
   2  -5  10   30.78    2.44
  -1   5 -10    2.34    1.23
  -1   5 -10    0.05    1.03
   1  -5  10    1.08    1.21
   0   5 -10   95.11    4.30
   0  -5  10   95.65    4.35
   1   5 -10   14.88    1.66
  -1  -5  10   14.19    1.64
   2   5 -10   10.31    1.65
  -2  -5  10    9.78    1.65
   3   5 -10  180.07    6.92
  -3  -5  10  172.66    6.81
  -4  -5  10    2.12    1.22
  -5  -5  10   13.17    1.72
  -6  -5  10   11.32    1.91
  -7  -5  10    8.08    1.94
  -8  -5  10    4.76    2.04
  -6   5  -9   -2.18    1.47
   6  -5   9    2.10    1.81
  -5   5  -9    1.91    1.51
   5  -5   9    0.26    1.42
  -4   5  -9   17.32    1.95
   4  -5   9   17.88    2.00
  -3   5  -9    1.44    1.11
   3  -5   9    1.04    1.12
  -2   5  -9   87.61    3.92
   2  -5   9   77.08    4.00
  -1   5  -9   12.94    1.43
  -1   5  -9   10.69    1.44
   1  -5   9   12.36    1.59
   0   5  -9    7.64    1.40
   0  -5   9   12.93    1.43
   1   5  -9   31.64    2.18
  -1  -5   9   28.78    2.15
   2   5  -9    9.39    1.34
  -2  -5   9    8.27    1.41
   3   5  -9   11.68    1.46
  -3  -5   9    9.86    1.32
  -4  -5   9   -1.49    0.84
  -5  -5   9   51.44    3.04
  -6  -5   9    8.66    1.70
  -7  -5   9   14.86    2.04
  -8  -5   9    2.38    1.95
  -6   5  -8   47.22    3.20
   6  -5   8   54.10    3.50
  -5   5  -8    6.99    1.66
   5  -5   8    5.58    1.62
  -4   5  -8   19.82    1.95
   4  -5   8   25.92    2.13
  -3   5  -8   71.21    3.53
   3  -5   8   74.96    3.75
  -2   5  -8   15.05    1.53
   2  -5   8   17.95    1.65
  -1   5  -8   20.11    1.53
  -1   5  -8   19.93    1.60
   1  -5   8   15.26    1.59
   0   5  -8  120.48    4.85
   0  -5   8  123.26    4.95
   1   5  -8   13.43    1.42
   1   5  -8   12.42    1.07
  -1  -5   8   11.86    1.50
   2   5  -8    4.90    1.20
  -2  -5   8    7.60    1.18
   3   5  -8  208.72    7.71
  -3  -5   8  220.28    7.79
  -4  -5   8   15.18    1.55
  -5  -5   8   69.61    3.53
  -6  -5   8    2.98    1.33
  -7  -5   8   11.31    1.95
  -8  -5   8   -0.94    1.46
  -6   5  -7    1.69    1.55
   6  -5   7    3.32    1.60
  -5   5  -7    6.88    1.59
   5  -5   7    9.95    1.74
  -4   5  -7   44.08    2.68
   4  -5   7   52.46    2.92
  -3   5  -7    6.39    1.18
   3  -5   7    4.32    1.20
  -2   5  -7   43.95    2.41
   2  -5   7   45.71    2.52
  -1   5  -7  146.86    5.40
  -1   5  -7  159.97    5.47
   1  -5   7  119.59    5.44
   0   5  -7    0.69    0.85
   0   5  -7    2.00    0.56
   0  -5   7    1.95    0.89
   1   5  -7   78.67    3.35
  -1  -5   7   75.44    3.50
   2   5  -7   23.46    1.70
  -2  -5   7   22.53    1.55
   3   5  -7    1.24    0.94
  -3  -5   7   -0.81    0.77
  -4  -5   7    7.08    1.25
  -5  -5   7  162.39    6.43
  -6  -5   7   -0.37    1.00
  -7  -5   7   32.20    2.58
  -8  -5   7    9.67    2.01
   7  -5   6    0.24    1.56
  -6   5  -6   60.42    3.58
   6  -5   6   68.78    3.75
  -5   5  -6    9.04    1.40
   5  -5   6    9.73    1.44
  -4   5  -6   45.72    2.57
   4  -5   6   43.71    2.63
  -3   5  -6   18.82    1.57
   3  -5   6   22.21    1.70
  -2   5  -6   22.55    1.53
   2  -5   6   20.10    1.58
  -1   5  -6  100.25    3.97
  -1   5  -6   99.16    3.97
   1  -5   6  105.56    4.23
   0   5  -6   84.35    3.31
   0   5  -6   84.49    3.43
   0   5  -6   81.66    3.40
   0  -5   6   84.42    3.54
   1   5  -6   38.64    2.01
  -1  -5   6   36.99    2.04
   2   5  -6   10.72    1.12
  -2  -5   6    9.11    0.97
   3   5  -6  140.84    5.36
  -3  -5   6  150.32    5.47
  -4  -5   6   10.25    1.19
  -5  -5   6   81.57    3.81
  -6  -5   6   15.58    1.66
  -7  -5   6   20.93    2.06
  -8  -5   6    6.71    1.94
  -7   5  -5   14.53    2.41
   7  -5   5   11.95    2.22
  -6   5  -5    1.65    1.39
   6  -5   5    0.08    1.21
  -5   5  -5    6.21    1.38
   5  -5   5    7.19    1.37
  -4   5  -5   88.84    3.93
   4  -5   5   89.94    4.03
  -3   5  -5   21.23    1.55
   3  -5   5   23.58    1.68
  -2   5  -5   65.76    2.85
   2  -5   5   63.20    2.90
  -1   5  -5  190.35    6.80
   1  -5   5  208.79    7.07
   0   5  -5    3.98    0.71
   0   5  -5    5.82    0.89
   0   5  -5    4.02    0.93
   0  -5   5    5.34    0.96
   1   5  -5  293.77    9.58
  -1  -5   5  284.18    9.57
   2   5  -5   13.98    1.21
  -2  -5   5   13.27    1.10
   3   5  -5    9.18    1.06
  -3  -5   5    9.91    1.03
   4   5  -5    8.81    1.16
  -4  -5   5    8.51    1.15
  -5  -5   5  110.67    4.65
  -6  -5   5   15.27    1.64
  -7  -5   5   84.02    4.31
  -8  -5   5   20.72    2.29
   8  -5   4   -0.11    2.08
  -7   5  -4    2.12    1.44
   7  -5   4    0.58    1.41
  -6   5  -4   34.08    2.50
   6  -5   4   44.66    2.79
  -5   5  -4   18.04    1.70
   5  -5   4   16.31    1.65
  -4   5  -4   27.80    1.88
   4  -5   4   30.92    1.99
  -3   5  -4    9.83    1.06
   3  -5   4    7.71    1.02
  -2   5  -4   17.57    1.24
   2  -5   4   16.93    1.26
  -1   5  -4  104.04    3.85
   1  -5   4  104.83    3.95
   0   5  -4   39.35    1.86
   0   5  -4   35.62    1.70
   0   5  -4   34.30    1.72
   0  -5   4   36.46    1.90
   1   5  -4  112.02    4.06
   1   5  -4  112.94    4.02
  -1  -5   4  110.75    4.04
   2   5  -4   16.12    1.15
  -2  -5   4   16.09    1.10
   3   5  -4   64.46    2.69
  -3  -5   4   61.49    2.71
   4   5  -4    1.39    0.81
  -4  -5   4    0.24    0.69
  -5  -5   4   35.40    2.15
  -6  -5   4   49.76    2.85
  -7  -5   4   10.27    1.81
  -8  -5   4    3.18    1.74
  -9  -5   4    6.87    2.11
   8  -5   3   24.44    2.67
  -7   5  -3   10.59    1.92
   7  -5   3    5.84    1.83
  -6   5  -3    3.00    1.23
   6  -5   3    3.20    1.28
  -5   5  -3   37.44    2.32
   5  -5   3   40.83    2.45
  -4   5  -3   85.26    3.66
   4  -5   3   83.41    3.68
  -2   5  -3   85.24    3.32
   2  -5   3   86.76    3.40
  -1   5  -3   78.90    3.02
   1  -5   3   84.01    3.13
   0   5  -3   26.50    1.26
   0   5  -3   29.51    1.59
   0   5  -3   25.71    1.28
   0  -5   3   26.78    1.44
   1   5  -3  491.30   15.47
   1   5  -3  486.54   16.21
  -1  -5   3  501.30   15.48
   2   5  -3   16.30    1.09
  -2  -5   3   16.13    1.04
   3   5  -3   43.48    1.99
  -3  -5   3   44.55    2.07
  -4  -5   3    4.70    0.95
  -5  -5   3   40.41    2.33
  -6  -5   3    5.11    1.44
  -7  -5   3   73.05    3.96
  -8  -5   3   30.92    2.68
  -9  -5   3   -3.44    1.60
   8  -5   2   15.31    2.55
  -7   5  -2    6.58    1.79
   7  -5   2    8.46    1.85
  -6   5  -2   51.50    2.94
   6  -5   2   48.49    2.99
  -5   5  -2   46.37    2.61
   5  -5   2   44.78    2.63
  -4   5  -2   21.82    1.57
   4  -5   2   22.52    1.65
  -3   5  -2  117.60    4.46
   3  -5   2  120.07    4.55
  -2   5  -2   52.95    2.22
   2  -5   2   50.18    2.23
  -1   5  -2   34.36    1.77
  -1   5  -2   35.93    1.53
   1  -5   2   32.70    1.52
   0   5  -2    2.21    0.42
   0   5  -2    3.26    0.74
   0  -5   2    2.26    0.57
   1   5  -2  129.63    5.11
   1   5  -2  141.08    4.97
  -1  -5   2  138.30    4.55
   2   5  -2    8.90    0.82
   2   5  -2    9.61    1.04
  -2  -5   2    7.95    0.72
   3   5  -2  404.94   12.87
   3   5  -2  403.82   14.01
  -3  -5   2  402.42   13.00
   4   5  -2   30.26    1.99
  -4  -5   2   29.25    1.75
   5   5  -2   -0.59    1.08
  -5  -5   2   -0.75    0.82
  -6  -5   2   76.67    3.85
  -7  -5   2    5.90    1.57
  -8  -5   2   29.75    2.72
  -9  -5   2   12.74    2.65
   8  -5   1   32.89    2.90
  -7   5  -1    1.11    1.30
   7  -5   1    4.49    1.52
  -6   5  -1    0.26    1.02
   6  -5   1    0.61    1.16
  -5   5  -1  111.89    4.68
   5  -5   1  111.17    4.78
  -4   5  -1   80.61    3.42
   4  -5   1   75.62    3.45
  -3   5  -1   22.20    1.40
   3  -5   1   22.27    1.45
  -2   5  -1   76.19    2.85
   2  -5   1   72.50    2.90
  -1   5  -1  141.81    5.32
   1  -5   1  142.37    4.75
   0   5  -1   24.59    1.52
   0   5  -1   24.08    1.42
   0  -5   1   23.53    1.10
   1   5  -1  301.83   10.52
   1   5  -1  305.26   10.32
  -1  -5   1  303.20    9.50
   2   5  -1   43.88    2.20
   2   5  -1   42.15    2.09
  -2  -5   1   41.50    1.74
   3   5  -1   37.38    1.72
   3   5  -1   40.27    2.21
  -3  -5   1   38.35    1.84
   4   5  -1   35.80    2.18
  -4  -5   1   34.50    1.92
   5   5  -1   14.55    1.52
  -5  -5   1   14.23    1.37
  -6  -5   1    7.45    1.52
  -7  -5   1    2.85    1.34
  -8  -5   1   28.66    2.55
   9  -5   0    4.94    2.33
   8  -5   0   10.53    2.24
   7  -5   0   -1.62    1.11
  -6   5   0   66.38    3.53
   6  -5   0   65.54    3.65
  -5   5   0   38.35    2.34
   5  -5   0   43.28    2.54
  -4   5   0   21.55    1.46
   4  -5   0   19.33    1.56
  -3   5   0  493.51   15.86
   3  -5   0  499.40   16.00
  -2   5   0   69.81    2.68
   2  -5   0   71.07    2.78
  -1   5   0   89.29    3.75
  -1   5   0   96.66    3.61
   1  -5   0   94.90    3.24
   0   5   0   -0.37    0.49
   0   5   0   -0.87    0.50
   0  -5   0   -0.13    0.23
   0  -5   0    0.10    0.24
   1   5   0   98.26    3.88
   1   5   0   99.73    3.82
  -1  -5   0  102.11    3.17
  -1  -5   0   91.58    3.16
   2   5   0   71.86    3.07
   2   5   0   68.78    2.99
  -2  -5   0   66.38    2.51
   3   5   0  535.80   18.17
   3   5   0  536.97   16.75
  -3  -5   0  532.04   16.93
   4   5   0   22.45    1.70
   4   5   0   21.47    1.27
  -4  -5   0   22.66    1.53
   5   5   0   43.39    2.55
  -5  -5   0   44.00    2.53
  -6  -5   0   69.14    3.63
  -7  -5   0   -0.53    1.32
  -8  -5   0   10.99    2.20
   9  -5  -1    4.83    2.52
   8  -5  -1   28.43    2.93
   7  -5  -1    2.61    1.53
  -6   5   1    8.40    1.56
   6  -5  -1    7.75    1.59
  -5   5   1   12.33    1.37
   5  -5  -1   13.30    1.54
  -4   5   1   33.80    1.96
   4  -5  -1   32.29    2.04
  -3   5   1   42.25    1.99
   3  -5  -1   35.41    1.98
  -2   5   1   40.93    1.77
  -2   5   1   42.55    1.82
   2  -5  -1   39.98    1.86
  -1   5   1  260.48    9.79
  -1   5   1  290.81    9.62
   1  -5  -1  290.12    8.92
   0   5   1   22.79    1.50
   1   5   1  137.25    5.15
   2   5   1   75.68    3.31
   2   5   1   76.96    2.92
  -2  -5  -1   77.75    2.76
   3   5   1   24.44    1.35
   3   5   1   26.59    1.29
  -3  -5  -1   24.48    1.37
   4   5   1   81.82    3.20
  -4  -5  -1   88.16    3.55
   5   5   1  119.57    5.15
  -5  -5  -1  122.63    4.93
  -6  -5  -1    1.62    1.20
  -7  -5  -1    1.93    1.30
  -8  -5  -1   38.91    3.05
   9  -5  -2   20.66    3.30
   8  -5  -2   30.80    2.96
   7  -5  -2    5.20    1.85
  -6   5   2   73.53    3.69
   6  -5  -2   74.37    3.91
  -5   5   2    0.22    0.83
   5  -5  -2    0.06    0.98
  -4   5   2   30.39    1.82
  -4   5   2   30.35    1.58
   4  -5  -2   30.51    1.96
  -3   5   2  410.09   12.82
  -3   5   2  393.36   13.07
  -3   5   2  398.05   12.48
   3  -5  -2  379.16   12.93
  -2   5   2    8.19    0.85
  -2   5   2    8.03    0.75
   2  -5  -2    8.44    0.88
  -1   5   2  122.43    4.79
  -1   5   2  123.98    4.38
   1  -5  -2  125.97    4.19
   0   5   2    1.78    0.70
   0   5   2    2.94    0.65
   0  -5  -2    1.91    0.27
   1   5   2   37.09    1.73
   1   5   2   31.49    1.84
  -1  -5  -2   38.83    1.34
  -1  -5  -2   35.68    1.28
  -1  -5  -2   35.87    1.29
   2   5   2   58.47    2.38
   2   5   2   56.43    2.72
  -2  -5  -2   55.66    2.14
   3   5   2  123.50    4.40
  -3  -5  -2  121.31    4.40
   4   5   2   20.55    1.27
  -4  -5  -2   19.84    1.40
  -5  -5  -2   44.17    2.48
  -6  -5  -2   56.34    3.12
  -7  -5  -2    7.44    1.74
  -8  -5  -2   16.42    2.17
   9  -5  -3   -1.55    2.39
   8  -5  -3   29.94    2.95
   7  -5  -3   74.95    4.26
  -6   5   3    6.81    1.46
   6  -5  -3    6.04    1.58
  -5   5   3   37.81    2.29
   5  -5  -3   42.97    2.65
  -4   5   3    4.67    0.93
  -4   5   3    3.82    0.91
   4  -5  -3    4.34    1.20
  -3   5   3   44.40    2.05
  -3   5   3   45.87    2.05
   3  -5  -3   40.95    2.20
  -2   5   3   16.32    1.14
  -2   5   3   16.71    0.99
   2  -5  -3   15.14    1.13
  -1   5   3  453.38   15.51
  -1   5   3  463.32   14.36
   1  -5  -3  452.68   14.29
   0   5   3   26.22    1.59
   0   5   3   26.29    1.44
   0  -5  -3   25.77    1.05
   1   5   3   73.71    3.37
   1   5   3   77.47    3.12
  -1  -5  -3   84.77    2.75
  -1  -5  -3   81.88    2.77
   2   5   3   91.12    3.50
   2   5   3   86.79    3.87
  -2  -5  -3   94.27    3.25
   3   5   3    4.17    0.86
  -3  -5  -3    3.35    0.69
  -4  -5  -3   87.69    3.61
  -5  -5  -3   42.58    2.38
  -6  -5  -3    1.91    1.01
  -7  -5  -3    7.88    1.63
  -8  -5  -3   23.91    2.36
   9  -5  -4    3.12    2.78
   8  -5  -4    5.54    2.16
   7  -5  -4    8.88    2.13
   6  -5  -4   47.10    3.07
  -5   5   4   36.75    2.21
   5  -5  -4   31.16    2.30
  -4   5   4    0.78    0.71
  -4   5   4   -1.10    0.67
   4  -5  -4    1.44    0.93
  -3   5   4   61.34    2.55
  -3   5   4   58.24    2.54
   3  -5  -4   59.19    2.73
  -2   5   4   14.95    0.94
  -2   5   4   14.43    1.18
   2  -5  -4   15.41    1.14
  -1   5   4   86.25    3.55
  -1   5   4   87.06    3.41
   1  -5  -4   87.81    3.19
   0   5   4   35.63    1.81
   0   5   4   35.10    1.89
   0  -5  -4   34.01    1.46
   1   5   4   98.60    3.80
   1   5   4  100.09    4.13
  -1  -5  -4  100.63    3.53
   2   5   4   16.87    1.38
   2   5   4   17.92    1.23
  -2  -5  -4   17.01    0.99
  -3  -5  -4    7.80    0.84
  -4  -5  -4   31.51    1.85
  -5  -5  -4   19.08    1.59
  -6  -5  -4   37.55    2.44
  -7  -5  -4    2.03    1.35
  -8  -5  -4   -0.79    1.41
   9  -5  -5    7.95    2.46
   8  -5  -5   20.42    2.70
   7  -5  -5   80.31    4.59
   6  -5  -5   14.88    1.85
   5  -5  -5  107.40    4.83
  -4   5   5    8.45    1.02
   4  -5  -5    8.92    1.26
  -3   5   5    9.42    0.92
   3  -5  -5    8.74    1.07
  -2   5   5   13.44    0.97
  -2   5   5   12.97    1.13
   2  -5  -5   11.87    1.05
  -1   5   5  275.59    8.88
  -1   5   5  268.11    8.65
  -1   5   5  262.65    9.38
   1  -5  -5  263.55    8.70
   0   5   5    4.62    0.85
   0  -5  -5    3.68    0.66
   1   5   5  198.46    7.07
  -1  -5  -5  178.50    6.32
   2   5   5   57.09    2.98
  -2  -5  -5   64.18    2.53
  -2  -5  -5   64.26    2.54
  -3  -5  -5   25.29    1.51
  -4  -5  -5   89.62    3.75
  -5  -5  -5    5.81    1.17
  -6  -5  -5   -0.06    0.95
  -7  -5  -5   10.68    1.87
  -8  -5  -5   14.99    2.10
   9  -5  -6    3.54    2.75
   8  -5  -6    4.97    2.23
   7  -5  -6   16.25    2.23
   6  -5  -6   14.03    1.81
   5  -5  -6   74.00    3.75
   4  -5  -6   12.74    1.44
  -3   5   6  132.59    4.99
   3  -5  -6  146.29    5.34
  -2   5   6   10.58    0.92
   2  -5  -6   10.19    1.09
  -1   5   6   33.85    1.78
   1  -5  -6   35.65    1.73
   0   5   6   81.81    3.35
   0  -5  -6   78.16    3.05
   1   5   6  103.74    4.36
  -1  -5  -6  102.88    3.91
   2   5   6   19.02    1.55
  -2  -5  -6   20.98    1.33
  -2  -5  -6   20.13    1.31
  -3  -5  -6   20.06    1.40
  -4  -5  -6   44.80    2.39
  -5  -5  -6   10.75    1.32
  -6  -5  -6   67.71    3.56
  -7  -5  -6    0.68    1.44
   9  -5  -7   -1.04    2.36
   8  -5  -7    2.35    1.95
   7  -5  -7   33.24    2.87
   6  -5  -7   -0.84    1.15
   5  -5  -7  168.39    6.78
   4  -5  -7    7.24    1.38
   3  -5  -7   -1.47    0.68
   2  -5  -7   25.61    1.64
   1  -5  -7   69.87    2.90
   0   5   7    4.72    0.73
   0  -5  -7    1.59    0.71
   1   5   7  155.13    6.13
  -1  -5  -7  158.78    5.71
   2   5   7   43.24    2.56
  -2  -5  -7   45.33    2.29
  -2  -5  -7   49.32    2.35
  -3  -5  -7    6.73    1.01
  -4  -5  -7   49.57    2.64
  -5  -5  -7    9.12    1.46
  -6  -5  -7    3.84    1.35
  -7  -5  -7   -1.73    1.23
   9  -5  -8   22.23    3.58
   8  -5  -8   -1.12    1.75
   7  -5  -8    5.95    2.17
   6  -5  -8    2.18    1.54
   5  -5  -8   72.13    3.81
   4  -5  -8   13.71    1.59
   3  -5  -8  210.32    7.66
   2  -5  -8    6.54    0.99
   1  -5  -8   12.21    1.12
   0   5   8  122.86    4.75
   0  -5  -8  125.72    4.76
   1   5   8   17.23    1.40
   1   5   8   19.36    1.60
  -1  -5  -8   21.75    1.61
   2   5   8   16.29    1.51
  -2  -5  -8   16.49    1.45
  -2  -5  -8   17.79    1.52
  -3  -5  -8   77.86    3.50
  -4  -5  -8   22.14    1.79
  -5  -5  -8    6.17    1.25
  -6  -5  -8   48.79    3.09
  -7  -5  -8    1.01    1.52
   8  -5  -9    1.36    2.13
   7  -5  -9   14.42    2.47
   6  -5  -9    7.54    2.03
   5  -5  -9   51.58    3.22
   4  -5  -9   -1.73    0.81
   3  -5  -9   12.46    1.50
   2  -5  -9    7.29    1.20
   1  -5  -9   29.58    1.85
   0   5   9    8.67    1.15
   0  -5  -9   10.11    1.22
   1   5   9   13.12    1.36
  -1  -5  -9   14.48    1.42
   2   5   9   89.49    4.10
  -2  -5  -9   82.13    3.82
  -2  -5  -9   83.17    3.80
  -3  -5  -9    0.70    0.81
  -4  -5  -9   16.00    1.63
  -5  -5  -9    1.40    1.21
  -6  -5  -9   -0.62    1.40
   8  -5 -10    5.32    2.38
   7  -5 -10    9.37    2.16
   6  -5 -10    7.41    1.80
   5  -5 -10   16.47    2.04
   4  -5 -10   -0.36    1.03
   3  -5 -10  164.97    6.45
   2  -5 -10    8.82    1.23
   1  -5 -10   15.69    1.46
   0   5  10   92.80    4.18
   0  -5 -10   93.09    4.07
   1   5  10    1.50    0.93
  -1  -5 -10    0.42    1.00
   2   5  10   43.55    2.64
  -2  -5 -10   33.75    2.29
  -2  -5 -10   32.59    2.33
  -3  -5 -10    6.97    1.42
  -4  -5 -10    8.12    1.53
  -5  -5 -10    0.38    1.12
  -6  -5 -10   18.62    2.17
   8  -5 -11    7.14    2.58
   7  -5 -11   47.44    3.64
   6  -5 -11   -0.64    1.32
   5  -5 -11   24.03    2.32
   4  -5 -11   45.08    2.88
   3  -5 -11    0.79    1.08
   2  -5 -11   26.21    1.98
   1  -5 -11   71.38    3.46
   0   5  11   10.69    1.36
   0  -5 -11    9.06    1.39
   1   5  11    2.47    1.26
  -1  -5 -11    5.10    1.31
  -2  -5 -11   80.18    4.03
  -2  -5 -11   81.89    4.03
  -3  -5 -11    0.76    1.05
  -4  -5 -11   20.92    2.12
  -5  -5 -11    0.51    1.58
   7  -5 -12    7.39    2.32
   6  -5 -12    0.60    1.44
   5  -5 -12   12.73    2.16
   4  -5 -12    5.55    1.63
   3  -5 -12   34.69    2.49
   2  -5 -12   16.49    1.75
   1  -5 -12    3.60    1.31
   0  -5 -12   56.88    3.12
  -1  -5 -12    7.15    1.41
  -2  -5 -12    8.03    1.75
  -2  -5 -12    9.80    1.49
  -3  -5 -12    1.88    1.42
  -4  -5 -12   12.34    2.21
  -5  -5 -12    3.34    1.71
   7  -5 -13   53.22    4.07
   6  -5 -13    5.14    1.77
   5  -5 -13   25.53    2.52
   4  -5 -13   34.53    2.78
   3  -5 -13    1.93    1.31
   2  -5 -13   20.77    2.02
   1  -5 -13   21.53    2.05
   0  -5 -13    5.34    1.61
  -1  -5 -13   -1.88    1.29
  -2  -5 -13   52.61    3.29
  -2  -5 -13   49.36    3.27
  -3  -5 -13    3.62    1.59
  -4  -5 -13   24.34    2.59
   6  -5 -14    3.76    2.02
   5  -5 -14   18.66    2.34
   4  -5 -14    5.79    1.87
   3  -5 -14    8.70    1.96
   2  -5 -14   24.92    2.21
   1  -5 -14    3.48    1.67
   0  -5 -14   12.65    2.11
  -1  -5 -14    2.20    1.56
  -2  -5 -14    3.00    1.55
  -2  -5 -14    3.18    1.65
  -3  -5 -14    4.96    1.88
   5  -5 -15   25.27    2.76
   4  -5 -15    7.18    1.86
   3  -5 -15    3.58    1.52
   2  -5 -15   39.20    2.98
   1  -5 -15    1.33    1.50
   0  -5 -15    1.85    1.60
  -1  -5 -15    2.29    1.84
  -1  -5 -15    2.72    1.56
  -2  -5 -15   10.69    1.99
  -2  -5 -15   10.00    2.27
   4  -5 -16    4.30    2.08
   3  -5 -16    4.45    1.93
   2  -5 -16   19.89    2.46
   1  -5 -16    1.02    1.73
   0  -5 -16   34.45    2.84
  -1  -5 -16    1.69    1.78
  -1  -5 -16   -2.44    1.60
  -1  -6  17   11.84    2.70
  -2  -6  17   14.33    2.70
  -3  -6  17    5.01    2.39
  -4  -6  17   -1.98    2.63
   1  -6  16   -1.10    1.84
   0  -6  16   -1.63    1.73
  -1  -6  16    1.45    1.70
  -2  -6  16   24.70    2.68
  -3  -6  16    7.19    2.27
  -4  -6  16    2.42    2.82
  -5  -6  16   11.44    3.30
   2  -6  15    1.84    2.27
   1  -6  15    1.91    1.78
   0  -6  15   27.88    2.77
  -1  -6  15    7.46    1.96
  -2  -6  15   35.15    2.99
  -3  -6  15   10.89    2.73
  -4  -6  15   17.21    3.10
  -5  -6  15   17.39    2.98
   3  -6  14   14.32    2.73
   2  -6  14   17.49    2.78
   1  -6  14   11.29    2.21
   0  -6  14    0.49    1.44
  -1  -6  14   10.24    1.98
  -2  -6  14   33.25    2.79
  -3  -6  14    8.06    2.35
  -4  -6  14   21.95    2.61
  -5  -6  14   24.85    2.78
  -6  -6  14    7.12    2.34
   4  -6  13    8.40    2.44
   3  -6  13    2.69    2.14
   2  -6  13   13.52    2.29
   1  -6  13    1.95    1.47
   0  -6  13   14.70    1.92
  -1  -6  13    5.88    1.72
  -2  -6  13   13.67    2.20
  -3  -6  13    6.65    2.10
  -4  -6  13    3.17    1.63
  -5  -6  13   15.17    2.55
  -6  -6  13    1.87    1.61
   4  -6  12   15.20    2.31
   3  -6  12    2.16    1.84
   2  -6  12   79.91    4.36
  -1   6 -12   13.06    2.18
   1  -6  12   13.37    1.78
   0  -6  12    4.95    1.61
  -1  -6  12   58.91    3.38
  -2  -6  12   24.08    2.42
  -3  -6  12    2.55    1.60
  -4  -6  12   29.90    2.40
  -5  -6  12   18.40    2.07
  -6  -6  12   14.58    2.11
  -7  -6  12   55.92    3.99
   5  -6  11    4.16    2.10
   4  -6  11   10.03    2.12
  -3   6 -11    0.49    1.38
   3  -6  11    1.69    1.47
  -2   6 -11   13.21    1.74
   2  -6  11   13.24    1.84
  -1   6 -11   24.81    2.08
  -1   6 -11   21.65    2.08
   1  -6  11   27.01    2.27
   0   6 -11   49.51    3.04
   0   6 -11   46.17    2.85
   0  -6  11   40.33    2.77
  -1  -6  11   32.19    2.39
  -2  -6  11   20.66    2.25
  -3  -6  11   79.02    4.01
  -4  -6  11    6.68    1.70
  -5  -6  11    5.69    1.62
  -6  -6  11    4.00    1.79
  -7  -6  11    8.05    2.29
   5  -6  10   -1.31    1.74
   4  -6  10   12.87    1.92
  -3   6 -10    0.10    1.25
   3  -6  10    0.13    1.15
  -2   6 -10   68.60    3.43
   2  -6  10   49.01    3.30
  -1   6 -10    4.01    1.28
  -1   6 -10    3.70    1.40
   1  -6  10    4.49    1.33
   0   6 -10   17.44    1.87
   0   6 -10   17.85    1.76
   0  -6  10   17.67    1.75
   1   6 -10   45.13    2.71
  -1  -6  10   46.34    2.82
  -2  -6  10   24.84    2.14
  -3  -6  10    0.74    0.90
  -4  -6  10   14.77    1.66
  -5  -6  10   29.37    2.38
  -6  -6  10    7.11    1.90
  -7  -6  10   15.65    2.04
  -8  -6  10    4.94    2.14
   6  -6   9   26.42    2.75
   5  -6   9   14.39    2.37
  -4   6  -9   13.69    1.78
   4  -6   9   14.72    1.84
  -3   6  -9   33.37    2.40
   3  -6   9   37.97    2.64
  -2   6  -9   13.85    1.54
   2  -6   9   12.18    1.56
  -1   6  -9    9.07    1.44
  -1   6  -9    9.97    1.63
   1  -6   9    9.39    1.39
   0   6  -9  118.90    4.97
   0   6  -9  121.21    5.05
   0  -6   9  121.39    5.05
   1   6  -9   34.31    2.22
  -1  -6   9   37.41    2.50
   2   6  -9   19.73    1.85
  -2  -6   9   20.91    1.84
  -3  -6   9  161.63    6.29
  -4  -6   9   28.15    2.15
  -5  -6   9   21.22    2.03
  -6  -6   9    0.64    1.22
  -7  -6   9    4.34    1.61
  -8  -6   9   10.55    2.42
   6  -6   8    1.57    1.68
   5  -6   8    6.18    1.73
  -4   6  -8   23.44    2.02
   4  -6   8   25.26    2.23
  -3   6  -8    1.08    1.10
   3  -6   8    1.00    1.12
  -2   6  -8   46.59    2.59
   2  -6   8   46.99    2.77
  -1   6  -8   46.13    2.55
  -1   6  -8   46.19    2.52
   1  -6   8   42.49    2.66
   0   6  -8    7.59    1.32
   0   6  -8    7.44    1.41
   0  -6   8    7.75    1.32
   1   6  -8   16.57    1.50
   1   6  -8   14.60    1.22
  -1  -6   8   15.15    1.69
   2   6  -8   34.89    2.25
  -2  -6   8   38.56    2.20
  -3  -6   8   15.49    1.45
  -4  -6   8    5.92    1.40
  -5  -6   8   83.47    4.04
  -6  -6   8    2.48    1.45
  -7  -6   8    8.75    1.97
  -8  -6   8    8.50    2.09
   7  -6   7    3.72    2.05
   6  -6   7   55.85    3.58
  -5   6  -7   22.02    2.06
   5  -6   7   26.98    2.31
  -4   6  -7   40.38    2.56
   4  -6   7   43.97    2.74
  -3   6  -7   57.17    2.98
   3  -6   7   59.05    3.14
  -2   6  -7   22.22    1.65
   2  -6   7   21.25    1.78
  -1   6  -7   44.77    2.35
   1  -6   7   42.59    2.49
   0   6  -7  102.52    4.17
   0   6  -7  105.09    4.16
   0   6  -7   97.03    3.97
   0  -6   7  102.48    4.24
   1   6  -7   22.85    1.58
   1   6  -7   24.10    1.67
  -1  -6   7   21.72    1.79
   2   6  -7   31.62    1.96
  -2  -6   7   30.20    1.88
  -3  -6   7  158.26    5.99
  -4  -6   7   16.78    1.54
  -5  -6   7   82.54    3.95
  -6  -6   7   11.72    1.92
  -7  -6   7   18.53    2.12
  -8  -6   7   -0.86    1.44
   7  -6   6    6.13    2.13
   6  -6   6    0.86    1.44
  -5   6  -6    4.79    1.51
   5  -6   6    4.59    1.34
  -4   6  -6   72.33    3.50
   4  -6   6   67.52    3.51
  -3   6  -6   60.93    3.01
   3  -6   6   60.33    3.09
  -2   6  -6   70.98    3.22
   2  -6   6   75.22    3.39
  -1   6  -6  168.97    5.91
   1  -6   6  155.51    6.05
   0   6  -6   34.82    1.46
   0   6  -6   33.46    1.79
   0   6  -6   32.74    1.89
   0   6  -6   35.53    1.89
   0  -6   6   37.65    2.02
   1   6  -6  122.88    4.63
  -1  -6   6  122.15    4.80
   2   6  -6   24.37    1.65
  -2  -6   6   27.05    1.59
  -3  -6   6    7.12    1.07
  -4  -6   6    9.35    1.21
  -5  -6   6  144.30    5.83
  -6  -6   6   19.26    1.85
  -7  -6   6   28.20    2.37
  -8  -6   6   15.93    2.11
   8  -6   5    0.86    2.06
   7  -6   5   -1.20    1.31
   6  -6   5   35.34    2.63
  -5   6  -5    3.83    1.37
   5  -6   5    4.46    1.27
  -4   6  -5   23.46    1.82
   4  -6   5   18.95    1.73
  -3   6  -5   10.34    1.17
   3  -6   5    8.50    1.22
  -2   6  -5   16.06    1.27
   2  -6   5   15.91    1.36
  -1   6  -5   69.13    2.92
   1  -6   5   71.78    3.10
   0   6  -5   57.92    2.45
   0   6  -5   55.15    2.45
   0   6  -5   54.37    2.53
   0  -6   5   54.41    2.55
   1   6  -5   83.78    3.27
   1   6  -5   80.46    3.07
  -1  -6   5   81.40    3.34
   2   6  -5   25.65    1.57
  -2  -6   5   24.82    1.51
  -3  -6   5  113.58    4.38
  -4  -6   5   29.14    1.84
  -5  -6   5   76.02    3.60
  -6  -6   5   32.09    2.24
  -7  -6   5   17.26    1.88
  -8  -6   5    8.89    2.00
   8  -6   4   16.81    2.52
   7  -6   4   12.16    1.84
   6  -6   4    1.13    1.22
  -5   6  -4   10.40    1.36
   5  -6   4   10.56    1.43
  -4   6  -4   72.69    3.32
   4  -6   4   69.06    3.38
  -3   6  -4   23.87    1.60
   3  -6   4   22.93    1.62
  -2   6  -4   79.18    3.19
   2  -6   4   74.92    3.24
  -1   6  -4  227.16    7.74
   1  -6   4  235.90    7.88
   0   6  -4   33.40    1.58
   0   6  -4   33.21    1.81
   0   6  -4   33.83    1.65
   0  -6   4   33.10    1.77
   1   6  -4  320.18   10.27
   1   6  -4  320.36   10.67
  -1  -6   4  311.67   10.32
   2   6  -4   19.40    1.32
  -2  -6   4   22.03    1.30
   3   6  -4    8.26    1.06
  -3  -6   4    7.78    0.85
  -4  -6   4   11.23    1.16
  -5  -6   4   57.68    2.94
  -6  -6   4   26.70    2.07
  -7  -6   4  135.77    5.93
  -8  -6   4   19.06    2.25
   8  -6   3    6.51    2.32
   7  -6   3   16.31    2.04
   6  -6   3   35.03    2.55
  -5   6  -3   34.83    2.27
   5  -6   3   35.91    2.35
  -4   6  -3   27.28    1.79
   4  -6   3   25.86    1.82
  -3   6  -3   23.71    1.50
   3  -6   3   21.89    1.54
  -2   6  -3   34.26    1.73
   2  -6   3   34.33    1.80
  -1   6  -3   81.00    2.99
  -1   6  -3   76.99    3.31
   1  -6   3   76.90    3.06
   0   6  -3   15.78    0.93
   0   6  -3   18.16    1.33
   0  -6   3   17.70    1.15
   1   6  -3  156.50    5.33
   1   6  -3  158.90    5.73
  -1  -6   3  165.00    5.43
   2   6  -3   48.65    2.12
  -2  -6   3   48.30    2.09
   3   6  -3  179.26    6.14
  -3  -6   3  181.86    6.30
  -4  -6   3    8.18    1.02
  -5  -6   3    2.62    1.16
  -6  -6   3   25.39    2.06
  -7  -6   3    9.90    1.92
  -8  -6   3   11.04    1.95
   9  -6   2   -0.76    2.06
   8  -6   2   27.04    2.73
   7  -6   2    3.48    1.56
   6  -6   2    0.65    1.11
  -5   6  -2   57.70    3.00
   5  -6   2   58.42    3.09
  -4   6  -2   42.14    2.28
   4  -6   2   39.94    2.30
  -3   6  -2    4.22    0.83
   3  -6   2    3.05    0.83
  -2   6  -2   31.56    1.54
   2  -6   2   25.84    1.53
  -1   6  -2   57.63    2.73
   1  -6   2   60.76    2.38
   0   6  -2   41.24    2.15
   0  -6   2   37.92    1.73
   1   6  -2  495.90   17.52
   1   6  -2  543.01   17.24
  -1  -6   2  514.52   16.15
   2   6  -2   33.93    1.77
   2   6  -2   29.13    1.88
  -2  -6   2   30.92    1.46
   3   6  -2   14.50    1.02
   3   6  -2   13.33    1.37
  -3  -6   2   11.29    0.99
   4   6  -2   15.39    1.57
  -4  -6   2   15.04    1.23
   5   6  -2   37.60    2.42
  -5  -6   2   34.66    2.16
  -6  -6   2    8.46    1.53
  -7  -6   2   20.59    2.08
  -8  -6   2   12.33    2.27
   9  -6   1   -1.87    2.16
   8  -6   1    8.30    2.11
   7  -6   1   12.11    1.83
   6  -6   1   47.37    2.95
  -5   6  -1   40.13    2.41
   5  -6   1   37.61    2.43
  -4   6  -1   14.86    1.32
   4  -6   1   14.89    1.41
  -3   6  -1  229.77    7.62
   3  -6   1  214.21    7.66
  -2   6  -1   28.76    1.43
   2  -6   1   26.46    1.47
  -1   6  -1   36.49    1.98
  -1   6  -1   34.25    1.47
   1  -6   1   37.12    1.58
   0   6  -1    7.01    0.93
   0   6  -1    8.90    0.95
   0  -6   1    8.14    0.63
   1   6  -1  118.44    4.48
   1   6  -1  114.18    4.61
  -1  -6   1  115.38    3.82
   2   6  -1   47.06    2.31
   2   6  -1   47.23    2.47
  -2  -6   1   48.47    1.92
   3   6  -1  389.55   13.67
  -3  -6   1  390.27   12.57
   4   6  -1   55.42    2.96
  -4  -6   1   55.23    2.58
   5   6  -1   15.28    1.67
  -5  -6   1   16.08    1.47
  -6  -6   1   46.02    2.79
  -7  -6   1    7.48    1.63
  -8  -6   1   18.76    2.31
   9  -6   0   -1.63    2.05
   8  -6   0   18.09    2.38
   7  -6   0   -0.21    1.22
   6  -6   0    0.47    1.18
  -5   6   0   75.15    3.53
   5  -6   0   73.71    3.66
  -4   6   0   41.03    2.16
   4  -6   0   37.83    2.24
  -3   6   0    2.11    0.69
   3  -6   0   -0.48    0.65
  -2   6   0   22.85    1.23
   2  -6   0   23.29    1.33
  -1   6   0  175.82    6.93
  -1   6   0  192.44    6.75
   1  -6   0  192.05    6.13
   0   6   0   18.83    1.29
   0   6   0   16.10    1.33
   0  -6   0   18.24    0.79
   1   6   0  200.65    7.27
   1   6   0  189.61    7.30
  -1  -6   0  198.07    6.32
  -1  -6   0  212.69    6.34
   2   6   0   24.72    1.60
   2   6   0   23.59    1.63
  -2  -6   0   23.95    1.15
   3   6   0   -1.74    0.83
  -3  -6   0   -0.26    0.57
   4   6   0   38.01    2.42
   4   6   0   40.93    1.93
  -4  -6   0   43.28    2.21
   5   6   0   84.65    3.99
  -5  -6   0   78.70    3.71
  -6  -6   0    2.12    1.25
  -7  -6   0    0.93    1.31
  -8  -6   0   23.94    2.35
   9  -6  -1   11.18    2.76
   8  -6  -1   16.00    2.41
   7  -6  -1    8.46    1.94
   6  -6  -1   43.15    2.95
  -5   6   1   15.41    1.50
   5  -6  -1   15.89    1.68
  -4   6   1   55.10    2.70
   4  -6  -1   58.60    2.92
  -3   6   1  368.93   12.14
   3  -6  -1  378.40   12.34
  -2   6   1   49.92    2.01
  -2   6   1   47.54    2.15
   2  -6  -1   47.84    2.16
  -1   6   1  108.30    4.12
  -1   6   1   99.92    4.32
   1  -6  -1  109.57    3.65
   0   6   1    8.73    0.96
   1   6   1   38.20    2.07
   2   6   1   33.74    1.96
  -2  -6  -1   34.34    1.44
   3   6   1  257.22    8.40
  -3  -6  -1  252.24    8.42
   4   6   1   16.29    1.21
   4   6   1   16.36    1.57
  -4  -6  -1   14.26    1.27
   5   6   1   42.15    2.58
  -5  -6  -1   38.42    2.29
  -6  -6  -1   57.50    3.22
  -7  -6  -1   14.31    1.85
  -8  -6  -1   11.89    2.23
   9  -6  -2    8.44    2.83
   8  -6  -2   10.37    2.44
   7  -6  -2   20.09    2.29
   6  -6  -2    6.70    1.56
   5  -6  -2   35.49    2.36
  -4   6   2   14.29    1.18
  -4   6   2   14.73    1.30
   4  -6  -2   15.16    1.43
  -3   6   2   11.46    1.06
  -3   6   2   12.98    1.06
  -3   6   2   12.77    0.93
   3  -6  -2   11.88    1.19
  -2   6   2   32.26    1.45
  -2   6   2   29.51    1.60
   2  -6  -2   31.44    1.61
  -1   6   2  454.93   16.20
   1  -6  -2  490.35   14.81
   0   6   2   38.55    2.16
   0   6   2   40.84    1.91
   1   6   2   54.23    2.71
   1   6   2   58.52    2.46
   2   6   2   32.01    1.91
   2   6   2   29.40    1.60
  -2  -6  -2   29.30    1.37
  -2  -6  -2   28.04    1.28
   3   6   2    4.16    0.89
  -3  -6  -2    3.53    0.69
   4   6   2   42.25    2.09
  -4  -6  -2   41.31    2.16
  -5  -6  -2   62.76    3.09
  -6  -6  -2    1.43    1.07
  -7  -6  -2    4.72    1.61
  -8  -6  -2   30.59    2.81
   9  -6  -3   20.63    3.41
   8  -6  -3   11.90    2.64
   7  -6  -3   10.42    2.26
   6  -6  -3   24.87    2.34
   5  -6  -3    9.38    1.45
  -4   6   3    9.25    1.07
  -4   6   3    9.60    1.13
   4  -6  -3    8.06    1.20
  -3   6   3  182.19    6.14
  -3   6   3  179.47    6.12
   3  -6  -3  167.23    6.30
  -2   6   3   47.50    2.20
  -2   6   3   45.31    1.88
   2  -6  -3   47.34    2.14
  -1   6   3  151.99    5.28
  -1   6   3  151.23    5.74
   1  -6  -3  141.82    4.93
   0   6   3   18.60    1.23
   0   6   3   19.16    1.39
   0  -6  -3   16.33    0.80
   1   6   3   80.38    3.29
   1   6   3   80.97    3.64
  -1  -6  -3   82.11    2.80
  -1  -6  -3   84.90    2.78
   2   6   3   36.44    2.15
   2   6   3   36.98    1.91
  -2  -6  -3   36.27    1.54
   3   6   3   23.12    1.56
  -3  -6  -3   25.95    1.39
  -4  -6  -3   28.89    1.72
  -5  -6  -3   38.45    2.25
  -6  -6  -3   34.08    2.36
  -7  -6  -3   18.73    1.99
  -8  -6  -3    4.23    1.79
   9  -6  -4    7.08    2.87
   8  -6  -4   19.90    2.70
   7  -6  -4  143.39    6.58
   6  -6  -4   27.14    2.37
   5  -6  -4   58.85    3.26
  -4   6   4   10.91    1.12
   4  -6  -4   10.16    1.32
  -3   6   4    8.11    1.06
  -3   6   4    8.23    0.93
   3  -6  -4    8.54    1.06
  -2   6   4   19.81    1.35
  -2   6   4   17.24    1.00
   2  -6  -4   16.50    1.20
  -1   6   4  307.47   10.87
  -1   6   4  304.70   10.11
   1  -6  -4  309.79    9.86
   0   6   4   35.86    1.87
   0   6   4   33.44    1.94
   0  -6  -4   31.42    1.35
   1   6   4  212.89    8.18
   1   6   4  214.99    7.57
  -1  -6  -4  228.90    7.13
  -1  -6  -4  228.67    7.22
   2   6   4   82.94    3.31
   2   6   4   77.03    3.63
  -2  -6  -4   76.69    2.87
  -3  -6  -4   23.54    1.38
  -4  -6  -4   74.21    3.23
  -5  -6  -4   13.02    1.34
  -6  -6  -4   -0.31    1.13
  -7  -6  -4   11.35    1.67
  -8  -6  -4   16.26    2.10
   9  -6  -5   -3.92    2.36
   8  -6  -5    6.80    2.25
   7  -6  -5   20.85    2.49
   6  -6  -5   32.61    2.64
   5  -6  -5   67.60    3.58
   4  -6  -5   24.86    1.85
  -3   6   5  102.43    3.97
   3  -6  -5   96.00    4.05
  -2   6   5   17.17    1.15
  -2   6   5   22.48    1.48
   2  -6  -5   23.26    1.41
  -1   6   5   78.36    3.28
  -1   6   5   77.78    3.39
   1  -6  -5   76.23    2.95
   0   6   5   51.65    2.53
   0   6   5   51.85    2.47
   0  -6  -5   50.80    2.03
   1   6   5   63.11    2.83
   1   6   5   70.76    3.18
  -1  -6  -5   57.95    2.50
   2   6   5   14.94    1.46
  -2  -6  -5   15.02    1.01
  -3  -6  -5    9.77    0.97
  -4  -6  -5   21.83    1.54
  -5  -6  -5    4.39    1.14
  -6  -6  -5   35.61    2.37
  -7  -6  -5    2.21    1.34
   9  -6  -6    1.41    2.49
   8  -6  -6   18.75    2.72
   7  -6  -6   27.25    2.62
   6  -6  -6   19.17    2.10
   5  -6  -6  128.30    5.53
   4  -6  -6    7.79    1.36
   3  -6  -6    6.37    1.12
   2  -6  -6   25.55    1.57
  -1   6   6  127.83    4.93
   1  -6  -6  120.15    4.43
   0   6   6   37.70    2.03
   0  -6  -6   34.71    1.69
   1   6   6  158.90    6.17
  -1  -6  -6  151.58    5.48
   2   6   6   78.49    3.69
  -2  -6  -6   77.19    3.06
  -2  -6  -6   71.02    3.00
  -3  -6  -6   66.05    2.88
  -4  -6  -6   70.91    3.21
  -5  -6  -6    5.10    1.23
  -6  -6  -6   -0.31    1.07
  -7  -6  -6    3.03    1.50
   8  -6  -7    1.54    2.04
   7  -6  -7   14.25    2.52
   6  -6  -7    8.70    1.84
   5  -6  -7   71.01    3.72
   4  -6  -7   18.47    1.72
   3  -6  -7  153.12    5.85
   2  -6  -7   31.86    1.86
   1  -6  -7   20.43    1.35
   0   6   7   98.14    4.00
   0  -6  -7   94.75    3.70
   1   6   7   49.01    2.73
  -1  -6  -7   52.92    2.50
   2   6   7   22.54    1.79
  -2  -6  -7   23.01    1.56
  -2  -6  -7   22.68    1.49
  -3  -6  -7   56.21    2.67
  -4  -6  -7   42.91    2.41
  -5  -6  -7   23.22    1.86
  -6  -6  -7   57.43    3.27
  -7  -6  -7   -0.90    1.32
   8  -6  -8    3.72    2.18
   7  -6  -8    8.86    2.18
   6  -6  -8    2.53    1.61
   5  -6  -8   80.15    4.08
   4  -6  -8    4.44    1.23
   3  -6  -8   17.11    1.60
   2  -6  -8   35.61    2.05
   1  -6  -8   12.27    1.12
   0   6   8    7.92    1.00
   0  -6  -8    7.28    1.07
   1   6   8   43.60    2.47
   1   6   8   48.17    2.68
  -1  -6  -8   48.64    2.47
   2   6   8   46.34    2.80
  -2  -6  -8   45.91    2.44
  -2  -6  -8   47.27    2.47
  -3  -6  -8    4.89    1.06
  -4  -6  -8   24.79    1.88
  -5  -6  -8    6.52    1.39
  -6  -6  -8    0.19    1.26
   8  -6  -9   13.44    2.61
   7  -6  -9   10.71    2.41
   6  -6  -9   -0.42    1.34
   5  -6  -9   21.24    2.19
   4  -6  -9   20.40    1.82
   3  -6  -9  142.68    5.70
   2  -6  -9   23.10    1.71
   1  -6  -9   36.83    2.08
   0  -6  -9  113.52    4.56
   1   6   9   10.12    1.30
  -1  -6  -9    9.83    1.29
   2   6   9   13.00    1.56
  -2  -6  -9   12.03    1.37
  -2  -6  -9   13.93    1.44
  -3  -6  -9   35.00    2.22
  -4  -6  -9   13.60    1.53
  -5  -6  -9   13.28    1.60
  -6  -6  -9   30.43    2.51
   8  -6 -10    5.81    2.44
   7  -6 -10   20.48    2.71
   6  -6 -10    8.56    1.96
   5  -6 -10   30.34    2.46
   4  -6 -10   12.56    1.62
   3  -6 -10    0.64    0.97
   2  -6 -10   24.26    1.82
   1  -6 -10   41.47    2.33
   0   6  10   18.39    1.68
   0  -6 -10   16.62    1.57
   1   6  10    3.21    1.18
  -1  -6 -10    5.86    1.26
   2   6  10   66.08    3.39
  -2  -6 -10   51.74    2.95
  -2  -6 -10   54.37    3.05
  -3  -6 -10    0.08    0.91
  -4  -6 -10   14.38    1.67
  -5  -6 -10   -0.69    1.20
  -6  -6 -10   -0.45    1.54
   7  -6 -11    7.94    2.19
   6  -6 -11    4.98    1.87
   5  -6 -11    3.11    1.70
   4  -6 -11    3.78    1.49
   3  -6 -11   78.14    3.87
   2  -6 -11   19.47    1.68
   1  -6 -11   25.73    1.93
   0   6  11   41.89    2.59
   0  -6 -11   43.81    2.58
   1   6  11   24.84    2.07
  -1  -6 -11   29.65    2.19
   2   6  11   13.26    1.78
  -2  -6 -11   10.64    1.77
  -2  -6 -11   11.78    1.66
  -3  -6 -11   -0.88    1.04
  -4  -6 -11    9.79    1.89
  -5  -6 -11    3.53    1.62
   7  -6 -12   52.68    3.91
   6  -6 -12   15.73    2.55
   5  -6 -12   21.34    2.29
   4  -6 -12   30.10    2.52
   3  -6 -12    0.47    1.24
   2  -6 -12   25.33    2.03
   1  -6 -12   57.09    3.15
   0  -6 -12    2.45    1.34
  -1  -6 -12   13.67    1.72
  -2  -6 -12   76.32    4.02
  -2  -6 -12   82.14    4.13
  -3  -6 -12    2.88    1.43
  -4  -6 -12   18.35    2.11
  -5  -6 -12    0.03    1.73
   6  -6 -13    1.13    1.80
   5  -6 -13   13.81    2.38
   4  -6 -13    3.50    1.66
   3  -6 -13    6.80    1.65
   2  -6 -13   11.00    1.87
   1  -6 -13    4.70    1.50
   0  -6 -13   17.74    1.86
  -1  -6 -13    2.84    1.30
  -2  -6 -13    9.06    1.97
  -2  -6 -13   10.95    1.91
  -3  -6 -13    5.84    1.68
  -4  -6 -13    9.74    2.24
   6  -6 -14    9.06    2.61
   5  -6 -14   17.64    2.49
   4  -6 -14   22.67    2.34
   3  -6 -14    6.58    1.70
   2  -6 -14   25.66    2.25
   1  -6 -14    4.37    1.69
   0  -6 -14    0.71    1.37
  -1  -6 -14   11.62    1.98
  -2  -6 -14   14.55    2.00
  -2  -6 -14   15.14    2.03
  -3  -6 -14   12.53    2.17
   5  -6 -15   10.61    2.35
   4  -6 -15   15.95    2.37
   3  -6 -15    4.76    1.65
   2  -6 -15   27.66    2.44
   1  -6 -15    2.60    1.51
   0  -6 -15   23.32    2.40
  -1  -6 -15   -0.59    1.69
  -1  -6 -15   -0.17    1.41
  -2  -6 -15    3.37    1.80
  -2  -6 -15    1.01    1.85
   3  -6 -16    6.15    2.07
   2  -6 -16   20.40    2.51
   1  -6 -16   -0.94    1.55
   0  -6 -16    2.03    1.56
  -1  -6 -16   -1.41    1.75
  -1  -6 -16    0.47    1.63
   0  -7  17   -2.38    1.99
  -1  -7  17    3.05    2.37
  -2  -7  17   10.15    2.46
   2  -7  16    1.74    2.45
   1  -7  16    3.20    2.07
   0  -7  16   15.94    2.37
  -1  -7  16   14.72    2.55
  -2  -7  16   13.43    2.51
  -3  -7  16    3.39    2.21
  -4  -7  16    5.49    3.36
   3  -7  15    6.90    2.80
   2  -7  15   -1.64    1.91
   1  -7  15    2.71    1.85
   0  -7  15    3.01    1.78
  -1  -7  15    0.50    1.56
  -2  -7  15   26.33    2.73
  -3  -7  15   16.81    2.47
  -4  -7  15   10.61    2.75
  -5  -7  15   23.29    3.53
   3  -7  14    5.97    2.23
   2  -7  14   -0.59    1.65
   1  -7  14   13.81    2.47
   0  -7  14    1.24    1.57
  -1  -7  14    8.35    1.89
  -2  -7  14   19.12    2.29
  -3  -7  14    0.51    1.97
  -4  -7  14   27.75    2.95
  -5  -7  14   18.67    2.51
  -6  -7  14   -4.24    1.77
   4  -7  13    8.96    2.82
   3  -7  13   17.31    2.55
   2  -7  13   38.77    3.10
   1  -7  13   14.46    1.98
   0  -7  13    2.78    1.54
  -1  -7  13    9.41    1.80
  -2  -7  13   12.49    1.90
  -3  -7  13    9.07    2.25
  -4  -7  13   26.06    2.58
  -5  -7  13   18.84    2.27
  -6  -7  13   31.74    2.99
   5  -7  12    1.12    2.37
   4  -7  12    2.41    2.05
   3  -7  12    1.54    1.54
   2  -7  12   12.71    1.88
   1  -7  12   28.98    2.54
   0  -7  12   22.35    2.13
  -1  -7  12   23.53    2.25
  -2  -7  12    2.83    1.53
  -3  -7  12   14.86    2.00
  -4  -7  12    9.76    1.95
  -5  -7  12    5.60    1.69
  -6  -7  12    0.03    1.59
  -7  -7  12    5.57    2.35
   5  -7  11    0.98    2.34
   4  -7  11    4.16    2.04
   3  -7  11    2.82    1.55
   2  -7  11   37.71    2.82
   1  -7  11   18.33    1.99
   0  -7  11   60.83    3.45
  -1  -7  11   45.41    2.89
  -2  -7  11   14.99    2.08
  -3  -7  11    0.62    1.27
  -4  -7  11   16.33    1.89
  -5  -7  11    9.44    1.89
  -6  -7  11   38.52    3.02
  -7  -7  11   25.95    2.67
   6  -7  10   14.15    2.77
   5  -7  10   27.80    2.95
   4  -7  10   -0.37    1.28
   3  -7  10    2.38    1.61
   2  -7  10   12.06    1.98
   1  -7  10    7.64    1.76
   0  -7  10   62.40    3.39
  -1  -7  10   36.28    2.50
  -2  -7  10   34.72    2.65
  -3  -7  10  108.73    4.85
  -4  -7  10   23.96    2.03
  -5  -7  10    3.27    1.54
  -6  -7  10    0.83    1.48
  -7  -7  10    2.67    1.86
   6  -7   9    0.91    1.84
   5  -7   9   11.43    2.22
   4  -7   9    8.97    1.87
   3  -7   9   33.94    2.58
   2  -7   9   27.60    2.25
   1  -7   9   16.85    1.76
   0  -7   9   17.73    1.78
  -1  -7   9   24.70    2.01
  -2  -7   9   24.13    2.04
  -3  -7   9   18.25    1.67
  -4  -7   9    4.40    1.25
  -5  -7   9   30.05    2.37
  -6  -7   9   31.01    2.45
  -7  -7   9    7.21    1.86
   7  -7   8    0.94    2.17
   6  -7   8   39.79    3.14
   5  -7   8   22.84    2.33
   4  -7   8   16.28    1.88
   3  -7   8   49.66    3.04
   2  -7   8   16.16    1.66
  -1   7  -8   29.92    1.95
   1  -7   8   28.32    2.11
   0  -7   8   97.06    4.26
   1   7  -8   46.91    2.46
  -1  -7   8   46.78    2.76
  -2  -7   8  104.55    4.46
  -3  -7   8  112.01    4.69
  -4  -7   8   60.88    3.25
  -5  -7   8   36.43    2.49
  -6  -7   8    1.42    1.19
  -7  -7   8    6.90    1.85
  -8  -7   8   13.10    2.45
   7  -7   7   -3.14    1.82
   6  -7   7    1.06    1.46
   5  -7   7   10.55    2.02
   4  -7   7   28.49    2.25
   3  -7   7   39.67    2.52
  -2   7  -7   18.53    1.58
   2  -7   7   18.41    1.68
  -1   7  -7  107.68    4.15
   1  -7   7   90.49    4.22
   0   7  -7   29.78    1.90
   0   7  -7   31.70    1.99
   0   7  -7   30.44    1.79
   0  -7   7   33.73    2.03
   1   7  -7   33.95    2.02
  -1  -7   7   30.62    2.27
  -2  -7   7   34.51    2.02
  -3  -7   7   32.19    2.02
  -4  -7   7   26.12    1.92
  -5  -7   7   60.95    3.21
  -6  -7   7   28.01    2.34
  -7  -7   7    6.06    1.77
  -8  -7   7   11.68    2.24
   8  -7   6   -0.31    2.01
   7  -7   6    2.83    1.79
   6  -7   6   32.75    2.73
   5  -7   6   21.03    1.99
   4  -7   6   70.12    3.65
  -3   7  -6   10.10    1.25
   3  -7   6   10.53    1.33
  -2   7  -6   54.86    2.72
   2  -7   6   57.90    2.92
  -1   7  -6   39.59    2.10
   1  -7   6   40.35    2.27
   0   7  -6   17.85    1.36
   0   7  -6   22.16    1.45
   0   7  -6   17.21    1.37
   0  -7   6   20.92    1.54
   1   7  -6    9.45    0.84
   1   7  -6    8.00    1.10
  -1  -7   6    8.98    1.23
  -2  -7   6   59.50    2.73
  -3  -7   6   55.19    2.73
  -4  -7   6   90.42    3.92
  -5  -7   6   40.44    2.49
  -6  -7   6   17.64    1.79
  -7  -7   6   28.23    2.41
  -8  -7   6    8.58    2.00
   8  -7   5    3.50    2.30
   7  -7   5   13.27    2.34
   6  -7   5    1.65    1.16
   5  -7   5    2.52    1.30
   4  -7   5   59.26    3.15
  -3   7  -5   97.14    4.01
   3  -7   5   91.54    4.08
  -2   7  -5   80.86    3.42
   2  -7   5   79.95    3.52
  -1   7  -5  111.08    4.20
   1  -7   5  111.81    4.38
   0   7  -5   73.68    3.22
   0   7  -5   72.07    2.96
   0   7  -5   73.59    2.93
   0  -7   5   68.16    3.06
   1   7  -5   93.75    3.55
   1   7  -5   93.17    3.57
  -1  -7   5   92.16    3.76
  -2  -7   5   30.02    1.69
  -3  -7   5   -1.52    0.53
  -4  -7   5   32.68    2.02
  -5  -7   5  112.79    4.74
  -6  -7   5   37.23    2.51
  -7  -7   5   56.12    3.35
  -8  -7   5   11.55    2.13
   8  -7   4   -0.13    1.90
   7  -7   4   15.99    2.10
   6  -7   4   16.71    1.86
   5  -7   4   15.14    1.63
   4  -7   4   18.17    1.61
  -3   7  -4    1.04    0.83
   3  -7   4    0.66    0.75
  -2   7  -4   80.06    3.27
   2  -7   4   78.95    3.39
  -1   7  -4  134.80    5.17
  -1   7  -4  129.94    4.69
   1  -7   4  126.10    4.81
   0   7  -4   14.01    1.24
   0   7  -4   15.58    1.04
   0  -7   4   15.35    1.15
   1   7  -4   81.21    3.11
   1   7  -4   81.30    3.14
   1   7  -4   86.17    3.33
  -1  -7   4   81.31    3.25
  -2  -7   4   57.61    2.48
  -3  -7   4   45.61    2.23
  -4  -7   4   65.36    2.99
  -5  -7   4   22.17    1.73
  -6  -7   4   12.01    1.50
  -7  -7   4    6.51    1.65
  -8  -7   4    4.49    1.71
   8  -7   3   13.51    2.66
   7  -7   3   14.04    2.24
   6  -7   3    4.70    1.45
   5  -7   3   31.23    2.21
   4  -7   3   48.55    2.63
  -3   7  -3    7.99    0.96
   3  -7   3    7.74    1.17
  -2   7  -3   84.75    3.26
   2  -7   3   78.16    3.32
  -1   7  -3   85.30    3.22
  -1   7  -3   87.81    3.73
   1  -7   3   85.01    3.32
   0   7  -3  329.45   11.18
   0   7  -3  309.62    9.96
   0  -7   3  300.30   10.16
   1   7  -3  287.55   10.00
  -1  -7   3  293.81    9.44
   2   7  -3   71.53    3.11
  -2  -7   3   71.17    2.79
  -3  -7   3   42.99    2.05
  -4  -7   3    8.67    1.05
  -5  -7   3   29.28    1.95
  -6  -7   3   33.45    2.30
  -7  -7   3   55.02    3.28
  -8  -7   3   16.02    2.50
   8  -7   2    7.74    2.25
   7  -7   2   37.46    2.92
   6  -7   2   19.77    1.95
   5  -7   2   46.14    2.73
   4  -7   2   17.31    1.50
  -3   7  -2   48.13    2.25
   3  -7   2   43.38    2.28
  -2   7  -2   69.41    2.80
   2  -7   2   68.57    2.87
  -1   7  -2   36.09    1.65
  -1   7  -2   41.56    2.19
   1  -7   2   38.61    1.76
   0   7  -2   22.79    1.61
   0  -7   2   20.07    1.17
   1   7  -2   57.03    2.59
   1   7  -2   58.69    2.87
  -1  -7   2   56.19    2.20
   2   7  -2  132.14    5.13
   2   7  -2  124.95    5.36
  -2  -7   2  137.20    4.59
   3   7  -2  191.78    7.54
  -3  -7   2  195.18    6.67
   4   7  -2   45.94    2.81
  -4  -7   2   49.18    2.40
   5   7  -2   22.79    2.00
  -5  -7   2   20.76    1.65
   6   7  -2   20.66    2.12
  -6  -7   2   18.08    1.75
  -7  -7   2    9.32    1.85
  -8  -7   2   16.45    2.15
   8  -7   1   17.25    2.36
   7  -7   1    8.45    1.98
   6  -7   1   11.68    1.62
   5  -7   1   35.98    2.40
   4  -7   1   32.86    2.06
  -3   7  -1    6.20    0.94
   3  -7   1    6.30    1.02
  -2   7  -1   37.07    1.73
   2  -7   1   36.35    1.80
  -1   7  -1   16.05    1.23
  -1   7  -1   16.75    1.37
   1  -7   1   15.83    0.98
   0   7  -1  111.32    4.58
   0   7  -1  109.18    4.41
   0  -7   1  103.94    3.67
   1   7  -1  146.74    5.49
   1   7  -1  137.37    5.60
  -1  -7   1  145.13    4.76
  -1  -7   1  143.51    4.70
   2   7  -1   21.05    1.66
   2   7  -1   25.04    1.63
  -2  -7   1   21.87    1.15
   3   7  -1   26.66    1.99
  -3  -7   1   26.89    1.46
   4   7  -1   20.74    1.84
  -4  -7   1   21.15    1.55
   5   7  -1   32.08    2.39
  -5  -7   1   32.87    2.06
   6   7  -1   23.12    2.24
  -6  -7   1   27.37    2.10
  -7  -7   1   11.50    2.14
  -8  -7   1   10.64    2.23
   9  -7   0    4.19    2.63
   8  -7   0    7.55    2.02
   7  -7   0   14.68    2.43
   6  -7   0   35.58    2.65
   5  -7   0   54.90    3.08
   4  -7   0   47.82    2.57
  -3   7   0  216.41    7.48
   3  -7   0  221.52    7.66
  -2   7   0   73.17    2.86
  -2   7   0   78.10    3.13
   2  -7   0   73.34    2.97
  -1   7   0   35.56    1.90
  -1   7   0   34.32    2.07
   1  -7   0   34.34    1.52
   0   7   0    0.88    0.72
   0  -7   0   -0.09    0.33
   0  -7   0    0.49    0.33
   1   7   0   35.47    2.04
   1   7   0   38.71    2.13
  -1  -7   0   36.58    1.35
   2   7   0   83.40    3.55
   2   7   0   78.32    3.58
  -2  -7   0   74.12    2.78
   3   7   0  229.18    8.39
  -3  -7   0  212.84    7.35
   4   7   0   50.70    2.90
   4   7   0   49.61    2.31
  -4  -7   0   49.96    2.44
   5   7   0   71.28    3.70
  -5  -7   0   67.53    3.33
   6   7   0   36.12    2.77
  -6  -7   0   44.34    2.66
  -7  -7   0   14.98    1.84
  -8  -7   0    7.43    2.07
   9  -7  -1    8.45    2.57
   8  -7  -1    5.91    2.22
   7  -7  -1    9.08    1.93
   6  -7  -1   20.15    2.06
   5  -7  -1   30.19    2.23
   4  -7  -1   19.13    1.64
  -3   7   1   25.25    1.50
   3  -7  -1   25.54    1.65
  -2   7   1   18.07    1.13
  -2   7   1   22.40    1.36
   2  -7  -1   20.38    1.26
  -1   7   1  115.54    5.28
  -1   7   1  140.29    5.15
   1  -7  -1  141.50    4.54
   0   7   1  105.55    4.27
   0   7   1  104.87    4.49
   1   7   1   15.71    1.35
   1   7   1   13.35    1.28
   2   7   1   43.16    2.31
  -2  -7  -1   37.24    1.56
   3   7   1    5.75    1.44
   3   7   1    7.60    1.11
  -3  -7  -1    6.41    0.77
   4   7   1   32.55    2.32
   4   7   1   40.03    1.98
  -4  -7  -1   35.53    1.94
   5   7   1   42.11    2.72
  -5  -7  -1   41.47    2.41
   6   7   1   11.87    2.10
  -6  -7  -1   10.08    1.55
  -7  -7  -1    8.29    1.86
  -8  -7  -1   17.23    2.23
   9  -7  -2   15.55    3.01
   8  -7  -2   19.41    3.28
   7  -7  -2    9.51    2.07
   6  -7  -2   18.30    1.94
   5  -7  -2   22.93    1.97
  -4   7   2   42.64    2.17
   4  -7  -2   44.51    2.52
  -3   7   2  185.23    6.65
   3  -7  -2  189.18    6.75
  -2   7   2  125.94    4.63
   2  -7  -2  115.64    4.36
  -1   7   2   49.97    2.66
   1  -7  -2   50.95    2.01
   0   7   2   21.65    1.59
   1   7   2   41.15    2.01
   1   7   2   34.27    2.15
   2   7   2   69.97    3.41
   2   7   2   70.86    3.02
  -2  -7  -2   75.59    2.63
  -2  -7  -2   70.08    2.58
   3   7   2   47.08    2.30
  -3  -7  -2   48.84    2.10
   4   7   2   20.01    1.48
  -4  -7  -2   19.17    1.39
  -5  -7  -2   53.84    2.79
   6   7   2   26.90    2.33
  -6  -7  -2   30.42    2.20
  -7  -7  -2   44.90    3.05
  -8  -7  -2   11.18    2.28
   9  -7  -3   27.48    3.27
   8  -7  -3   16.32    2.49
   7  -7  -3   51.12    3.52
   6  -7  -3   33.24    2.63
   5  -7  -3   27.86    2.28
  -4   7   3   10.86    1.19
   4  -7  -3   12.14    1.31
  -3   7   3   41.04    2.04
  -3   7   3   46.41    2.27
   3  -7  -3   44.32    2.27
  -2   7   3   65.66    2.88
   2  -7  -3   64.97    2.70
  -1   7   3  281.63    9.49
  -1   7   3  296.30   10.41
   1  -7  -3  279.73    9.14
   0   7   3  318.71   10.40
   0   7   3  302.23   11.28
   0  -7  -3  313.46    9.83
   0  -7  -3  324.13    9.81
   1   7   3   89.77    4.06
   1   7   3   87.82    3.62
  -1  -7  -3   93.37    3.00
  -1  -7  -3   89.16    2.96
   2   7   3   87.20    3.50
   2   7   3   78.82    3.85
  -2  -7  -3   85.49    2.98
   3   7   3    7.68    1.27
   3   7   3    9.92    1.33
  -3  -7  -3    7.67    0.81
   4   7   3   59.58    2.78
  -4  -7  -3   57.05    2.66
  -5  -7  -3   35.22    2.13
  -6  -7  -3    5.84    1.42
  -7  -7  -3   13.49    1.69
  -8  -7  -3   19.50    2.38
   8  -7  -4    8.48    2.30
   7  -7  -4    4.89    1.82
   6  -7  -4   12.14    1.75
   5  -7  -4   18.86    1.93
  -4   7   4   65.67    2.95
   4  -7  -4   63.13    3.20
  -3   7   4   41.58    2.19
   3  -7  -4   38.61    2.16
  -2   7   4   49.47    2.46
   2  -7  -4   51.80    2.30
  -1   7   4   78.91    3.33
  -1   7   4   77.09    3.55
   1  -7  -4   76.92    2.91
   0   7   4   16.97    1.40
   0   7   4   13.58    1.21
   0  -7  -4   12.69    0.78
   1   7   4  135.19    5.52
   1   7   4  129.25    4.98
  -1  -7  -4  135.30    4.46
  -1  -7  -4  131.05    4.38
   2   7   4   80.65    3.44
   2   7   4   77.40    3.79
  -2  -7  -4   79.97    2.90
   3   7   4   -0.07    0.81
   3   7   4    1.19    1.02
  -3  -7  -4    1.32    0.57
  -4  -7  -4   20.02    1.40
  -5  -7  -4   15.36    1.41
  -6  -7  -4   15.96    1.64
  -7  -7  -4   16.00    1.90
   8  -7  -5   10.49    2.83
   7  -7  -5   62.70    4.00
   6  -7  -5   34.47    2.70
   5  -7  -5  115.68    5.19
  -4   7   5   29.99    1.91
   4  -7  -5   28.82    2.05
  -3   7   5   -1.00    0.70
   3  -7  -5    0.16    0.79
  -2   7   5   29.87    1.86
   2  -7  -5   29.70    1.68
  -1   7   5   92.71    4.01
  -1   7   5   94.02    3.86
   1  -7  -5   88.71    3.39
   0   7   5   73.10    3.35
   0   7   5   74.24    3.25
   0  -7  -5   69.88    2.63
   1   7   5  108.84    4.42
   1   7   5  114.87    4.86
   2   7   5   79.12    3.91
   2   7   5   87.23    3.60
  -2  -7  -5   79.72    3.04
   3   7   5  101.01    4.67
  -3  -7  -5   96.06    3.74
  -4  -7  -5   61.50    2.82
  -5  -7  -5    3.34    1.15
  -6  -7  -5    0.39    1.03
  -7  -7  -5   13.75    1.89
   8  -7  -6    5.44    2.41
   7  -7  -6   29.05    2.86
   6  -7  -6   21.59    2.21
   5  -7  -6   35.92    2.59
   4  -7  -6   76.77    3.65
   3  -7  -6   46.59    2.46
  -2   7   6   61.15    2.98
   2  -7  -6   63.97    2.82
  -1   7   6    7.74    1.12
  -1   7   6    8.80    1.06
   1  -7  -6    8.08    0.85
   0   7   6   17.73    1.38
   0   7   6   13.22    1.35
   0  -7  -6   18.29    1.14
   1   7   6   41.45    2.42
  -1  -7  -6   37.09    1.89
   2   7   6   58.37    3.17
  -2  -7  -6   54.94    2.40
  -2  -7  -6   54.92    2.37
   3   7   6    9.77    1.47
  -3  -7  -6   11.50    1.08
  -4  -7  -6   60.93    2.87
  -5  -7  -6   17.71    1.60
  -6  -7  -6   26.70    2.09
  -7  -7  -6    5.49    1.69
   8  -7  -7    7.94    2.60
   7  -7  -7   10.47    2.56
   6  -7  -7   28.61    2.51
   5  -7  -7   59.32    3.41
   4  -7  -7   21.12    1.85
   3  -7  -7   32.17    2.07
   2  -7  -7   34.45    1.92
  -1   7   7   33.42    1.97
   1  -7  -7   32.14    1.74
   0   7   7   32.52    1.92
   0  -7  -7   28.82    1.61
   1   7   7  115.82    4.95
   1   7   7  109.64    4.85
  -1  -7  -7  109.32    4.29
   2   7   7   19.88    1.80
  -2  -7  -7   19.58    1.44
  -2  -7  -7   20.18    1.36
  -3  -7  -7   39.17    2.08
  -4  -7  -7   28.38    1.88
  -5  -7  -7    8.61    1.53
  -6  -7  -7   -0.07    1.17
  -7  -7  -7    1.01    1.54
   8  -7  -8    9.65    2.43
   7  -7  -8    2.84    1.98
   6  -7  -8    3.48    1.65
   5  -7  -8   37.15    2.70
   4  -7  -8   57.97    3.18
   3  -7  -8  112.04    4.67
   2  -7  -8   98.74    4.05
   1  -7  -8   41.71    2.12
   0   7   8   89.82    3.96
   0  -7  -8   93.45    3.73
   1   7   8   31.39    2.04
   1   7   8   27.96    2.07
  -1  -7  -8   30.33    1.88
   2   7   8   19.23    1.82
  -2  -7  -8   16.86    1.38
  -2  -7  -8   16.10    1.44
  -3  -7  -8   46.69    2.47
  -4  -7  -8   16.51    1.54
  -5  -7  -8   25.24    2.01
  -6  -7  -8   39.29    2.68
   8  -7  -9   12.20    2.85
   7  -7  -9    4.09    1.94
   6  -7  -9   29.81    2.59
   5  -7  -9   29.41    2.51
   4  -7  -9    1.29    1.21
   3  -7  -9   15.26    1.61
   2  -7  -9   26.26    1.83
   1  -7  -9   24.66    1.65
   0  -7  -9   11.25    1.29
   1   7   9   16.67    1.70
  -1  -7  -9   17.37    1.55
   2   7   9   29.97    2.29
  -2  -7  -9   27.71    1.96
  -2  -7  -9   32.32    2.06
  -3  -7  -9   34.99    2.24
  -4  -7  -9    8.47    1.30
  -5  -7  -9    7.92    1.53
  -6  -7  -9   -1.70    1.46
   7  -7 -10    4.07    2.09
   6  -7 -10    0.64    1.53
   5  -7 -10    4.00    1.46
   4  -7 -10   16.95    1.79
   3  -7 -10   98.88    4.42
   2  -7 -10   25.84    1.87
   1  -7 -10   31.14    1.96
   0   7  10   60.13    3.16
   0  -7 -10   52.34    2.83
   1   7  10    6.68    1.60
  -1  -7 -10    6.91    1.41
   2   7  10   12.33    1.66
  -2  -7 -10   11.58    1.47
  -2  -7 -10   11.49    1.43
  -3  -7 -10    7.14    1.47
  -4  -7 -10   -0.06    1.06
  -5  -7 -10   25.40    2.28
   7  -7 -11   22.38    2.73
   6  -7 -11   30.34    2.83
   5  -7 -11    5.37    1.84
   4  -7 -11   17.78    1.97
   3  -7 -11    0.97    1.19
   2  -7 -11   14.81    1.52
   1  -7 -11   44.82    2.60
   0   7  11   59.18    3.26
   0  -7 -11   58.32    3.09
   1   7  11   18.69    1.82
  -1  -7 -11   14.96    1.63
   2   7  11   43.61    2.79
  -2  -7 -11   30.15    2.42
  -2  -7 -11   32.77    2.38
  -3  -7 -11    8.85    1.63
  -4  -7 -11    6.39    1.70
  -5  -7 -11   -0.73    1.30
   6  -7 -12    2.00    1.88
   5  -7 -12    6.11    2.01
   4  -7 -12   12.48    2.00
   3  -7 -12   13.75    1.63
   2  -7 -12    4.85    1.40
   1  -7 -12   25.69    2.10
   0   7  12   17.32    1.80
   0  -7 -12   17.14    1.79
   1   7  12   30.67    2.42
  -1  -7 -12   30.21    2.30
  -2  -7 -12   16.02    1.81
  -2  -7 -12   15.11    1.86
  -3  -7 -12    1.50    1.32
  -4  -7 -12    2.56    1.65
   6  -7 -13   32.06    3.11
   5  -7 -13   16.35    2.36
   4  -7 -13   29.94    2.61
   3  -7 -13    5.64    1.76
   2  -7 -13   12.94    1.69
   1  -7 -13    9.66    1.72
   0  -7 -13    3.21    1.34
  -1  -7 -13   19.48    2.01
  -2  -7 -13   40.45    2.86
  -2  -7 -13   35.54    2.67
  -3  -7 -13   13.48    1.87
   5  -7 -14   15.47    2.73
   4  -7 -14   26.52    2.51
   3  -7 -14    2.10    1.64
   2  -7 -14   21.20    2.17
   1  -7 -14    9.31    1.82
   0  -7 -14    4.75    1.71
  -1  -7 -14    7.22    1.93
  -2  -7 -14    0.19    1.63
  -2  -7 -14    0.14    1.68
  -3  -7 -14    2.48    1.63
   4  -7 -15    7.58    2.22
   3  -7 -15   18.85    2.35
   2  -7 -15   23.08    2.45
   1  -7 -15    1.38    1.56
   0  -7 -15   -2.65    1.44
  -1  -7 -15    4.40    1.90
  -1  -7 -15    1.85    1.65
  -2  -7 -15    3.22    1.82
  -2  -7 -15    2.16    1.76
   3  -7 -16    1.24    1.79
   2  -7 -16   15.45    2.26
   1  -7 -16   11.50    2.31
   0  -7 -16   16.22    2.14
   1  -8  16    6.25    2.09
   0  -8  16   -4.06    1.76
  -1  -8  16    4.97    2.11
  -2  -8  16   14.35    2.59
  -3  -8  16   23.83    2.93
   2  -8  15   -0.13    1.94
   1  -8  15    8.96    2.27
   0  -8  15    2.63    2.08
  -1  -8  15    8.88    2.13
  -2  -8  15   17.36    2.77
  -3  -8  15    7.80    2.46
  -4  -8  15   34.62    3.86
   3  -8  14   21.26    2.83
   2  -8  14    5.17    2.36
   1  -8  14   20.59    2.41
   0  -8  14   -3.72    1.25
  -1  -8  14    3.61    1.79
  -2  -8  14    8.42    1.98
  -3  -8  14   18.18    2.57
  -4  -8  14   16.97    2.89
  -5  -8  14   11.77    2.65
   4  -8  13   -0.09    2.09
   3  -8  13    6.46    2.18
   2  -8  13    5.52    1.89
   1  -8  13   32.70    2.87
   0  -8  13   -1.27    1.34
  -1  -8  13   17.03    1.97
  -2  -8  13    0.32    1.46
  -3  -8  13   -2.47    1.69
  -4  -8  13   35.35    3.18
  -5  -8  13   10.63    2.27
  -6  -8  13    2.66    1.89
   5  -8  12    0.15    2.23
   4  -8  12   -0.09    1.85
   3  -8  12   16.05    2.36
   2  -8  12   16.65    2.14
   1  -8  12   34.06    2.78
   0  -8  12   13.18    1.83
  -1  -8  12   17.43    1.92
  -2  -8  12    2.06    1.64
  -3  -8  12   15.01    2.48
  -4  -8  12   10.97    2.06
  -5  -8  12    7.55    1.84
  -6  -8  12   49.56    3.51
   5  -8  11   13.98    2.78
   4  -8  11    1.50    1.70
   3  -8  11    1.91    1.62
   2  -8  11    6.92    1.84
   1  -8  11   46.07    3.02
   0  -8  11   23.50    2.18
  -1  -8  11   75.41    3.89
  -2  -8  11   19.72    2.16
  -3  -8  11   13.67    2.15
  -4  -8  11   26.03    2.24
  -5  -8  11    4.57    1.65
  -6  -8  11    3.46    1.78
  -7  -8  11    1.24    1.82
   6  -8  10   -1.99    2.27
   5  -8  10    4.67    2.32
   4  -8  10    2.00    1.49
   3  -8  10   15.49    2.02
   2  -8  10   16.85    1.91
   1  -8  10   18.07    1.86
   0  -8  10   52.70    3.10
  -1  -8  10   30.66    2.29
  -2  -8  10   33.07    2.75
  -3  -8  10   10.11    1.83
  -4  -8  10    2.65    1.42
  -5  -8  10    1.41    1.38
  -6  -8  10   45.42    3.19
  -7  -8  10    6.90    1.97
   6  -8   9   11.85    2.79
   5  -8   9   43.12    3.30
   4  -8   9    0.55    1.25
   3  -8   9    9.42    1.84
   2  -8   9    6.53    1.59
   1  -8   9   34.65    2.47
   0  -8   9   25.26    2.09
  -1  -8   9   93.99    4.41
  -2  -8   9   70.40    3.76
  -3  -8   9   62.47    3.30
  -4  -8   9   44.84    2.75
  -5  -8   9    9.54    1.73
  -6  -8   9    0.55    1.37
  -7  -8   9    2.75    1.63
   7  -8   8    7.38    2.64
   6  -8   8    0.27    1.72
   5  -8   8   13.46    2.00
   4  -8   8    7.31    1.71
   3  -8   8   65.70    3.64
   2  -8   8    2.86    1.13
   1  -8   8    6.64    1.34
   0  -8   8   70.63    3.47
   1   8  -8   14.79    1.46
  -1  -8   8   15.02    1.61
  -2  -8   8   37.65    2.42
  -3  -8   8   24.98    1.87
  -4  -8   8   20.80    1.88
  -5  -8   8   22.06    1.99
  -6  -8   8   45.00    2.97
  -7  -8   8    0.29    1.53
   7  -8   7    1.43    2.01
   6  -8   7   10.27    2.16
   5  -8   7   37.96    2.85
   4  -8   7   18.35    1.83
   3  -8   7   15.52    1.74
   2  -8   7    5.82    1.30
   1  -8   7   20.11    1.71
   0   8  -7   10.52    1.17
   0  -8   7   10.76    1.32
   1   8  -7    6.73    1.22
  -1  -8   7   10.04    1.61
  -2  -8   7  102.37    4.29
  -3  -8   7   45.16    2.50
  -4  -8   7   92.56    4.15
  -5  -8   7   23.52    1.97
  -6  -8   7    2.40    1.34
  -7  -8   7   14.53    1.88
  -8  -8   7   17.51    2.40
   7  -8   6    5.79    2.00
   6  -8   6    2.53    1.51
   5  -8   6    9.33    1.68
   4  -8   6   29.61    2.26
   3  -8   6   97.18    4.37
   2  -8   6   26.06    1.91
   1  -8   6   68.62    3.23
   0   8  -6   54.63    2.76
   0  -8   6   57.58    2.76
   1   8  -6   18.99    1.58
  -1  -8   6   17.44    1.68
  -2  -8   6   47.82    2.42
  -3  -8   6   19.64    1.57
  -4  -8   6   31.16    2.05
  -5  -8   6   44.05    2.64
  -6  -8   6   34.14    2.46
  -7  -8   6   12.90    2.08
  -8  -8   6   11.70    2.20
   7  -8   5   13.21    2.05
   6  -8   5    8.01    1.90
   5  -8   5   17.14    1.78
   4  -8   5   22.60    1.90
   3  -8   5    0.44    0.89
   2  -8   5   96.65    4.07
   1  -8   5   65.82    3.01
   0   8  -5    7.19    1.26
   0  -8   5    5.97    1.10
   1   8  -5   10.52    0.94
  -1  -8   5    8.76    1.18
  -2  -8   5  100.92    3.96
  -3  -8   5    4.17    0.98
  -4  -8   5   69.34    3.23
  -5  -8   5   30.88    2.15
  -6  -8   5   -0.23    1.08
  -7  -8   5   11.99    2.09
  -8  -8   5    8.39    2.15
   8  -8   4    2.64    2.02
   7  -8   4   12.49    2.23
   6  -8   4    2.97    1.36
   5  -8   4    3.11    1.11
   4  -8   4   26.90    1.97
   3  -8   4   74.66    3.43
   2  -8   4   52.10    2.58
  -1   8  -4   64.57    3.10
   1  -8   4   63.53    2.80
   0   8  -4  173.22    6.52
   0  -8   4  160.59    5.89
   1   8  -4   68.71    2.98
  -1  -8   4   70.68    2.98
   2   8  -4   36.89    2.01
  -2  -8   4   38.39    1.90
  -3  -8   4   28.74    1.67
  -4  -8   4   24.93    1.71
  -5  -8   4    8.13    1.40
  -6  -8   4   41.69    2.61
  -7  -8   4   28.08    2.33
  -8  -8   4    4.18    1.68
   8  -8   3    3.14    2.11
   7  -8   3   36.02    2.89
   6  -8   3    7.69    1.62
   5  -8   3   36.63    2.48
   4  -8   3   29.69    2.04
   3  -8   3    1.01    0.79
   2  -8   3  110.41    4.30
  -1   8  -3   49.11    2.62
   1  -8   3   48.02    2.19
   0   8  -3   15.94    1.39
   0  -8   3   14.83    1.08
   1   8  -3   37.10    1.95
  -1  -8   3   35.54    1.76
   2   8  -3  102.62    4.20
  -2  -8   3  101.35    3.77
   3   8  -3   11.35    1.41
  -3  -8   3   10.34    1.05
   4   8  -3   96.25    4.59
  -4  -8   3  101.33    4.03
  -5  -8   3   20.98    1.72
  -6  -8   3    6.12    1.45
  -7  -8   3   13.35    1.77
  -8  -8   3   10.07    2.00
   8  -8   2   11.85    2.63
   7  -8   2    9.04    1.86
   6  -8   2   12.72    1.61
   5  -8   2   31.40    2.28
   4  -8   2   15.97    1.53
   3  -8   2   10.91    1.15
   2  -8   2   53.73    2.44
  -1   8  -2   14.68    1.34
   1  -8   2   14.09    1.01
   0   8  -2  198.36    7.65
   0  -8   2  200.94    6.65
   1   8  -2  119.00    4.99
   1   8  -2  118.57    4.68
  -1  -8   2  116.18    4.09
   2   8  -2   44.89    2.69
   2   8  -2   46.40    2.48
  -2  -8   2   50.55    2.02
   3   8  -2   46.74    2.82
  -3  -8   2   48.20    2.18
   4   8  -2   24.71    2.19
  -4  -8   2   29.85    1.74
   5   8  -2    7.09    1.77
  -5  -8   2    5.87    1.14
   6   8  -2   48.81    3.32
  -6  -8   2   53.90    3.09
  -7  -8   2   13.57    1.86
  -8  -8   2    1.88    1.73
   8  -8   1    4.12    1.92
   7  -8   1   34.88    2.91
   6  -8   1   21.31    2.08
   5  -8   1   48.47    2.87
   4  -8   1   44.63    2.49
   3  -8   1   30.43    1.83
   2  -8   1  140.79    5.08
  -1   8  -1   24.18    1.77
  -1   8  -1   23.20    1.56
   1  -8   1   19.12    1.17
   0   8  -1   12.20    1.29
   0   8  -1   14.63    1.39
   0  -8   1   11.98    0.81
   1   8  -1   30.25    2.00
   1   8  -1   35.21    1.99
  -1  -8   1   32.74    1.35
  -1  -8   1   28.55    1.41
   2   8  -1  185.72    7.33
   2   8  -1  187.56    7.14
  -2  -8   1  191.82    6.22
   3   8  -1  111.16    4.79
  -3  -8   1  100.29    3.85
   4   8  -1   96.60    4.55
  -4  -8   1   92.82    3.78
   5   8  -1   55.69    3.36
  -5  -8   1   57.38    2.91
   6   8  -1   12.22    1.95
  -6  -8   1   11.82    1.53
  -7  -8   1    5.77    1.62
  -8  -8   1   12.07    2.37
   8  -8   0    7.64    2.36
   7  -8   0   14.04    2.23
   6  -8   0   27.33    2.36
   5  -8   0   54.08    3.07
   4  -8   0   36.32    2.25
   3  -8   0   24.09    1.64
  -2   8   0   40.99    2.12
   2  -8   0   37.98    1.89
  -1   8   0    4.11    0.98
  -1   8   0    4.46    1.02
   1  -8   0    3.90    0.56
   0   8   0  406.87   14.08
   0   8   0  389.26   14.29
   0  -8   0  430.02   12.64
   0  -8   0  390.48   12.57
   1   8   0    6.71    1.13
   1   8   0    4.56    1.11
  -1  -8   0    4.07    0.43
  -1  -8   0    5.75    0.56
   2   8   0   40.43    2.33
   2   8   0   38.97    2.39
  -2  -8   0   39.27    1.62
   3   8   0   23.82    1.91
  -3  -8   0   23.64    1.34
   4   8   0   37.24    2.52
   4   8   0   33.11    1.92
  -4  -8   0   35.93    1.96
   5   8   0   54.52    3.36
  -5  -8   0   57.84    2.93
   6   8   0   33.44    2.74
  -6  -8   0   37.90    2.45
  -7  -8   0   13.14    1.84
  -8  -8   0    7.83    2.18
   8  -8  -1    5.68    2.09
   7  -8  -1    7.59    1.85
   6  -8  -1   11.61    1.71
   5  -8  -1   52.83    3.09
   4  -8  -1   91.24    4.06
   3  -8  -1   95.74    3.93
  -2   8   1  181.49    6.66
   2  -8  -1  177.03    6.20
  -1   8   1   26.74    1.96
  -1   8   1   32.99    1.87
   1  -8  -1   28.54    1.35
   0   8   1    7.94    1.10
   0   8   1   11.75    1.30
   0  -8  -1    9.74    0.54
   1   8   1   18.67    1.54
   1   8   1   18.98    1.54
   2   8   1  139.39    5.84
   2   8   1  149.10    5.90
  -2  -8  -1  145.60    4.80
   3   8   1   29.25    1.75
   3   8   1   27.99    2.08
   3   8   1   29.00    2.07
  -3  -8  -1   29.00    1.51
   4   8   1   49.28    2.92
   4   8   1   47.52    2.38
  -4  -8  -1   46.31    2.36
   5   8   1   49.83    3.19
  -5  -8  -1   54.88    2.84
   6   8   1   19.51    2.25
  -6  -8  -1   21.47    1.92
  -7  -8  -1   40.14    2.81
  -8  -8  -1    4.68    1.93
   8  -8  -2    4.01    2.10
   7  -8  -2   13.21    2.29
   6  -8  -2   45.17    3.03
   5  -8  -2    5.58    1.55
  -4   8   2   25.33    1.75
   4  -8  -2   27.17    2.01
  -3   8   2   48.62    2.27
   3  -8  -2   44.08    2.40
  -2   8   2   38.73    2.16
   2  -8  -2   45.33    2.07
  -1   8   2  109.52    4.36
  -1   8   2   91.96    4.51
   1  -8  -2  110.03    3.69
   0   8   2  185.78    7.28
   1   8   2    9.12    1.19
   1   8   2   11.62    1.09
   2   8   2   57.59    3.06
   2   8   2   61.48    2.73
  -2  -8  -2   56.77    2.15
   3   8   2   10.60    1.36
   3   8   2    9.58    1.11
  -3  -8  -2    9.22    0.89
   4   8   2   19.67    1.56
  -4  -8  -2   21.25    1.45
   5   8   2   30.70    2.50
  -5  -8  -2   36.37    2.18
   6   8   2   13.04    2.35
  -6  -8  -2   12.04    1.62
  -7  -8  -2    5.54    1.69
  -8  -8  -2   15.80    2.49
   8  -8  -3   10.66    2.42
   7  -8  -3   15.78    2.22
   6  -8  -3    8.64    1.94
   5  -8  -3   16.75    1.77
  -4   8   3  101.13    4.02
   4  -8  -3   91.83    4.19
  -3   8   3   11.79    1.16
  -3   8   3   11.43    1.21
   3  -8  -3   10.46    1.13
  -2   8   3   93.47    3.82
   2  -8  -3   91.36    3.56
  -1   8   3   31.15    2.02
  -1   8   3   29.84    1.79
   1  -8  -3   29.51    1.41
   0   8   3   13.15    1.22
   0   8   3   13.77    1.36
   0  -8  -3   14.55    0.72
   1   8   3   46.20    2.34
   1   8   3   43.82    2.61
   2   8   3  101.56    4.13
   2   8   3   97.86    4.59
  -2  -8  -3  107.43    3.57
   3   8   3    0.16    0.78
   3   8   3    0.58    0.81
  -3  -8  -3   -0.08    0.59
   4   8   3   34.03    2.05
  -4  -8  -3   29.91    1.81
  -5  -8  -3   41.13    2.38
   6   8   3    6.34    1.99
  -6  -8  -3   10.65    1.71
  -7  -8  -3   44.54    3.03
   8  -8  -4    0.84    1.68
   7  -8  -4   27.03    2.70
   6  -8  -4   44.51    3.07
   5  -8  -4    4.13    1.48
  -4   8   4   25.53    1.84
   4  -8  -4   26.63    2.02
  -3   8   4   28.50    1.89
   3  -8  -4   31.45    1.91
  -2   8   4   37.10    2.12
   2  -8  -4   35.66    1.89
  -1   8   4   66.63    3.23
  -1   8   4   57.44    2.82
   1  -8  -4   60.08    2.41
   0   8   4  148.62    5.57
   0   8   4  140.38    5.95
   0  -8  -4  153.57    4.85
   1   8   4   68.42    3.47
   1   8   4   62.32    3.01
  -1  -8  -4   68.22    2.43
   2   8   4   50.35    2.94
   2   8   4   52.29    2.68
  -2  -8  -4   53.70    2.07
   3   8   4   77.73    4.01
   3   8   4   78.57    3.50
  -3  -8  -4   76.97    3.05
   4   8   4   26.67    1.86
  -4  -8  -4   28.10    1.72
  -5  -8  -4    4.13    1.15
  -6  -8  -4    1.74    1.25
  -7  -8  -4   15.18    2.00
   8  -8  -5    3.32    2.38
   7  -8  -5   12.44    2.48
   6  -8  -5    3.44    1.60
   5  -8  -5   30.74    2.32
  -4   8   5   66.38    3.17
   4  -8  -5   67.78    3.38
  -3   8   5    1.40    0.99
   3  -8  -5    2.61    0.96
  -2   8   5   91.96    3.96
   2  -8  -5   91.50    3.65
  -1   8   5   11.95    1.27
  -1   8   5    9.66    1.19
   1  -8  -5    9.19    0.85
   0   8   5    5.28    1.12
   0   8   5    5.76    0.89
   0  -8  -5    5.01    0.62
   1   8   5   60.42    2.98
   1   8   5   63.09    3.29
  -1  -8  -5   60.41    2.42
   2   8   5   94.01    4.36
   2   8   5   84.89    3.83
  -2  -8  -5   90.26    3.27
   3   8   5   -0.51    0.91
   3   8   5   -0.71    0.91
  -3  -8  -5    0.40    0.63
  -4  -8  -5   19.38    1.44
  -5  -8  -5   16.28    1.50
  -6  -8  -5    7.29    1.61
  -7  -8  -5   14.52    1.83
   8  -8  -6    6.64    2.45
   7  -8  -6   14.82    2.76
   6  -8  -6   35.99    2.96
   5  -8  -6   40.34    2.82
  -4   8   6   29.74    2.02
   4  -8  -6   29.94    2.15
  -3   8   6   20.80    1.77
   3  -8  -6   18.55    1.64
  -2   8   6   50.04    2.65
   2  -8  -6   41.45    2.21
  -1   8   6   16.34    1.45
  -1   8   6   15.74    1.43
   1  -8  -6   14.36    1.10
   0   8   6   55.43    2.88
   0   8   6   54.70    2.84
   0  -8  -6   56.38    2.28
   1   8   6   63.68    3.42
   1   8   6   67.53    3.18
   1   8   6   67.44    3.45
  -1  -8  -6   62.61    2.67
   2   8   6   27.51    2.17
  -2  -8  -6   24.41    1.42
  -2  -8  -6   25.36    1.42
   3   8   6   94.97    4.68
  -3  -8  -6   90.96    3.64
  -4  -8  -6   27.94    1.76
  -5  -8  -6    7.56    1.35
  -6  -8  -6   -0.37    1.07
  -7  -8  -6    4.07    1.85
   8  -8  -7   16.57    3.26
   7  -8  -7   20.35    2.63
   6  -8  -7    4.78    1.73
   5  -8  -7   23.86    2.23
   4  -8  -7   84.01    3.97
   3  -8  -7   42.57    2.48
   2  -8  -7   86.80    3.60
  -1   8   7    7.56    1.31
   1  -8  -7    4.95    0.98
   0   8   7   11.97    1.34
   0  -8  -7    9.95    1.02
   1   8   7   23.83    1.90
   1   8   7   22.26    1.88
  -1  -8  -7   22.34    1.54
   2   8   7    7.82    1.46
  -2  -8  -7    5.91    0.87
  -2  -8  -7    6.10    1.04
   3   8   7   14.95    1.87
  -3  -8  -7   17.30    1.33
  -4  -8  -7   17.31    1.47
  -5  -8  -7   33.38    2.23
  -6  -8  -7   13.05    1.93
   8  -8  -8   14.57    2.45
   7  -8  -8    3.59    2.04
   6  -8  -8   40.82    3.01
   5  -8  -8   21.25    2.16
   4  -8  -8   19.23    1.88
   3  -8  -8   24.46    1.91
   2  -8  -8   38.23    2.20
   1  -8  -8   12.55    1.14
   0   8   8   66.15    3.26
   0  -8  -8   68.53    2.98
   1   8   8    6.40    1.37
   1   8   8    5.57    1.30
  -1  -8  -8    5.77    1.24
   2   8   8    5.39    1.31
  -2  -8  -8    7.15    1.18
  -2  -8  -8    7.16    0.98
   3   8   8   66.59    3.92
  -3  -8  -8   70.65    3.16
  -4  -8  -8    9.49    1.46
  -5  -8  -8    9.99    1.37
  -6  -8  -8    0.49    1.22
   7  -8  -9    2.43    1.88
   6  -8  -9    0.84    1.55
   5  -8  -9    7.19    1.71
   4  -8  -9   44.25    2.85
   3  -8  -9   61.38    3.16
   2  -8  -9   64.25    3.09
   1  -8  -9   83.35    3.52
   0   8   9   22.17    1.75
   0  -8  -9   19.93    1.61
   1   8   9   35.52    2.41
  -1  -8  -9   33.26    2.06
   2   8   9    5.19    1.43
  -2  -8  -9    5.25    1.19
  -2  -8  -9    5.18    1.14
  -3  -8  -9    8.17    1.38
  -4  -8  -9    1.62    1.24
  -5  -8  -9   41.81    2.67
  -6  -8  -9   13.49    2.11
   7  -8 -10    5.72    2.07
   6  -8 -10   38.40    3.09
   5  -8 -10   -0.29    1.48
   4  -8 -10    6.91    1.58
   3  -8 -10   10.19    1.45
   2  -8 -10   28.83    2.02
   1  -8 -10   27.59    1.87
   0   8  10   49.19    3.00
   0  -8 -10   53.21    2.73
   1   8  10   18.96    1.89
  -1  -8 -10   18.11    1.68
   2   8  10   20.54    2.08
  -2  -8 -10   18.86    1.70
  -2  -8 -10   20.59    1.82
  -3  -8 -10   18.09    1.75
  -4  -8 -10    1.27    1.07
  -5  -8 -10    7.86    1.71
   7  -8 -11   -1.83    1.88
   6  -8 -11    3.66    2.05
   5  -8 -11   -1.13    1.51
   4  -8 -11   28.40    2.37
   3  -8 -11   10.77    1.55
   2  -8 -11   16.09    1.60
   1  -8 -11   69.00    3.37
   0   8  11   20.94    1.96
   0  -8 -11   22.31    1.92
   1   8  11   42.98    2.89
  -1  -8 -11   41.93    2.58
   2   8  11    6.41    1.65
  -2  -8 -11    7.37    1.49
  -2  -8 -11    5.93    1.66
  -3  -8 -11    3.21    1.26
  -4  -8 -11    1.46    1.46
  -5  -8 -11   13.91    1.91
   6  -8 -12   48.56    3.55
   5  -8 -12   12.63    2.28
   4  -8 -12   12.12    2.09
   3  -8 -12   13.26    1.68
   2  -8 -12    3.82    1.28
   1  -8 -12   16.63    1.75
   0   8  12   13.38    1.69
   0  -8 -12   15.39    1.74
   1   8  12   33.02    2.52
  -1  -8 -12   34.02    2.43
   2   8  12   21.08    2.23
  -2  -8 -12   20.11    1.91
  -2  -8 -12   19.60    2.02
  -3  -8 -12   19.59    2.00
  -4  -8 -12   -1.19    1.47
   5  -8 -13    7.02    2.25
   4  -8 -13   31.77    2.64
   3  -8 -13    1.17    1.33
   2  -8 -13    1.02    1.32
   1  -8 -13   17.65    1.89
   0  -8 -13   -0.23    1.49
  -1  -8 -13   31.38    2.45
  -2  -8 -13    5.45    1.64
  -2  -8 -13    2.78    1.40
  -3  -8 -13    4.14    1.77
   5  -8 -14   16.74    2.66
   4  -8 -14   15.28    2.47
   3  -8 -14   15.81    2.02
   2  -8 -14    5.38    1.67
   1  -8 -14    4.49    1.83
   0  -8 -14   -1.69    1.42
  -1  -8 -14   20.58    2.27
  -2  -8 -14    4.88    1.83
  -2  -8 -14    4.16    1.78
   4  -8 -15   24.79    2.55
   3  -8 -15    4.13    1.77
   2  -8 -15   16.89    2.15
   1  -8 -15    7.46    2.02
   0  -8 -15    2.34    1.58
  -1  -8 -15    6.98    1.96
  -1  -8 -15    8.29    2.41
   1  -9  15    4.09    2.11
   0  -9  15   -6.13    1.52
  -1  -9  15    8.48    2.20
  -2  -9  15    3.34    1.99
  -3  -9  15   35.14    3.38
   3  -9  14    5.58    2.24
   2  -9  14   -0.90    1.97
   1  -9  14   23.04    2.59
   0  -9  14   -0.55    1.69
  -1  -9  14    7.59    1.97
  -2  -9  14    7.86    1.99
  -3  -9  14   -0.38    1.84
  -4  -9  14   37.55    3.53
   3  -9  13   17.99    2.62
   2  -9  13    7.53    2.07
   1  -9  13   20.87    2.39
   0  -9  13    4.72    1.77
  -1  -9  13    3.22    1.53
  -2  -9  13    5.45    1.93
  -3  -9  13    9.24    2.61
  -4  -9  13    9.58    2.40
  -5  -9  13    9.04    2.29
   4  -9  12    1.60    1.97
   3  -9  12    4.10    1.95
   2  -9  12    2.06    1.65
   1  -9  12   30.66    2.62
   0  -9  12    3.40    1.43
  -1  -9  12   50.38    3.18
  -2  -9  12    0.02    1.41
  -3  -9  12    0.71    1.78
  -4  -9  12   39.56    3.16
  -5  -9  12    4.70    1.80
  -6  -9  12   -0.23    1.86
   5  -9  11    0.29    2.22
   4  -9  11    2.46    1.72
   3  -9  11   14.59    2.09
   2  -9  11    4.05    1.61
   1  -9  11   30.18    2.49
   0  -9  11   43.02    2.91
  -1  -9  11   10.97    1.76
  -2  -9  11   14.65    2.28
  -3  -9  11   11.92    2.33
  -4  -9  11    1.55    1.44
  -5  -9  11    5.17    1.68
  -6  -9  11   56.11    3.69
   5  -9  10   36.03    3.25
   4  -9  10    1.90    1.50
   3  -9  10    1.68    1.44
   2  -9  10    1.62    1.44
   1  -9  10   13.29    1.71
   0  -9  10   12.00    1.88
  -1  -9  10   49.74    2.99
  -2  -9  10   35.20    2.85
  -3  -9  10    9.63    1.84
  -4  -9  10   30.69    2.39
  -5  -9  10    1.70    1.48
  -6  -9  10    1.92    1.63
  -7  -9  10   -1.66    1.80
   6  -9   9   -0.51    1.83
   5  -9   9   12.39    2.45
   4  -9   9    2.93    1.53
   3  -9   9   42.98    3.05
   2  -9   9    0.71    1.11
   1  -9   9   16.37    1.73
   0  -9   9   56.28    3.14
  -1  -9   9    5.02    1.38
  -2  -9   9   23.08    2.25
  -3  -9   9   18.28    1.75
  -4  -9   9    7.86    1.59
  -5  -9   9   -0.27    1.20
  -6  -9   9   43.75    3.09
  -7  -9   9   -0.67    1.72
   6  -9   8   -0.11    1.89
   5  -9   8   40.79    3.19
   4  -9   8    4.05    1.54
   3  -9   8   -0.18    1.13
   2  -9   8   11.48    1.60
   1  -9   8   28.24    2.15
   0  -9   8   26.27    1.99
   1   9  -8   67.10    3.33
  -1  -9   8   68.41    3.46
  -2  -9   8   97.76    4.50
  -3  -9   8    7.86    1.47
  -4  -9   8   52.91    3.00
  -5  -9   8    6.47    1.56
  -6  -9   8    1.15    1.34
  -7  -9   8    9.23    1.94
   6  -9   7   -0.67    1.39
   5  -9   7    9.62    1.94
   4  -9   7    1.81    1.35
   3  -9   7  115.57    5.14
   2  -9   7    7.98    1.43
   1  -9   7   13.47    1.44
   0   9  -7   31.58    2.04
   0  -9   7   31.01    2.11
   1   9  -7   12.55    1.47
  -1  -9   7   14.83    1.56
  -2  -9   7   37.77    2.32
  -3  -9   7   42.20    2.44
  -4  -9   7   25.74    2.03
  -5  -9   7    7.25    1.53
  -6  -9   7   34.05    2.53
  -7  -9   7   -0.34    1.68
   7  -9   6    7.00    2.37
   6  -9   6   -3.26    1.25
   5  -9   6   28.73    2.34
   4  -9   6   16.71    1.87
   3  -9   6    1.56    1.04
   2  -9   6   17.07    1.61
   1  -9   6   34.57    2.13
   0   9  -6   26.08    1.86
   0  -9   6   26.58    1.82
   1   9  -6    1.93    0.93
  -1  -9   6    0.91    1.00
  -2  -9   6  107.84    4.37
  -3  -9   6    6.78    1.22
  -4  -9   6   84.16    3.84
  -5  -9   6    1.63    1.21
  -6  -9   6   -1.51    0.99
  -7  -9   6   31.88    2.65
   7  -9   5    6.62    2.10
   6  -9   5    0.27    1.22
   5  -9   5    2.43    1.30
   4  -9   5   12.45    1.58
   3  -9   5   78.36    3.72
   2  -9   5   34.68    2.16
   1  -9   5   36.94    2.11
   0   9  -5   85.67    3.86
   0  -9   5   79.71    3.49
   1   9  -5   -0.38    0.62
   1   9  -5   -0.55    0.80
  -1  -9   5    0.09    1.07
  -2  -9   5   46.86    2.31
  -3  -9   5    5.20    1.07
  -4  -9   5   35.44    2.17
  -5  -9   5    0.26    0.99
  -6  -9   5   39.21    2.58
  -7  -9   5    7.65    1.73
  -8  -9   5    2.95    1.72
   7  -9   4   30.39    2.79
   6  -9   4    1.46    1.25
   5  -9   4   11.71    1.56
   4  -9   4   28.47    2.12
   3  -9   4    6.11    1.25
   2  -9   4   85.62    3.69
  -1   9  -4   80.26    3.78
   1  -9   4   82.14    3.40
   0   9  -4    0.42    0.88
   0  -9   4    0.01    0.68
   1   9  -4    4.27    0.92
   1   9  -4    2.62    1.12
  -1  -9   4    1.97    1.05
   2   9  -4   93.72    3.97
  -2  -9   4   94.53    3.69
  -3  -9   4   17.88    1.37
  -4  -9   4  144.38    5.52
  -5  -9   4    4.21    1.22
  -6  -9   4    1.60    1.22
  -7  -9   4   16.33    1.88
  -8  -9   4    5.90    1.82
   7  -9   3   11.02    2.41
   6  -9   3    0.19    1.23
   5  -9   3    5.70    1.51
   4  -9   3    4.00    1.08
   3  -9   3   22.67    1.69
   2  -9   3   60.53    2.77
  -1   9  -3   16.97    1.52
   1  -9   3   18.24    1.27
   0   9  -3  193.59    7.45
   0  -9   3  187.76    6.56
   1   9  -3   40.60    2.25
  -1  -9   3   45.48    2.12
   2   9  -3   78.20    3.45
  -2  -9   3   70.52    2.93
   3   9  -3   39.15    2.68
  -3  -9   3   44.24    2.13
   4   9  -3   28.29    2.26
  -4  -9   3   31.21    1.85
  -5  -9   3    9.40    1.25
  -6  -9   3   67.11    3.49
  -7  -9   3    6.45    1.92
  -8  -9   3    1.72    1.84
   8  -9   2    1.97    1.89
   7  -9   2   47.48    3.36
   6  -9   2   -0.03    1.17
   5  -9   2   46.64    2.87
   4  -9   2   14.20    1.41
   3  -9   2    1.61    0.90
   2  -9   2  104.68    4.08
  -1   9  -2   24.75    1.82
   1  -9   2   23.35    1.35
   0   9  -2    2.77    0.93
   0  -9   2    2.82    0.68
   1   9  -2   21.60    1.59
   1   9  -2   20.75    1.79
  -1  -9   2   24.09    1.29
   2   9  -2  106.83    4.52
   2   9  -2  104.84    4.82
  -2  -9   2  108.45    3.87
   3   9  -2   14.78    1.76
  -3  -9   2   16.50    1.16
   4   9  -2  100.11    4.85
  -4  -9   2   96.03    3.95
   5   9  -2   30.36    2.55
  -5  -9   2   25.57    1.82
   6   9  -2   -0.55    1.71
  -6  -9   2    0.75    1.05
  -7  -9   2    5.49    1.61
  -8  -9   2    4.99    2.04
   8  -9   1    1.11    2.07
   7  -9   1    8.43    2.14
   6  -9   1   19.38    2.04
   5  -9   1   25.85    2.03
   4  -9   1   29.47    2.04
   3  -9   1    4.63    0.96
   2  -9   1   32.24    1.77
  -1   9  -1    9.22    1.13
  -1   9  -1    9.54    1.29
   1  -9   1    9.69    0.81
   0   9  -1  256.65    9.58
   0   9  -1  255.57    9.71
   0  -9   1  262.92    8.34
   1   9  -1    0.15    0.86
   1   9  -1    1.27    0.79
  -1  -9   1    1.58    0.56
   2   9  -1   23.45    1.78
   2   9  -1   23.84    1.95
  -2  -9   1   23.98    1.24
   3   9  -1   44.73    2.84
   3   9  -1   51.69    2.80
  -3  -9   1   45.49    2.11
   4   9  -1   20.66    1.99
  -4  -9   1   15.67    1.28
   5   9  -1   21.82    2.31
  -5  -9   1   25.16    1.79
   6   9  -1   38.73    3.06
  -6  -9   1   37.56    2.45
  -7  -9   1   12.03    1.75
  -8  -9   1   -4.37    1.60
   8  -9   0    8.73    2.45
   7  -9   0   21.24    2.35
   6  -9   0   12.52    2.00
   5  -9   0   57.26    3.22
   4  -9   0   31.90    2.10
   3  -9   0   22.03    1.61
  -2   9   0  146.18    5.51
   2  -9   0  134.89    5.06
  -1   9   0    5.39    1.22
  -1   9   0    2.89    1.05
   1  -9   0    3.09    0.58
   0   9   0   -0.77    0.86
   0   9   0    0.81    0.74
   0  -9   0    0.40    0.38
   1   9   0    3.63    1.12
   1   9   0    4.10    1.02
  -1  -9   0    4.40    0.49
   2   9   0  139.27    6.05
   2   9   0  152.39    6.04
  -2  -9   0  149.48    4.90
   3   9   0   22.95    2.01
   3   9   0   26.45    2.02
  -3  -9   0   22.45    1.30
   4   9   0   37.96    2.13
   4   9   0   39.89    2.71
  -4  -9   0   38.44    2.10
   5   9   0   54.13    3.51
  -5  -9   0   57.55    2.90
   6   9   0   13.46    2.38
  -6  -9   0   11.38    1.58
  -7  -9   0   21.14    2.36
  -8  -9   0    5.96    2.17
   8  -9  -1    1.23    1.79
   7  -9  -1   10.01    2.14
   6  -9  -1   32.19    2.56
   5  -9  -1   21.79    1.99
   4  -9  -1   16.81    1.56
   3  -9  -1   42.97    2.31
  -2   9   1   23.43    1.66
   2  -9  -1   24.08    1.49
  -1   9   1    1.99    1.08
  -1   9   1    4.17    1.08
   1  -9  -1    3.11    0.59
   0   9   1  235.36    9.46
   0   9   1  247.85    9.26
   0  -9  -1  266.54    7.94
   1   9   1    9.87    1.23
   1   9   1   12.05    1.31
   2   9   1   30.72    2.13
   2   9   1   28.52    2.08
  -2  -9  -1   29.31    1.29
   3   9   1    5.61    1.39
   3   9   1    5.13    1.09
   3   9   1    5.85    1.31
  -3  -9  -1    4.86    0.72
   4   9   1   28.28    2.28
   4   9   1   27.66    1.85
  -4  -9  -1   27.98    1.74
   5   9   1   28.99    2.47
  -5  -9  -1   30.46    1.99
   6   9   1   18.80    2.26
  -6  -9  -1   25.27    2.03
  -7  -9  -1   11.09    1.94
  -8  -9  -1    3.48    2.01
   8  -9  -2    5.68    2.53
   7  -9  -2    4.27    1.75
   6  -9  -2    0.39    1.36
   5  -9  -2   30.87    2.40
  -4   9   2   91.00    3.82
   4  -9  -2   84.93    4.01
  -3   9   2   19.31    1.46
   3  -9  -2   16.02    1.43
  -2   9   2  103.53    4.38
   2  -9  -2  107.17    4.04
  -1   9   2   19.39    1.47
  -1   9   2   19.34    1.74
   1  -9  -2   19.93    1.11
   0   9   2    0.64    0.94
   0   9   2    3.92    0.97
   1   9   2   21.73    1.51
   1   9   2   18.98    1.69
   2   9   2  102.26    4.13
   2   9   2  100.44    4.65
   3   9   2    0.40    0.94
   3   9   2    1.96    1.04
  -3  -9  -2   -1.40    0.62
   4   9   2   17.60    1.50
   4   9   2   13.81    1.78
  -4  -9  -2   14.67    1.26
   5   9   2   47.06    3.12
  -5  -9  -2   56.32    2.85
   6   9   2   -1.72    1.74
  -6  -9  -2    0.86    1.25
  -7  -9  -2   56.77    3.42
   8  -9  -3    2.60    2.21
   7  -9  -3    5.86    2.17
   6  -9  -3   60.30    3.71
   5  -9  -3   11.81    1.67
  -4   9   3   27.41    1.92
   4  -9  -3   28.57    2.07
  -3   9   3   45.64    2.33
  -3   9   3   43.41    2.40
   3  -9  -3   41.99    2.29
  -2   9   3   66.53    3.07
  -2   9   3   65.31    3.07
   2  -9  -3   63.77    2.76
  -1   9   3   35.68    2.08
  -1   9   3   38.90    2.44
   1  -9  -3   35.07    1.61
   0   9   3  178.10    6.45
   0   9   3  174.30    7.04
   1   9   3   18.58    1.50
   1   9   3   19.52    1.82
   2   9   3   59.18    2.90
   2   9   3   55.12    3.20
  -2  -9  -3   59.90    2.19
   3   9   3   21.01    1.68
   3   9   3   24.20    2.07
  -3  -9  -3   23.05    1.33
   4   9   3    4.98    1.35
  -4  -9  -3    3.49    0.97
  -5  -9  -3    5.92    1.28
   6   9   3    0.11    1.72
  -6  -9  -3    1.70    1.30
  -7  -9  -3   15.09    2.08
   8  -9  -4    5.46    2.09
   7  -9  -4   16.84    2.34
   6  -9  -4    3.08    1.65
   5  -9  -4    2.98    1.36
  -4   9   4  147.30    5.70
  -3   9   4   19.61    1.56
  -3   9   4   20.97    1.67
   3  -9  -4   21.29    1.66
  -2   9   4   94.17    3.94
   2  -9  -4   86.58    3.53
  -1   9   4    1.82    0.90
  -1   9   4    4.87    1.16
   1  -9  -4    2.83    0.72
   0   9   4   -0.77    0.77
   0   9   4    1.34    0.84
   0  -9  -4    0.03    0.42
   1   9   4   83.80    4.16
   1   9   4   80.90    3.68
  -1  -9  -4   86.52    2.90
   2   9   4   84.85    3.78
   2   9   4   80.53    4.21
  -2  -9  -4   90.27    3.09
   3   9   4    8.85    1.49
   3   9   4   10.17    1.73
  -3  -9  -4    6.19    0.83
   4   9   4   26.60    1.98
  -4  -9  -4   27.73    1.70
  -5  -9  -4   13.28    1.44
  -6  -9  -4   -1.68    1.18
  -7  -9  -4   27.12    2.41
   8  -9  -5    4.87    2.33
   7  -9  -5    5.34    1.94
   6  -9  -5   33.27    2.69
   5  -9  -5    0.21    1.07
  -4   9   5   36.96    2.38
   4  -9  -5   35.94    2.38
  -3   9   5    7.25    1.43
   3  -9  -5    8.42    1.33
  -2   9   5   44.87    2.54
   2  -9  -5   43.64    2.21
  -1   9   5    0.05    0.88
  -1   9   5   -0.72    0.79
   1  -9  -5    0.11    0.60
   0   9   5   80.13    3.91
   0   9   5   86.56    3.77
   0  -9  -5   83.25    2.97
   1   9   5   35.55    2.25
   1   9   5   38.65    2.55
   1   9   5   37.19    2.55
  -1  -9  -5   39.10    1.68
   2   9   5   33.99    2.48
   2   9   5   31.19    2.13
  -2  -9  -5   32.28    1.51
   3   9   5   86.19    4.44
   3   9   5   86.49    3.93
  -3  -9  -5   84.68    3.34
  -4  -9  -5   11.36    1.19
  -5  -9  -5    4.76    1.12
  -6  -9  -5   -1.42    1.19
  -7  -9  -5    8.14    1.97
   8  -9  -6   12.53    2.75
   7  -9  -6   36.61    3.25
   6  -9  -6   -0.16    1.29
   5  -9  -6    2.79    1.42
  -4   9   6   76.77    3.79
   4  -9  -6   83.46    3.90
  -3   9   6    3.81    1.33
   3  -9  -6    4.22    1.11
  -2   9   6  109.33    4.62
   2  -9  -6  103.37    4.15
  -1   9   6    2.29    1.21
  -1   9   6    3.34    1.05
   1  -9  -6    1.94    0.71
   0   9   6   23.56    1.87
   0   9   6   25.33    1.89
   0  -9  -6   26.15    1.35
   1   9   6   29.35    2.20
   1   9   6   33.24    2.32
   1   9   6   32.89    2.18
  -1  -9  -6   29.09    1.60
   2   9   6   15.97    1.71
   2   9   6   15.73    1.51
  -2  -9  -6   15.80    1.10
   3   9   6   -0.74    0.96
  -3  -9  -6   -0.66    0.64
  -4  -9  -6   17.74    1.44
  -5  -9  -6   31.25    2.10
  -6  -9  -6    1.26    1.25
  -7  -9  -6    6.48    1.94
   7  -9  -7    1.03    1.75
   6  -9  -7   33.72    2.83
   5  -9  -7    5.35    1.56
   4  -9  -7   27.20    2.17
  -3   9   7   40.12    2.47
   3  -9  -7   38.97    2.34
  -2   9   7   32.67    2.27
   2  -9  -7   36.00    2.06
  -1   9   7   12.73    1.38
  -1   9   7   10.07    1.44
   1  -9  -7   11.69    1.04
   0   9   7   27.80    2.08
   0   9   7   28.01    2.05
   0  -9  -7   31.31    1.65
   1   9   7   16.26    1.64
   1   9   7   13.33    1.52
  -1  -9  -7   15.37    1.30
   2   9   7    8.26    1.66
  -2  -9  -7    6.10    0.95
  -2  -9  -7    6.83    0.88
   3   9   7  127.64    5.96
  -3  -9  -7  124.85    4.77
  -4  -9  -7    3.01    0.99
  -5  -9  -7    8.29    1.28
  -6  -9  -7    0.51    1.25
   7  -9  -8    5.35    1.99
   6  -9  -8    0.55    1.59
   5  -9  -8    2.14    1.27
   4  -9  -8   51.52    3.04
   3  -9  -8    7.52    1.40
   2  -9  -8   89.66    3.81
  -1   9   8   62.59    3.20
   1  -9  -8   60.09    2.72
   0   9   8   21.26    1.76
   0  -9  -8   23.35    1.57
   1   9   8   29.26    2.27
   1   9   8   26.24    2.11
  -1  -9  -8   29.03    1.81
   2   9   8   12.98    1.70
  -2  -9  -8   11.90    1.20
  -2  -9  -8   13.17    1.27
   3   9   8   -0.94    1.29
  -3  -9  -8    0.62    0.94
  -4  -9  -8    4.45    1.19
  -5  -9  -8   35.49    2.39
  -6  -9  -8    1.66    1.41
   7  -9  -9    1.95    1.74
   6  -9  -9   41.49    3.25
   5  -9  -9    0.16    1.46
   4  -9  -9   11.20    1.88
   3  -9  -9   15.60    1.64
   2  -9  -9   21.48    1.62
   1  -9  -9    4.84    1.05
   0   9   9   57.32    3.11
   0  -9  -9   58.96    2.80
   1   9   9   21.22    1.97
  -1  -9  -9   17.19    1.59
   2   9   9    0.42    1.25
  -2  -9  -9    1.38    1.09
  -2  -9  -9    0.17    0.94
   3   9   9   44.22    3.24
  -3  -9  -9   46.98    2.55
  -4  -9  -9    1.68    1.07
  -5  -9  -9   16.16    1.83
   7  -9 -10    1.76    1.94
   6  -9 -10    0.15    1.77
   5  -9 -10    3.14    1.64
   4  -9 -10   29.96    2.36
   3  -9 -10    8.88    1.69
   2  -9 -10   30.71    2.09
   1  -9 -10   43.55    2.39
   0   9  10    8.85    1.76
   0  -9 -10    7.78    1.41
   1   9  10   13.44    1.73
  -1  -9 -10   14.99    1.62
   2   9  10    1.38    1.36
  -2  -9 -10    1.58    1.10
  -2  -9 -10    1.83    1.16
  -3  -9 -10    1.51    1.22
  -4  -9 -10    2.10    1.27
  -5  -9 -10   39.10    2.65
   6  -9 -11   62.60    4.12
   5  -9 -11    2.50    1.66
   4  -9 -11    2.09    1.41
   3  -9 -11   10.59    1.74
   2  -9 -11   11.15    1.44
   1  -9 -11    9.18    1.39
   0   9  11   40.85    2.80
   0  -9 -11   40.37    2.49
   1   9  11   25.62    2.36
  -1  -9 -11   31.64    2.21
   2   9  11    8.72    1.93
  -2  -9 -11    7.52    1.70
  -2  -9 -11    5.36    1.49
  -3  -9 -11   17.54    1.85
  -4  -9 -11    4.23    1.55
   6  -9 -12   10.73    2.59
   5  -9 -12    4.19    1.75
   4  -9 -12   38.88    2.85
   3  -9 -12    0.63    1.31
   2  -9 -12    4.09    1.41
   1  -9 -12   43.12    2.70
   0   9  12   -0.77    1.18
   0  -9 -12   -1.33    1.18
   1   9  12   30.77    2.54
  -1  -9 -12   26.10    2.28
   2   9  12    3.05    1.75
  -2  -9 -12    1.36    1.68
  -2  -9 -12    4.40    1.63
  -3  -9 -12    5.10    1.62
  -4  -9 -12    3.96    1.75
   5  -9 -13    8.48    2.14
   4  -9 -13    8.04    1.93
   3  -9 -13    5.43    1.66
   2  -9 -13    6.37    1.56
  -1   9  13    3.31    1.46
   1  -9 -13   -0.81    1.24
   0  -9 -13    2.63    1.43
  -1  -9 -13   21.87    2.22
  -2  -9 -13   11.26    2.06
  -2  -9 -13    5.68    1.92
  -3  -9 -13   19.58    2.24
   4  -9 -14   38.36    3.01
   3  -9 -14    0.88    1.66
   2  -9 -14    3.03    1.64
   1  -9 -14   11.07    2.09
   0  -9 -14    0.86    1.51
  -1  -9 -14   33.09    2.75
  -2  -9 -14   -2.69    1.74
  -2  -9 -14   -1.14    1.56
   3  -9 -15   23.79    2.43
   2  -9 -15    5.28    2.06
   1  -9 -15    6.94    1.99
   0  -9 -15    7.41    2.00
  -1  -9 -15    3.34    1.93
  -1  -9 -15   12.06    2.43
   0 -10  15   -0.88    1.67
  -1 -10  15    7.56    2.32
  -2 -10  15   11.66    2.49
   2 -10  14    2.60    2.17
   1 -10  14   19.51    2.43
   0 -10  14    2.98    2.00
  -1 -10  14    2.13    1.56
  -2 -10  14    0.46    1.61
  -3 -10  14   16.73    2.41
   3 -10  13    3.48    2.02
   2 -10  13   -1.27    1.79
   1 -10  13   30.54    2.78
   0 -10  13    1.02    1.57
  -1 -10  13   15.75    1.97
  -2 -10  13    6.80    1.92
  -3 -10  13   10.33    2.38
  -4 -10  13   35.02    3.36
   3 -10  12    9.02    2.11
   2 -10  12    1.28    1.62
   1 -10  12   20.57    2.33
   0 -10  12   11.06    1.69
  -1 -10  12    2.58    1.60
  -2 -10  12    2.68    1.65
  -3 -10  12    7.31    2.78
  -4 -10  12    7.04    2.09
  -5 -10  12    3.61    1.77
   4 -10  11    7.03    2.11
   3 -10  11    3.36    1.80
   2 -10  11    3.81    1.66
   1 -10  11   25.14    2.47
   0 -10  11    0.53    1.32
  -1 -10  11   59.21    3.43
  -2 -10  11    9.55    1.87
  -3 -10  11    8.49    2.18
  -4 -10  11   28.41    2.59
  -5 -10  11    7.78    2.04
  -6 -10  11    0.12    1.68
   5 -10  10    7.44    2.43
   4 -10  10    2.39    1.66
   3 -10  10   17.92    2.16
   2 -10  10    2.90    1.61
   1 -10  10   10.85    1.64
   0 -10  10   38.42    2.66
  -1 -10  10   11.12    1.61
  -2 -10  10   14.76    2.02
  -3 -10  10   10.37    1.97
  -4 -10  10    5.43    1.54
  -5 -10  10   13.49    1.98
  -6 -10  10   56.74    3.73
   5 -10   9   30.78    2.94
   4 -10   9    4.28    1.91
   3 -10   9    1.15    1.24
   2 -10   9    0.92    1.19
   1 -10   9   20.33    1.95
   0 -10   9   -0.23    0.96
  -1 -10   9   36.28    2.50
  -2 -10   9   42.03    3.09
  -3 -10   9   12.31    1.90
  -4 -10   9   36.00    2.55
  -5 -10   9    1.95    1.38
  -6 -10   9    0.70    1.64
   6 -10   8   -0.37    1.89
   5 -10   8   14.18    2.12
   4 -10   8    1.07    1.25
   3 -10   8   52.84    3.28
   2 -10   8    0.87    1.18
   1 -10   8    9.60    1.64
   0 -10   8   88.38    4.16
   1  10  -8   26.91    1.97
  -1 -10   8   23.91    1.94
  -2 -10   8   48.19    3.06
  -3 -10   8   20.35    1.75
  -4 -10   8    7.33    1.59
  -5 -10   8    4.04    1.55
  -6 -10   8   39.02    2.80
  -7 -10   8    2.77    1.78
   6 -10   7   -1.95    1.53
   5 -10   7   31.58    2.67
   4 -10   7   12.95    1.95
   3 -10   7   -0.77    1.06
   2 -10   7   22.02    1.95
   1 -10   7   19.25    1.74
   0  10  -7    9.28    1.58
   0 -10   7    8.44    1.45
   1  10  -7   17.00    1.69
  -1 -10   7   17.93    1.73
  -2 -10   7  148.53    5.98
  -3 -10   7    2.78    1.12
  -4 -10   7   59.25    3.21
  -5 -10   7    0.85    1.20
  -6 -10   7    2.51    1.43
  -7 -10   7   24.05    2.45
   6 -10   6    0.07    1.52
   5 -10   6    6.99    1.63
   4 -10   6    2.80    1.16
   3 -10   6  115.40    5.07
   2 -10   6   15.34    1.50
   1 -10   6   17.34    1.54
   0  10  -6   42.03    2.59
   0 -10   6   39.75    2.34
   1  10  -6   40.83    2.66
  -1 -10   6   44.20    2.51
  -2 -10   6   62.69    3.10
  -3 -10   6    5.34    1.12
  -4 -10   6   30.25    2.13
  -5 -10   6   -0.13    1.11
  -6 -10   6   28.01    2.27
  -7 -10   6    7.87    1.90
   7 -10   5   14.18    2.45
   6 -10   5   10.58    2.00
   5 -10   5   15.79    1.94
   4 -10   5   11.33    1.50
   3 -10   5    7.82    1.17
   2 -10   5   31.38    2.08
  -1  10  -5   46.25    2.65
   1 -10   5   45.00    2.42
   0  10  -5   21.47    1.78
   0 -10   5   23.95    1.64
   1  10  -5   -0.26    0.85
   1  10  -5   -0.12    0.86
  -1 -10   5    1.09    1.02
   2  10  -5   66.78    3.10
  -2 -10   5   63.13    2.94
  -3 -10   5   23.36    1.65
  -5 -10   5    1.31    1.10
  -6 -10   5   -0.84    1.15
  -7 -10   5   18.12    2.05
   7 -10   4    8.27    2.32
   6 -10   4    0.04    1.09
   5 -10   4    2.56    1.19
   4 -10   4    9.60    1.39
   3 -10   4   51.49    2.79
   2 -10   4   23.50    1.70
  -1  10  -4   39.74    2.45
   1 -10   4   37.43    2.09
   0  10  -4   84.51    4.03
   0 -10   4   84.75    3.51
   1  10  -4   -0.67    0.88
   1  10  -4   -1.27    0.84
  -1 -10   4    0.03    0.97
   2  10  -4   60.66    3.03
  -2 -10   4   63.45    2.76
  -3 -10   4    5.58    1.08
  -4 -10   4   22.06    1.65
  -5 -10   4    1.60    1.15
  -6 -10   4   49.14    2.92
  -7 -10   4    8.40    1.84
   7 -10   3   36.49    3.09
   6 -10   3    1.78    1.44
   5 -10   3   25.96    2.16
   4 -10   3    9.29    1.26
   3 -10   3    8.55    1.17
   2 -10   3   67.00    3.04
  -1  10  -3   59.59    3.23
   1 -10   3   58.15    2.63
   0  10  -3    5.09    1.27
   0 -10   3    4.80    0.88
   1  10  -3   16.37    1.76
   1  10  -3   14.53    1.33
  -1 -10   3   14.37    1.36
   2  10  -3   66.68    3.28
  -2 -10   3   66.62    2.76
   3  10  -3   18.46    1.86
  -3 -10   3   20.06    1.39
   4  10  -3   85.35    4.50
  -4 -10   3   90.22    3.75
  -5 -10   3    5.13    1.22
  -6 -10   3    3.61    1.34
  -7 -10   3    9.67    1.88
   7 -10   2    3.35    1.62
   6 -10   2    2.61    1.35
   5 -10   2   12.99    1.60
   4 -10   2   16.45    1.56
   3 -10   2   15.18    1.40
   2 -10   2   30.82    1.77
  -1  10  -2   17.99    1.73
   1 -10   2   14.41    1.11
   0  10  -2  131.13    5.62
   0 -10   2  129.27    4.59
   1  10  -2    4.60    1.29
   1  10  -2    2.89    1.28
   1  10  -2    5.46    1.06
  -1 -10   2    5.28    0.97
   2  10  -2   33.97    2.19
   2  10  -2   28.06    2.26
  -2 -10   2   31.42    1.57
   3  10  -2   37.03    2.63
  -3 -10   2   36.19    1.86
   4  10  -2    7.38    1.88
  -4 -10   2   10.00    1.14
   5  10  -2   27.40    2.64
  -5 -10   2   24.50    1.84
   6  10  -2   33.72    2.88
  -6 -10   2   32.60    2.35
  -7 -10   2    6.14    1.77
   7 -10   1   34.47    3.04
   6 -10   1    8.85    1.77
   5 -10   1   41.85    2.70
   4 -10   1   27.77    2.04
   3 -10   1    3.06    0.95
   2 -10   1   87.73    3.56
  -1  10  -1   13.57    1.38
  -1  10  -1   13.09    1.51
   1 -10   1   12.48    1.01
   0  10  -1    6.95    1.05
   0  10  -1    8.18    1.50
   0 -10   1    6.67    0.72
   1  10  -1    9.08    1.35
   1  10  -1   11.26    1.35
  -1 -10   1    9.97    0.90
   2  10  -1   62.60    3.44
   2  10  -1   61.65    3.29
  -2 -10   1   66.64    2.48
   3  10  -1    9.66    1.61
   3  10  -1   10.46    1.77
  -3 -10   1    6.61    0.86
   4  10  -1   52.05    3.32
  -4 -10   1   53.29    2.50
   5  10  -1   38.50    3.05
  -5 -10   1   41.75    2.37
   6  10  -1    0.34    1.84
  -6 -10   1    2.72    1.29
  -7 -10   1    3.12    1.78
   7 -10   0   10.56    2.23
   6 -10   0   18.94    2.18
   5 -10   0   18.49    1.87
   4 -10   0    9.80    1.31
   3 -10   0   14.32    1.37
  -2  10   0   13.55    1.40
   2 -10   0   14.55    1.16
  -1  10   0    6.80    1.33
  -1  10   0    5.84    1.35
   1 -10   0    5.77    0.72
   0  10   0  186.46    7.72
   0  10   0  202.62    7.65
   0 -10   0  195.08    6.30
   1  10   0    6.93    1.28
   1  10   0    4.07    1.29
  -1 -10   0    5.61    0.66
   2  10   0   14.98    1.56
   2  10   0   13.72    1.59
  -2 -10   0   14.65    0.91
   3  10   0   14.11    1.76
   3  10   0   16.02    1.75
  -3 -10   0   17.80    1.14
   4  10   0    8.30    1.22
   4  10   0    8.73    1.88
  -4 -10   0    8.52    1.09
   5  10   0   21.45    2.31
  -5 -10   0   19.63    1.73
   6  10   0   17.72    2.52
  -6 -10   0   20.78    1.85
  -7 -10   0    5.59    1.63
   7 -10  -1   10.04    2.26
   6 -10  -1    2.85    1.48
   5 -10  -1   40.97    2.77
   4 -10  -1   51.96    2.88
   3 -10  -1    8.14    1.26
  -2  10   1   63.21    3.12
   2 -10  -1   60.69    2.70
  -1  10   1    9.56    1.24
  -1  10   1    9.22    1.32
   1 -10  -1    8.52    0.77
   0  10   1    5.90    1.26
   0  10   1    5.52    1.28
   0 -10  -1    6.08    0.55
   1  10   1   10.89    1.42
   1  10   1   14.26    1.51
   2  10   1   91.45    4.42
   2  10   1   97.23    4.51
   3  10   1    4.03    1.36
   3  10   1    3.95    1.07
   3  10   1    2.81    1.19
  -3 -10  -1    1.84    0.77
   4  10   1   26.79    2.35
   4  10   1   27.18    1.88
  -4 -10  -1   24.05    1.61
   5  10   1   46.80    3.26
  -5 -10  -1   51.64    2.72
   6  10   1    3.48    1.98
  -6 -10  -1    4.58    1.54
  -7 -10  -1   35.96    2.74
   7 -10  -2    9.30    2.00
   6 -10  -2   29.49    2.52
   5 -10  -2   24.39    2.19
  -4  10   2    7.40    1.43
   4 -10  -2    9.70    1.41
   3 -10  -2   37.47    2.21
  -2  10   2   30.40    2.06
   2 -10  -2   30.49    1.73
  -1  10   2    2.71    1.11
  -1  10   2    3.46    1.22
   1 -10  -2    3.43    0.65
   0  10   2  121.08    5.35
   0  10   2  121.94    5.15
   1  10   2   13.29    1.52
   1  10   2   18.18    1.62
   1  10   2   12.74    1.30
   2  10   2   27.53    2.16
   2  10   2   28.68    2.13
   2  10   2   29.24    1.89
  -2 -10  -2   26.95    1.23
   3  10   2   15.18    1.69
   3  10   2   15.74    1.46
   3  10   2   14.43    1.65
  -3 -10  -2   14.44    1.07
   4  10   2   20.98    2.06
   4  10   2   22.01    1.75
  -4 -10  -2   22.80    1.56
   5  10   2   16.35    2.14
  -5 -10  -2   16.87    1.68
   6  10   2    4.08    2.17
  -6 -10  -2    3.78    1.34
  -7 -10  -2    7.77    1.77
   7 -10  -3    2.31    1.85
   6 -10  -3    2.34    1.67
   5 -10  -3    6.44    1.42
  -4  10   3   76.26    3.71
   4 -10  -3   84.95    3.87
  -3  10   3   17.51    1.60
   3 -10  -3   21.40    1.60
  -2  10   3   57.53    2.99
  -2  10   3   61.57    3.03
   2 -10  -3   62.05    2.68
  -1  10   3   12.28    1.29
  -1  10   3   12.29    1.54
  -1  10   3   10.53    1.32
   1 -10  -3   11.78    0.92
   0  10   3    5.19    1.09
   0  10   3    5.97    1.26
   1  10   3   51.05    3.08
   1  10   3   56.59    3.29
   1  10   3   52.98    2.77
   2  10   3   67.77    3.18
   2  10   3   58.61    3.49
  -2 -10  -3   64.79    2.34
   3  10   3    9.26    1.55
   3  10   3    8.06    1.66
  -3 -10  -3    9.15    0.92
   4  10   3   12.76    1.86
  -4 -10  -3    8.65    1.13
   5  10   3   25.14    2.47
  -5 -10  -3   28.07    1.91
   6  10   3   -1.63    1.90
  -6 -10  -3    0.79    1.33
  -7 -10  -3   41.30    3.05
   7 -10  -4   10.91    2.20
   6 -10  -4   52.24    3.49
   5 -10  -4    0.26    1.24
  -4  10   4   16.59    1.86
   4 -10  -4   20.51    1.90
  -3  10   4    4.16    1.25
   3 -10  -4    5.29    1.13
  -2  10   4   56.44    2.95
   2 -10  -4   57.09    2.58
  -1  10   4   -1.45    0.74
  -1  10   4    2.26    1.12
   1 -10  -4    0.46    0.60
   0  10   4   79.43    3.92
   0  10   4   81.46    3.66
   0 -10  -4   77.19    2.72
   1  10   4   33.70    2.54
   1  10   4   36.68    2.24
   1  10   4   38.88    2.60
   2  10   4   23.36    1.83
   2  10   4   24.28    2.13
  -2 -10  -4   22.75    1.15
   3  10   4   52.64    2.85
   3  10   4   46.80    3.17
  -3 -10  -4   49.37    2.20
   4  10   4   11.40    1.50
  -4 -10  -4   10.10    1.15
  -5 -10  -4    3.01    1.28
   6  10   4   -0.87    1.93
  -6 -10  -4    0.71    1.28
  -7 -10  -4   13.43    2.08
   7 -10  -5   17.69    2.44
   6 -10  -5   -0.91    1.34
   5 -10  -5    0.00    1.23
  -4  10   5  126.38    5.21
   4 -10  -5  120.51    5.18
  -3  10   5   24.59    1.96
   3 -10  -5   21.99    1.74
  -2  10   5   63.93    3.30
   2 -10  -5   63.83    2.85
  -1  10   5    1.06    1.03
  -1  10   5   -0.28    0.95
   1 -10  -5    0.47    0.64
   0  10   5   23.69    1.90
   0  10   5   17.80    1.65
   0 -10  -5   19.45    1.07
   1  10   5   47.60    2.97
   1  10   5   41.64    2.61
   1  10   5   46.08    2.98
  -1 -10  -5   49.03    1.91
   2  10   5   36.38    2.61
   2  10   5   36.43    2.32
  -2 -10  -5   32.68    1.54
   3  10   5   12.77    1.85
   3  10   5   10.94    1.91
  -3 -10  -5   11.20    1.01
  -4 -10  -5   11.84    1.23
  -5 -10  -5   19.87    1.75
  -6 -10  -5   10.90    1.91
  -7 -10  -5   19.69    2.21
   7 -10  -6    9.98    2.51
   6 -10  -6   27.48    2.58
   5 -10  -6   -0.21    1.34
  -4  10   6   27.66    2.17
   4 -10  -6   28.64    2.21
  -3  10   6    9.34    1.66
   3 -10  -6    7.64    1.35
  -2  10   6   59.41    3.24
   2 -10  -6   61.05    2.82
  -1  10   6   40.67    2.51
  -1  10   6   40.28    2.58
   1 -10  -6   36.30    1.86
   0  10   6   40.83    2.53
   0  10   6   38.14    2.46
   0 -10  -6   37.35    1.73
   1  10   6   17.24    1.80
   1  10   6   21.63    1.96
   1  10   6   20.62    1.78
  -1 -10  -6   21.24    1.24
   2  10   6   13.62    1.71
   2  10   6   13.44    1.59
  -2 -10  -6   14.29    0.99
   3  10   6  118.11    5.69
  -3 -10  -6  114.14    4.32
  -4 -10  -6    1.67    0.93
  -5 -10  -6    4.04    1.22
  -6 -10  -6   -1.12    1.31
   7 -10  -7   29.36    2.93
   6 -10  -7   -1.51    1.46
   5 -10  -7    1.13    1.42
   4 -10  -7   49.06    2.89
  -3  10   7    8.35    1.77
  -2  10   7  135.79    5.69
  -1  10   7   14.06    1.71
  -1  10   7   17.70    1.66
   1 -10  -7   16.00    1.17
   0  10   7    6.84    1.61
   0  10   7    8.39    1.55
   0 -10  -7    5.76    0.87
   1  10   7   17.10    1.82
   1  10   7   16.12    1.62
   1  10   7   17.81    1.78
  -1 -10  -7   17.12    1.28
   2  10   7   22.00    2.12
  -2 -10  -7   22.16    1.37
   3  10   7    1.32    1.26
  -3 -10  -7    1.33    0.88
  -4 -10  -7   11.86    1.31
  -5 -10  -7   32.30    2.22
  -6 -10  -7    0.59    1.44
   7 -10  -8    4.72    1.99
   6 -10  -8   33.19    2.84
   5 -10  -8    2.46    1.33
   4 -10  -8    4.41    1.46
   3 -10  -8   15.93    1.59
   2 -10  -8   44.36    2.37
  -1  10   8   24.65    2.00
   1 -10  -8   19.33    1.43
   0  10   8   88.40    4.29
   0 -10  -8   90.40    3.62
   1  10   8   10.64    1.50
   1  10   8   13.05    1.69
  -1 -10  -8   10.42    1.17
   2  10   8    2.48    1.31
  -2 -10  -8    1.14    0.92
  -2 -10  -8    3.90    0.96
   3  10   8   57.14    3.75
  -3 -10  -8   58.21    2.76
  -4 -10  -8    1.12    1.08
  -5 -10  -8   12.15    1.57
  -6 -10  -8   -0.76    1.51
   6 -10  -9    2.17    2.02
   5 -10  -9    2.85    1.57
   4 -10  -9   33.95    2.59
   3 -10  -9    9.03    1.40
   2 -10  -9   38.56    2.25
   1 -10  -9   36.96    2.07
   0  10   9   -0.20    1.00
   0  10   9    2.78    1.23
   0 -10  -9   -0.51    0.99
   1  10   9   21.37    2.12
  -1 -10  -9   19.51    1.61
   2  10   9    1.51    1.25
  -2 -10  -9   -0.59    1.06
  -2 -10  -9    0.93    0.92
   3  10   9   -0.30    1.54
  -3 -10  -9    3.81    1.21
  -4 -10  -9    1.91    1.23
  -5 -10  -9   34.51    2.49
   6 -10 -10   51.36    3.74
   5 -10 -10   12.42    2.18
   4 -10 -10    6.74    1.71
   3 -10 -10    9.81    1.47
   2 -10 -10   11.87    1.45
   1 -10 -10   10.80    1.34
   0  10  10   39.20    2.82
   0 -10 -10   36.86    2.29
   1  10  10   12.92    1.75
  -1 -10 -10   12.41    1.53
   2  10  10    4.64    1.55
  -2 -10 -10    4.91    1.36
  -2 -10 -10    5.67    1.38
   3  10  10   17.39    2.38
  -3 -10 -10   23.24    1.87
  -4 -10 -10    0.45    1.33
  -5 -10 -10    5.19    1.77
   6 -10 -11    6.95    2.19
   5 -10 -11    5.61    1.75
   4 -10 -11   26.45    2.32
   3 -10 -11    6.83    1.63
   2 -10 -11    8.42    1.49
   1 -10 -11   54.57    2.92
   0  10  11    0.40    1.36
   0 -10 -11    0.81    1.23
   1  10  11   25.08    2.41
  -1 -10 -11   25.44    2.06
   2  10  11    1.24    1.59
  -2 -10 -11    2.38    1.20
  -2 -10 -11   -0.61    1.28
  -3 -10 -11    6.47    1.62
  -4 -10 -11    5.39    1.77
   5 -10 -12    1.11    1.68
   4 -10 -12    6.05    1.98
   3 -10 -12    7.10    1.69
   2 -10 -12    5.45    1.58
   1 -10 -12    3.15    1.56
   0  10  12    8.74    1.84
   0 -10 -12   10.21    1.87
   1  10  12   15.90    2.13
  -1 -10 -12   18.56    1.91
   2  10  12    1.38    1.71
  -2 -10 -12    0.10    1.52
  -2 -10 -12    1.99    1.43
  -3 -10 -12   13.54    2.07
  -4 -10 -12    3.39    1.78
   4 -10 -13   30.78    2.73
   3 -10 -13    9.85    1.90
   2 -10 -13    7.29    1.61
  -1  10  13   18.29    2.17
   1 -10 -13   24.81    2.21
   0  10  13    2.89    1.59
   0 -10 -13    6.39    1.75
   1  10  13   30.59    2.77
  -1 -10 -13   34.13    2.74
  -2 -10 -13   -2.67    1.49
  -2 -10 -13    1.89    1.61
  -3 -10 -13   -0.20    1.77
   3 -10 -14   15.92    2.48
   2 -10 -14    0.15    1.57
   1 -10 -14    5.65    1.80
   0 -10 -14    2.29    1.88
  -1 -10 -14   18.91    2.07
  -1 -10 -14   16.45    2.34
  -2 -10 -14   -0.80    2.02
  -2 -10 -14    1.11    1.82
   2 -10 -15   11.81    2.44
   1 -10 -15    5.78    1.98
   0 -10 -15    0.79    1.59
   0 -11  14   13.25    2.33
  -1 -11  14   14.81    2.14
  -2 -11  14    7.68    2.04
   2 -11  13    5.63    2.27
   1 -11  13   20.23    2.49
   0 -11  13   -0.71    1.76
  -1 -11  13    5.77    1.85
  -2 -11  13    3.85    1.87
  -3 -11  13    5.75    2.29
  -4 -11  13    5.75    2.82
   3 -11  12   -0.94    1.81
   2 -11  12    1.73    1.89
   1 -11  12   10.73    2.27
   0 -11  12    3.73    1.70
  -1 -11  12   20.46    2.18
  -2 -11  12    8.80    1.89
  -3 -11  12   17.32    2.93
  -4 -11  12   23.89    2.83
   3 -11  11    7.16    1.88
   2 -11  11    5.62    1.73
   1 -11  11    5.83    1.79
   0 -11  11   14.36    1.83
  -1 -11  11    2.89    1.46
  -2 -11  11    7.36    1.73
  -3 -11  11   12.03    2.66
  -4 -11  11   11.72    2.13
  -5 -11  11    6.94    2.06
   4 -11  10    7.58    2.21
   3 -11  10    2.23    1.42
   2 -11  10    6.14    1.65
   1 -11  10   21.21    2.07
   0 -11  10    1.02    1.21
  -1 -11  10   35.60    2.55
  -2 -11  10   15.88    2.01
  -3 -11  10    6.01    2.00
  -4 -11  10   17.98    2.07
  -5 -11  10   10.94    2.10
  -6 -11  10   -1.12    1.60
   5 -11   9    6.52    2.21
   4 -11   9    3.84    1.94
   3 -11   9   25.31    2.42
   2 -11   9   33.07    2.58
   1 -11   9   17.97    1.97
   0 -11   9   22.23    2.09
  -1 -11   9   13.09    1.59
  -2 -11   9   16.17    2.01
  -3 -11   9    4.33    1.64
  -4 -11   9   12.77    1.75
  -5 -11   9   17.39    2.00
  -6 -11   9   31.68    2.79
   5 -11   8   21.13    2.33
   4 -11   8    5.03    1.62
   3 -11   8    1.14    1.37
   2 -11   8    7.29    1.80
   1 -11   8    9.59    1.46
   0 -11   8    8.97    1.60
  -1 -11   8    6.86    1.45
   2  11  -8   45.61    3.03
  -3 -11   8    5.36    1.52
  -4 -11   8   25.70    2.10
  -5 -11   8   11.06    1.67
  -6 -11   8    4.79    1.84
   5 -11   7   13.76    2.37
   4 -11   7    2.42    1.46
   3 -11   7   64.60    3.59
   2 -11   7   12.45    1.57
   1 -11   7    2.58    1.05
   0  11  -7   62.14    3.41
   0 -11   7   60.53    3.17
   1  11  -7   18.42    1.83
  -1 -11   7   18.12    1.72
  -2 -11   7   35.87    2.59
  -3 -11   7   14.73    1.51
  -4 -11   7   15.46    1.66
  -5 -11   7    4.45    1.48
  -6 -11   7   26.57    2.32
  -7 -11   7   15.67    2.39
   6 -11   6   16.62    2.24
   5 -11   6   14.44    1.94
   4 -11   6    5.90    1.52
   3 -11   6    1.10    1.13
   2 -11   6   12.15    1.43
   1 -11   6   35.71    2.24
   0  11  -6   34.25    2.35
   0 -11   6   33.25    2.14
   1  11  -6   10.25    1.52
  -1 -11   6   11.65    1.34
  -2 -11   6   97.76    4.32
  -3 -11   6   19.50    1.66
  -4 -11   6   80.19    3.80
  -5 -11   6    3.17    1.32
  -6 -11   6    4.33    1.67
  -7 -11   6   22.09    2.27
   6 -11   5    1.74    1.46
   5 -11   5    2.18    1.39
   4 -11   5    7.79    1.53
   3 -11   5   52.34    2.91
   2 -11   5    8.56    1.39
  -1  11  -5   52.47    2.97
   1 -11   5   48.68    2.60
   0  11  -5   39.91    2.57
   0 -11   5   35.80    2.15
   1  11  -5   13.94    1.66
  -1 -11   5   14.70    1.44
  -2 -11   5   76.28    3.46
  -3 -11   5    3.53    1.06
  -4 -11   5   26.27    1.92
  -5 -11   5    0.83    1.23
  -6 -11   5   26.73    2.32
  -7 -11   5    4.47    1.77
   6 -11   4   12.71    1.90
   5 -11   4   11.13    1.58
   4 -11   4   15.66    1.70
   3 -11   4   19.38    1.68
   2 -11   4   50.85    2.66
  -1  11  -4   38.86    2.50
   1 -11   4   34.65    2.02
   0  11  -4    2.08    1.17
   0 -11   4    1.69    0.87
   1  11  -4   14.01    1.37
   1  11  -4   15.75    1.79
  -1 -11   4   14.33    1.34
   2  11  -4   59.70    3.05
  -2 -11   4   57.18    2.69
  -3 -11   4   39.35    2.15
  -4 -11   4   80.62    3.55
  -5 -11   4    0.41    1.12
  -6 -11   4   19.11    1.92
  -7 -11   4    5.63    1.78
   7 -11   3    4.14    1.98
   6 -11   3   -2.09    1.23
   5 -11   3    3.16    1.28
   4 -11   3   18.60    1.71
   3 -11   3   12.87    1.37
   2 -11   3   29.45    1.85
  -1  11  -3   14.84    1.62
   1 -11   3   11.96    1.14
   0  11  -3   62.66    3.49
   0 -11   3   66.89    2.80
   1  11  -3   10.44    1.85
   1  11  -3    8.77    1.24
  -1 -11   3    8.71    1.07
   2  11  -3    9.71    1.27
  -2 -11   3    7.92    0.95
  -3 -11   3   16.66    1.34
  -4 -11   3   16.73    1.44
  -5 -11   3   15.59    1.58
  -6 -11   3   20.45    1.91
  -7 -11   3    5.40    1.61
   7 -11   2   33.57    2.99
   6 -11   2    2.00    1.41
   5 -11   2   32.44    2.40
   4 -11   2   11.69    1.46
   3 -11   2   13.93    1.38
   2 -11   2   64.08    2.93
  -1  11  -2   38.34    2.59
   1 -11   2   34.42    1.82
   0  11  -2    8.88    1.33
   0 -11   2    8.88    0.92
   1  11  -2    9.84    1.45
   1  11  -2   11.98    1.31
   1  11  -2    9.78    1.56
  -1 -11   2   10.15    0.99
   2  11  -2   28.65    2.37
   2  11  -2   28.61    2.06
  -2 -11   2   28.74    1.56
   3  11  -2   20.49    1.85
   3  11  -2   16.60    1.99
  -3 -11   2   20.11    1.34
   4  11  -2   43.92    3.16
  -4 -11   2   46.87    2.35
   5  11  -2   14.24    2.69
  -5 -11   2   14.26    1.51
   6  11  -2   13.43    2.58
  -6 -11   2   11.42    1.61
  -7 -11   2    5.07    1.92
   7 -11   1    9.37    2.32
   6 -11   1   10.35    1.95
   5 -11   1   12.09    1.61
   4 -11   1   14.86    1.55
   3 -11   1   11.10    1.22
   2 -11   1   42.60    2.20
  -1  11  -1   63.62    3.56
   1 -11   1   60.22    2.56
   0  11  -1  136.61    6.06
   0  11  -1  145.19    6.04
   0 -11   1  139.45    4.80
   1  11  -1   30.48    2.12
   1  11  -1   29.90    2.40
   1  11  -1   33.78    2.38
  -1 -11   1   29.69    1.52
   2  11  -1   20.72    2.00
   2  11  -1   20.20    1.76
  -2 -11   1   21.68    1.22
   3  11  -1   16.46    1.90
   3  11  -1   15.41    1.74
  -3 -11   1   16.46    1.17
   4  11  -1    5.81    1.79
  -4 -11   1    4.84    1.02
   5  11  -1   29.46    2.82
  -5 -11   1   33.08    2.10
   6  11  -1   27.69    2.94
  -6 -11   1   29.82    2.19
  -7 -11   1    3.99    1.57
   7 -11   0   12.41    2.12
   6 -11   0    2.83    1.51
   5 -11   0   29.55    2.36
   4 -11   0   13.38    1.48
   3 -11   0    7.70    1.15
  -2  11   0   63.77    3.19
   2 -11   0   61.51    2.77
  -1  11   0   13.42    1.56
  -1  11   0   14.96    1.75
   1 -11   0   13.01    1.01
   0  11   0    0.42    1.02
   0  11   0    1.92    1.17
   0 -11   0    1.19    0.52
   1  11   0   13.97    1.53
   1  11   0   11.47    1.49
   1  11   0   14.80    1.73
  -1 -11   0   15.17    0.91
   2  11   0   59.43    3.54
   2  11   0   69.47    3.60
  -2 -11   0   66.36    2.44
   3  11   0    9.21    1.64
   3  11   0   10.72    1.66
  -3 -11   0    9.33    0.92
   4  11   0   11.62    1.39
   4  11   0   13.37    1.93
  -4 -11   0   14.11    1.25
   5  11   0   30.08    2.74
  -5 -11   0   30.86    2.06
   6  11   0    1.76    2.12
  -6 -11   0    2.90    1.28
  -7 -11   0    8.68    2.11
   7 -11  -1    5.93    1.89
   6 -11  -1   31.12    2.63
   5 -11  -1   32.12    2.48
   4 -11  -1    1.83    1.23
   3 -11  -1   13.61    1.39
  -2  11   1   19.07    1.73
   2 -11  -1   21.83    1.50
  -1  11   1   30.88    2.14
  -1  11   1   27.19    2.27
   1 -11  -1   30.16    1.52
   0  11   1  133.79    5.99
   0  11   1  139.47    5.88
   0 -11  -1  139.56    4.57
   1  11   1   59.87    3.29
   1  11   1   62.45    3.68
   1  11   1   59.43    3.36
   2  11   1   43.72    2.84
   2  11   1   42.79    2.77
   3  11   1   10.69    1.62
   3  11   1   10.98    1.56
   3  11   1   11.34    1.33
  -3 -11  -1   10.58    0.97
   4  11   1   15.64    1.57
   4  11   1   15.04    1.95
  -4 -11  -1   14.82    1.27
   5  11   1   17.81    2.25
  -5 -11  -1   14.96    1.62
   6  11   1    8.55    2.33
  -6 -11  -1    9.51    1.76
  -7 -11  -1   11.20    2.14
   7 -11  -2   10.80    2.26
   6 -11  -2   12.49    2.23
   5 -11  -2   14.82    1.89
  -4  11   2   46.48    2.69
   4 -11  -2   46.84    2.79
   3 -11  -2   14.32    1.45
  -2  11   2   25.81    1.94
   2 -11  -2   25.41    1.63
  -1  11   2    9.71    1.75
  -1  11   2    9.11    1.31
   1 -11  -2    7.66    0.83
   0  11   2    8.09    1.30
   0  11   2    8.72    1.59
   1  11   2   33.93    2.31
   1  11   2   35.60    2.65
   1  11   2   30.38    2.35
   1  11   2   34.13    2.12
   2  11   2   55.94    3.24
   2  11   2   58.02    2.93
   2  11   2   57.84    3.47
   3  11   2   15.82    1.86
   3  11   2   14.37    1.73
   3  11   2   10.34    1.39
  -3 -11  -2   12.56    1.03
   4  11   2   11.09    1.46
   4  11   2   12.61    1.82
  -4 -11  -2   14.60    1.24
   5  11   2   40.64    3.17
  -5 -11  -2   41.19    2.40
   6  11   2   -0.24    2.01
  -6 -11  -2    1.28    1.49
  -7 -11  -2   39.04    2.97
   7 -11  -3    7.79    2.16
   6 -11  -3   23.04    2.40
   5 -11  -3   14.24    1.82
  -4  11   3   17.38    1.73
   4 -11  -3   12.77    1.58
  -3  11   3   12.74    1.48
   3 -11  -3   12.81    1.37
  -2  11   3    3.78    1.28
  -2  11   3    8.31    1.33
   2 -11  -3    5.40    0.99
  -1  11   3    9.41    1.74
  -1  11   3    8.76    1.50
  -1  11   3    7.92    1.42
   1 -11  -3    6.20    0.81
   0  11   3   62.62    3.03
   0  11   3   56.12    3.15
   0  11   3   55.59    3.25
   1  11   3   14.34    1.76
   1  11   3   14.44    1.47
   1  11   3   11.56    1.61
   1  11   3   13.66    1.60
   2  11   3   30.28    2.00
   2  11   3   23.66    2.24
   3  11   3   11.00    1.67
   3  11   3   12.70    1.49
   3  11   3   10.51    1.68
  -3 -11  -3   14.68    1.03
   4  11   3   24.28    1.97
   4  11   3   22.66    2.29
  -4 -11  -3   23.07    1.61
   5  11   3   -1.28    1.43
  -5 -11  -3    2.47    1.30
   6  11   3   -1.16    1.88
  -6 -11  -3    0.30    1.42
  -7 -11  -3   12.15    2.14
   7 -11  -4    5.99    1.78
   6 -11  -4   14.66    2.19
   5 -11  -4    1.38    1.44
  -4  11   4   76.41    3.75
   4 -11  -4   75.52    3.80
  -3  11   4   37.91    2.43
   3 -11  -4   38.19    2.31
  -2  11   4   53.24    2.89
  -2  11   4   50.81    2.87
   2 -11  -4   56.01    2.53
  -1  11   4   11.99    1.37
  -1  11   4   12.53    1.63
   1 -11  -4   13.39    1.04
   0  11   4    0.98    1.05
   0  11   4    1.28    1.12
   0 -11  -4    1.82    0.52
   1  11   4   28.41    2.40
   1  11   4   30.94    2.43
   1  11   4   33.56    2.17
   2  11   4   47.14    3.21
   2  11   4   48.05    2.74
   3  11   4   19.03    1.78
   3  11   4   16.26    2.02
  -3 -11  -4   18.66    1.27
   4  11   4   17.59    1.82
  -4 -11  -4   13.38    1.33
   5  11   4   14.25    2.08
  -5 -11  -4   10.90    1.43
   6  11   4   13.38    2.88
  -6 -11  -4   15.72    1.84
  -7 -11  -4   22.87    2.44
   7 -11  -5   -0.47    1.89
   6 -11  -5   28.54    2.63
   5 -11  -5    3.09    1.44
  -4  11   5   28.14    2.28
   4 -11  -5   27.26    2.13
  -3  11   5    4.00    1.44
   3 -11  -5    2.76    1.15
  -2  11   5   68.86    3.51
   2 -11  -5   67.16    3.01
  -1  11   5   17.00    1.72
  -1  11   5   14.44    1.60
   1 -11  -5   14.09    1.12
   0  11   5   34.33    2.41
   0 -11  -5   36.13    1.53
   1  11   5   45.76    2.70
   1  11   5   47.35    3.08
   1  11   5   48.68    3.12
   2  11   5    8.41    1.53
   2  11   5    8.16    1.80
   3  11   5   57.82    3.18
   3  11   5   53.23    3.63
  -3 -11  -5   56.81    2.45
   4  11   5    6.87    1.72
  -4 -11  -5    8.37    1.23
  -5 -11  -5    3.61    1.40
   6  11   5   -2.92    1.99
  -6 -11  -5    0.40    1.48
   7 -11  -6   17.48    2.68
   6 -11  -6   -1.45    1.66
   5 -11  -6    1.48    1.47
  -4  11   6   82.57    4.05
   4 -11  -6   77.62    3.97
  -3  11   6   16.08    1.85
   3 -11  -6   17.07    1.59
  -2  11   6  100.23    4.52
   2 -11  -6   92.07    3.88
  -1  11   6   12.36    1.53
  -1  11   6   12.34    1.58
   1 -11  -6   12.18    1.09
   0  11   6   30.93    2.35
   0  11   6   33.33    2.39
   0 -11  -6   34.76    1.64
   1  11   6   40.52    2.79
   1  11   6   40.59    2.81
   1  11   6   37.46    2.55
   2  11   6   12.73    1.63
   2  11   6   15.47    1.84
   3  11   6   -0.19    1.39
   3  11   6    0.73    1.34
  -3 -11  -6    2.38    0.89
  -4 -11  -6    7.92    1.15
  -5 -11  -6   15.63    1.69
  -6 -11  -6   11.60    1.75
   7 -11  -7   13.92    2.65
   6 -11  -7   28.30    2.75
   5 -11  -7    2.33    1.52
  -4  11   7   15.00    1.95
   4 -11  -7   13.87    1.66
  -3  11   7   14.88    2.00
   3 -11  -7   11.72    1.51
  -2  11   7   35.21    2.52
   2 -11  -7   30.03    1.97
  -1  11   7   17.64    1.83
  -1  11   7   16.14    1.79
   1 -11  -7   18.37    1.28
   0  11   7   58.38    3.32
   0  11   7   58.71    3.35
   0 -11  -7   59.09    2.54
   1  11   7    2.76    1.21
   1  11   7    4.07    1.41
   1  11   7    2.34    1.40
  -1 -11  -7    4.52    1.01
   2  11   7   14.21    1.92
   2  11   7   13.14    1.91
  -2 -11  -7   12.53    1.07
   3  11   7   63.91    3.96
  -3 -11  -7   61.12    2.77
  -4 -11  -7    0.16    1.04
  -5 -11  -7    7.88    1.65
  -6 -11  -7   -1.03    1.55
   6 -11  -8    0.87    1.80
   5 -11  -8   11.94    1.74
   4 -11  -8   26.06    2.18
   3 -11  -8    6.01    1.40
  -2  11   8   43.60    2.86
   2 -11  -8   45.33    2.45
  -1  11   8    7.50    1.69
  -1  11   8    9.02    1.73
   1 -11  -8    9.28    1.11
   0  11   8    6.98    1.72
   0 -11  -8    7.07    1.21
   1  11   8   10.99    1.92
   1  11   8   10.12    1.82
  -1 -11  -8    8.99    1.25
   2  11   8    7.56    1.92
   2  11   8    8.98    1.78
  -2 -11  -8    4.71    1.06
   3  11   8   -1.51    1.32
  -3 -11  -8    1.65    0.98
  -4 -11  -8    4.61    1.24
  -5 -11  -8   21.06    1.86
   6 -11  -9   32.28    3.07
   5 -11  -9   15.38    2.00
   4 -11  -9   14.88    2.26
   3 -11  -9    4.00    1.30
   2 -11  -9   14.26    1.44
   1 -11  -9   13.60    1.30
   0  11   9   26.29    2.22
   0  11   9   26.09    2.28
   0 -11  -9   26.40    1.79
   1  11   9   16.94    1.83
   1  11   9   15.54    1.90
  -1 -11  -9   18.01    1.62
   2  11   9   38.56    3.03
  -2 -11  -9   38.18    2.16
   3  11   9   25.17    2.62
  -3 -11  -9   27.86    1.88
  -4 -11  -9    2.89    1.26
  -5 -11  -9    7.29    1.62
   6 -11 -10   -1.37    1.85
   5 -11 -10   12.34    2.22
   4 -11 -10   17.26    1.95
   3 -11 -10    9.92    1.70
   2 -11 -10   17.16    1.71
   1 -11 -10   31.58    2.04
   0  11  10    1.22    1.34
   0 -11 -10   -1.08    1.09
   1  11  10   21.04    2.20
  -1 -11 -10   23.25    1.86
   2  11  10    3.91    1.80
  -2 -11 -10    3.86    1.20
  -2 -11 -10    3.93    1.26
   3  11  10    1.40    1.86
  -3 -11 -10    2.29    1.44
  -4 -11 -10    5.95    1.48
   5 -11 -11    6.94    2.19
   4 -11 -11    9.51    1.99
   3 -11 -11   11.36    1.65
   2 -11 -11    8.94    1.52
   1 -11 -11    2.29    1.33
   0  11  11   14.56    1.91
   0 -11 -11   19.18    1.77
   1  11  11    5.97    1.89
  -1 -11 -11    7.43    1.83
   2  11  11    4.17    1.88
  -2 -11 -11    0.75    1.44
  -2 -11 -11    4.91    1.51
   3  11  11    9.51    2.50
  -3 -11 -11   12.82    1.68
  -4 -11 -11   14.38    1.79
   5 -11 -12    6.05    2.09
   4 -11 -12   18.68    2.19
   3 -11 -12   11.81    1.72
   2 -11 -12   13.64    1.67
   1 -11 -12   19.57    1.93
   0  11  12    6.22    1.79
   0 -11 -12    5.95    1.62
   1  11  12   17.12    2.24
  -1 -11 -12   19.23    2.22
   2  11  12   -1.06    1.60
  -2 -11 -12    1.27    1.45
  -2 -11 -12    1.64    1.47
  -3 -11 -12   -0.61    1.47
   4 -11 -13    5.33    2.06
   3 -11 -13    6.86    1.81
   2 -11 -13    6.56    1.71
  -1  11  13    7.95    2.04
   1 -11 -13   10.73    2.02
   0  11  13   -0.12    1.55
   0 -11 -13    0.73    1.65
   1  11  13   17.90    2.30
  -1 -11 -13   22.37    2.12
  -1 -11 -13   20.78    2.28
   2  11  13    1.54    1.99
  -2 -11 -13    4.75    1.76
  -2 -11 -13    5.18    1.80
   3 -11 -14    2.04    1.87
   2 -11 -14    1.91    1.89
   1 -11 -14   13.61    2.24
   0 -11 -14   12.31    1.90
  -1 -11 -14   13.58    1.99
  -1 -11 -14   12.47    2.54
   0 -12  13    8.19    2.05
  -1 -12  13   17.86    2.34
  -2 -12  13   14.38    2.18
   2 -12  12    6.19    2.04
   1 -12  12    7.09    2.00
   0 -12  12   -0.64    1.55
  -1 -12  12    7.39    1.99
  -2 -12  12   14.93    2.27
  -3 -12  12    1.32    2.07
  -4 -12  12    7.84    2.65
   3 -12  11    1.35    1.65
   2 -12  11    0.55    1.45
   1 -12  11   11.80    2.06
   0 -12  11    4.93    1.98
  -1 -12  11   23.51    2.30
  -2 -12  11    9.54    2.06
  -3 -12  11   36.72    3.42
  -4 -12  11   12.28    2.46
   3 -12  10   13.82    1.94
   2 -12  10   19.98    2.15
   1 -12  10    2.37    1.39
   0 -12  10   26.31    2.28
  -1 -12  10    5.43    1.62
  -2 -12  10    2.59    1.62
  -3 -12  10   10.60    2.36
  -4 -12  10   10.30    2.23
  -5 -12  10   30.97    2.72
   4 -12   9    7.32    2.05
   3 -12   9    4.62    1.68
   2 -12   9    7.20    1.71
   1 -12   9   14.14    1.78
   0 -12   9   17.29    1.79
  -1 -12   9   17.14    1.80
  -2 -12   9   12.68    1.79
  -3 -12   9   15.13    2.37
  -4 -12   9    9.06    1.90
  -5 -12   9    8.41    1.86
  -6 -12   9   -1.94    1.57
   4 -12   8    1.90    1.60
   3 -12   8   27.66    2.38
   2 -12   8   40.73    2.76
   1 -12   8   18.83    1.86
   0 -12   8   14.97    1.69
  -1 -12   8   32.60    2.30
   2  12  -8   17.58    1.98
  -2 -12   8   16.35    1.95
  -3 -12   8   10.43    1.93
  -4 -12   8    3.35    1.46
  -5 -12   8   15.07    1.95
  -6 -12   8   15.34    2.06
   5 -12   7   10.67    2.10
   4 -12   7    4.39    1.63
   3 -12   7   -0.91    1.15
   2 -12   7    2.06    1.25
   1 -12   7    7.38    1.53
   0  12  -7   43.00    2.83
   0 -12   7   45.30    2.68
   1  12  -7    8.09    1.63
  -1 -12   7    5.58    1.36
   2  12  -7   43.25    3.04
  -2 -12   7   48.55    3.08
  -3 -12   7   10.64    1.56
  -4 -12   7   15.64    1.73
  -5 -12   7   13.71    2.13
  -6 -12   7   -0.76    1.43
   5 -12   6    8.00    1.94
   4 -12   6    4.37    1.52
   3 -12   6   29.71    2.29
   2 -12   6   12.23    1.50
   1 -12   6   25.03    1.89
   0  12  -6   20.85    2.02
   0 -12   6   21.20    1.71
   1  12  -6   26.42    2.17
  -1 -12   6   28.60    1.98
   2  12  -6   10.26    1.64
  -2 -12   6   11.50    1.75
  -3 -12   6    0.57    1.04
  -4 -12   6   20.05    1.81
  -5 -12   6    8.46    1.71
  -6 -12   6    7.22    1.69
   6 -12   5   38.72    3.13
   5 -12   5    6.51    1.71
   4 -12   5   10.68    1.50
   3 -12   5   15.15    1.64
   2 -12   5   13.82    1.57
  -1  12  -5   11.14    1.48
   1 -12   5   11.18    1.38
   0  12  -5   19.06    1.88
   0 -12   5   19.83    1.59
   1  12  -5   24.23    2.16
  -1 -12   5   24.38    1.74
  -2 -12   5   40.62    2.47
  -3 -12   5   42.12    2.36
  -4 -12   5   38.46    2.38
  -5 -12   5    1.38    1.19
  -6 -12   5   13.40    1.80
  -7 -12   5   13.99    2.06
   6 -12   4   -3.29    1.49
   5 -12   4    4.91    1.62
   4 -12   4   37.57    2.56
   3 -12   4    9.71    1.53
   2 -12   4   14.09    1.50
  -1  12  -4   26.41    2.17
   1 -12   4   24.56    1.69
   0  12  -4   28.94    2.25
   0 -12   4   26.60    1.80
   1  12  -4   56.65    3.46
   1  12  -4   59.00    3.00
  -1 -12   4   54.88    2.70
   2  12  -4   22.58    1.88
  -2 -12   4   22.64    1.71
  -3 -12   4    0.07    0.84
  -4 -12   4   26.83    1.94
  -5 -12   4   11.39    1.44
  -6 -12   4   15.44    1.83
  -7 -12   4    6.02    2.00
   6 -12   3   10.98    2.01
   5 -12   3   11.34    1.70
   4 -12   3   12.19    1.53
   3 -12   3   28.24    2.02
   2 -12   3   26.28    1.82
  -1  12  -3   48.03    3.08
   1 -12   3   47.60    2.36
   0  12  -3   12.66    1.53
   0 -12   3   12.32    1.19
   1  12  -3    7.81    1.21
   1  12  -3    7.95    1.67
  -1 -12   3    7.78    1.01
   2  12  -3   34.35    2.30
  -2 -12   3   31.18    1.86
  -3 -12   3   94.68    3.81
  -4 -12   3   44.63    2.36
  -5 -12   3   14.86    1.61
  -6 -12   3   30.68    2.30
  -7 -12   3   -0.39    1.43
   6 -12   2    7.17    1.97
   5 -12   2    4.74    1.41
   4 -12   2   33.74    2.36
   3 -12   2    7.63    1.17
   2 -12   2   31.86    1.92
  -1  12  -2   36.19    2.54
   1 -12   2   34.86    1.89
   0  12  -2   84.70    4.32
   0 -12   2   84.11    3.28
   1  12  -2   26.72    2.05
   1  12  -2   29.06    2.34
   1  12  -2   31.12    2.48
  -1 -12   2   30.05    1.59
   2  12  -2   21.01    1.91
   2  12  -2   17.84    2.06
  -2 -12   2   21.62    1.36
   3  12  -2   15.40    1.86
   3  12  -2   16.00    2.00
  -3 -12   2   17.95    1.32
   4  12  -2    4.60    1.97
  -4 -12   2    7.62    1.15
   5  12  -2   40.08    3.23
  -5 -12   2   35.47    2.23
   6  12  -2   21.01    2.59
  -6 -12   2   18.62    1.91
  -7 -12   2    4.34    1.85
   6 -12   1    0.34    1.35
   5 -12   1   22.96    2.10
   4 -12   1   20.59    1.91
   3 -12   1   39.82    2.33
   2 -12   1   63.43    2.91
  -1  12  -1   20.13    2.03
   1 -12   1   20.40    1.35
   0  12  -1    1.97    1.15
   0  12  -1    1.97    1.29
   0 -12   1    2.75    0.68
   1  12  -1   10.66    1.95
   1  12  -1    9.41    1.30
   1  12  -1   10.55    1.91
  -1 -12   1    7.65    0.79
   2  12  -1   33.06    2.35
   2  12  -1   27.78    2.43
  -2 -12   1   30.66    1.54
   3  12  -1   26.16    2.19
   3  12  -1   24.17    2.32
  -3 -12   1   25.08    1.48
   4  12  -1   16.95    2.19
  -4 -12   1   19.33    1.43
   5  12  -1   13.79    2.20
  -5 -12   1   11.79    1.43
   6  12  -1   19.33    3.05
  -6 -12   1   15.39    1.84
  -7 -12   1    5.60    1.99
   6 -12   0   12.46    2.18
   5 -12   0   25.03    2.26
   4 -12   0    5.21    1.35
   3 -12   0    6.39    1.23
   2 -12   0   21.00    1.51
  -1  12   0   67.41    3.49
  -1  12   0   61.26    3.70
   1 -12   0   62.73    2.65
   0  12   0   76.15    4.11
   0  12   0   81.77    4.04
   0 -12   0   76.69    2.86
   1  12   0   58.92    3.48
   1  12   0   65.31    3.54
   1  12   0   59.54    3.70
  -1 -12   0   65.36    2.33
   2  12   0   23.62    2.17
   2  12   0   25.16    2.14
   3  12   0    9.12    1.87
   3  12   0    9.42    1.52
  -3 -12   0    7.34    0.90
   4  12   0    5.73    1.51
   4  12   0    6.35    1.86
  -4 -12   0    6.72    1.10
   5  12   0   25.31    2.64
  -5 -12   0   29.05    1.94
   6  12   0   14.84    2.80
  -6 -12   0   10.15    1.79
  -7 -12   0    5.91    1.84
   7 -12  -1    7.18    2.26
   6 -12  -1   14.73    2.03
   5 -12  -1   13.16    1.77
   4 -12  -1   15.49    1.69
   3 -12  -1   24.19    1.81
  -2  12   1   29.45    2.17
   2 -12  -1   26.65    1.72
  -1  12   1    8.57    1.38
  -1  12   1    9.38    1.94
   1 -12  -1    6.76    0.86
   0  12   1    3.67    1.23
   0  12   1    4.76    1.38
   0 -12  -1    1.88    0.58
   1  12   1   19.20    1.93
   1  12   1   21.80    1.98
   1  12   1   20.65    2.06
   2  12   1   61.46    3.55
   2  12   1   59.38    3.53
   3  12   1   43.20    2.97
   3  12   1   40.20    2.89
   3  12   1   40.45    2.50
   4  12   1   17.37    2.13
   4  12   1   16.29    1.74
  -4 -12  -1   21.11    1.47
   5  12   1   26.98    2.69
  -5 -12  -1   26.77    1.91
   6  12   1   -0.17    1.92
  -6 -12  -1    3.83    1.53
  -7 -12  -1   14.70    2.03
   7 -12  -2   11.52    2.33
   6 -12  -2   14.61    2.15
   5 -12  -2   34.75    2.64
  -4  12   2    5.41    1.54
   4 -12  -2    3.99    1.36
   3 -12  -2   13.25    1.44
  -2  12   2   20.22    1.87
   2 -12  -2   19.14    1.47
  -1  12   2   25.59    2.08
  -1  12   2   26.03    2.28
   1 -12  -2   24.14    1.40
   0  12   2   76.37    3.86
   0  12   2   76.19    4.08
   1  12   2   30.78    2.48
   1  12   2   32.82    2.15
   1  12   2   28.61    2.41
   1  12   2   31.90    2.38
   2  12   2   31.17    2.45
   2  12   2   27.30    2.41
   2  12   2   31.28    2.14
   3  12   2   11.94    2.11
   3  12   2    8.72    1.59
   3  12   2   10.67    1.67
   4  12   2   34.15    2.36
   4  12   2   29.74    2.70
  -4 -12  -2   37.19    2.01
   5  12   2    2.64    1.92
  -5 -12  -2    6.55    1.50
   6  12   2    5.83    2.34
  -6 -12  -2    5.32    1.73
  -7 -12  -2    6.18    2.22
   7 -12  -3    0.33    2.04
   6 -12  -3   34.19    2.98
   5 -12  -3   21.95    2.15
  -4  12   3   41.11    2.70
   4 -12  -3   45.33    2.77
  -3  12   3   87.37    4.13
   3 -12  -3   90.80    3.92
  -2  12   3   29.49    2.20
  -2  12   3   26.45    2.04
   2 -12  -3   25.99    1.68
  -1  12   3    8.11    1.53
  -1  12   3   11.22    1.99
  -1  12   3    9.18    1.40
   1 -12  -3    6.69    0.90
   0  12   3   10.86    1.41
   0  12   3    9.89    1.29
   0  12   3   10.29    1.51
   1  12   3   49.30    2.75
   1  12   3   42.75    2.95
   1  12   3   45.75    3.14
   1  12   3   45.97    2.86
   2  12   3   26.38    1.98
   2  12   3   18.89    2.11
   2  12   3   24.58    2.18
   3  12   3   23.90    2.24
   3  12   3   26.20    2.46
   3  12   3   26.28    2.03
   4  12   3   14.34    1.69
   4  12   3   13.10    1.95
   5  12   3   14.28    2.55
  -5 -12  -3   14.80    1.49
   6  12   3   15.80    2.77
  -6 -12  -3   15.75    1.91
  -7 -12  -3   16.29    2.75
   7 -12  -4    4.93    2.15
   6 -12  -4   16.10    2.29
   5 -12  -4   11.18    2.04
  -4  12   4   28.67    2.28
   4 -12  -4   26.27    2.16
  -3  12   4    0.33    1.33
   3 -12  -4    1.43    1.10
  -2  12   4   20.97    1.88
  -2  12   4   21.84    1.88
   2 -12  -4   20.60    1.55
  -1  12   4   50.41    2.97
  -1  12   4   56.06    3.38
  -1  12   4   50.36    2.89
   1 -12  -4   51.32    2.25
   0  12   4   23.83    1.92
   0  12   4   23.23    2.02
   1  12   4   23.90    2.25
   1  12   4   22.88    1.92
   1  12   4   24.43    2.18
   2  12   4   12.49    1.88
   2  12   4   13.65    1.60
   3  12   4    5.05    1.67
   3  12   4    8.06    1.69
   4  12   4   37.82    3.07
   4  12   4   42.26    2.80
   5  12   4    4.66    1.94
  -5 -12  -4    6.33    1.57
   6  12   4   -0.22    2.11
  -6 -12  -4   -1.43    1.52
   6 -12  -5   13.02    2.32
   5 -12  -5    1.04    1.40
  -4  12   5   35.91    2.65
   4 -12  -5   37.44    2.52
  -3  12   5   43.94    2.83
   3 -12  -5   42.50    2.51
  -2  12   5   36.95    2.53
  -2  12   5   34.92    2.44
   2 -12  -5   36.02    2.06
  -1  12   5   24.24    2.01
  -1  12   5   24.93    2.11
   1 -12  -5   19.73    1.36
   0  12   5   18.81    1.92
   0  12   5   19.54    1.83
   1  12   5   11.29    1.50
   1  12   5   10.05    1.54
   1  12   5   10.81    1.55
   2  12   5   14.31    1.90
   2  12   5   14.36    1.66
   3  12   5   14.45    1.79
   3  12   5   16.37    2.12
   4  12   5   13.03    2.22
   5  12   5    6.14    2.33
  -5 -12  -5    8.44    1.61
   6  12   5   30.46    3.12
  -6 -12  -5   35.09    2.56
   6 -12  -6   10.95    2.20
   5 -12  -6    6.26    1.99
  -4  12   6   19.13    2.15
   4 -12  -6   19.52    2.01
  -3  12   6    0.03    1.26
   3 -12  -6   -0.41    1.18
  -2  12   6   12.59    1.79
   2 -12  -6    8.53    1.23
  -1  12   6   25.77    2.14
  -1  12   6   24.59    2.23
   1 -12  -6   22.65    1.45
   0  12   6   21.50    2.06
   0  12   6   24.25    2.13
   1  12   6   24.90    2.24
   1  12   6   25.34    2.15
   1  12   6   23.09    2.26
   2  12   6   10.68    1.75
   2  12   6   10.21    1.54
   2  12   6   10.54    1.69
   3  12   6   34.74    2.99
   3  12   6   35.03    2.62
   6  12   6   -2.37    2.34
  -6 -12  -6   -1.45    1.57
   6 -12  -7   -1.01    1.74
   5 -12  -7    9.16    2.02
  -4  12   7   14.07    2.46
   4 -12  -7   10.31    1.57
  -3  12   7   11.71    2.04
   3 -12  -7   11.98    1.47
  -2  12   7   47.43    2.96
   2 -12  -7   40.76    2.34
  -1  12   7    5.48    1.44
  -1  12   7    4.67    1.56
   1 -12  -7    6.52    1.08
   0  12   7   43.78    2.92
   0  12   7   40.52    2.77
   1  12   7    7.80    1.82
   1  12   7    9.91    1.92
   1  12   7   10.94    1.59
   2  12   7    3.29    1.65
   2  12   7    3.21    1.55
   2  12   7    4.84    1.68
   3  12   7    1.53    1.63
  -6 -12  -7   13.66    2.04
   6 -12  -8   17.06    2.81
   5 -12  -8   14.51    1.94
   4 -12  -8    3.68    1.50
  -3  12   8   11.30    2.14
   3 -12  -8    9.90    1.68
  -2  12   8   15.07    1.91
   2 -12  -8   16.79    1.56
  -1  12   8   34.10    2.54
  -1  12   8   31.89    2.53
   1 -12  -8   31.23    1.82
   0  12   8   14.55    1.83
   0  12   8   16.66    1.88
   1  12   8   21.38    2.07
   1  12   8   18.99    2.07
   2  12   8   42.45    3.23
   2  12   8   41.32    3.10
   3  12   8   27.08    2.68
   6 -12  -9    0.16    1.65
   5 -12  -9    8.21    2.08
   4 -12  -9    5.41    1.80
   3 -12  -9   11.80    1.64
   2 -12  -9   10.41    1.36
   1 -12  -9   17.76    1.50
   0  12   9   18.84    1.98
   0  12   9   19.81    2.15
   0 -12  -9   19.29    1.63
   1  12   9   13.48    1.91
   1  12   9   12.44    1.86
   2  12   9    5.95    1.89
   3  12   9    2.60    1.65
   5 -12 -10   24.28    2.60
   4 -12 -10   12.62    1.85
   3 -12 -10    8.48    1.64
   2 -12 -10    1.65    1.25
   1 -12 -10    6.24    1.38
   0  12  10   18.94    2.19
   0 -12 -10   26.28    1.94
   1  12  10    6.61    1.89
   2  12  10   22.44    2.56
   3  12  10   12.34    2.52
   5 -12 -11   13.39    2.60
   4 -12 -11   12.78    2.17
   3 -12 -11   25.74    2.25
   2 -12 -11   10.20    1.58
   1 -12 -11   18.67    1.87
   0  12  11    2.65    1.43
   0 -12 -11    4.51    1.54
   1  12  11   10.53    2.17
  -1 -12 -11   13.73    1.55
   2  12  11    1.94    1.90
   3  12  11    1.37    1.96
   4 -12 -12    9.13    2.10
   3 -12 -12    8.68    1.90
   2 -12 -12    7.52    1.81
   1 -12 -12    7.00    1.91
   0  12  12    2.02    1.66
   0 -12 -12    0.51    1.66
   1  12  12    5.04    1.99
  -1 -12 -12    6.96    1.71
  -1 -12 -12    3.87    1.68
   2  12  12    6.80    2.28
   3 -12 -13   25.29    2.62
   2 -12 -13   12.67    1.94
  -1  12  13   14.44    2.50
   1 -12 -13   15.25    2.12
   0  12  13   13.27    2.45
   0 -12 -13   12.85    1.93
   1  12  13   14.23    2.08
  -1 -12 -13   18.17    2.19
  -1 -12 -13   14.68    1.98
   2  12  13    1.19    2.35
  -2 -12 -13    3.02    1.66
   2 -12 -14    6.44    2.11
   1 -12 -14   14.32    2.19
   0 -12 -14    2.07    1.77
   0 -13  12   10.82    2.05
  -1 -13  12   10.72    2.21
  -2 -13  12   13.06    2.23
   2 -13  11   16.70    2.20
   1 -13  11    0.27    1.36
   0 -13  11   -1.42    1.49
  -1 -13  11    7.30    1.96
  -2 -13  11   13.25    1.95
  -3 -13  11    0.59    2.01
  -4 -13  11    4.34    2.42
   3 -13  10    3.21    1.81
   2 -13  10    5.80    1.90
   1 -13  10    7.19    1.77
   0 -13  10   10.03    2.00
  -1 -13  10   11.27    2.04
  -2 -13  10    7.89    1.80
  -3 -13  10   39.98    3.36
  -4 -13  10    1.59    2.14
   3 -13   9   10.35    1.96
   2 -13   9   49.88    3.35
   1 -13   9   23.46    2.18
   0 -13   9   13.59    1.86
  -1 -13   9   15.45    1.85
  -2 -13   9    0.70    1.47
  -3 -13   9    5.80    2.09
  -4 -13   9   18.09    2.31
  -5 -13   9   39.46    2.98
   4 -13   8    2.71    1.66
   3 -13   8    4.80    1.60
   2 -13   8    5.98    1.69
   1 -13   8    9.28    1.72
   0 -13   8   35.81    2.68
  -1 -13   8   14.93    1.78
  -2 -13   8    7.05    1.68
  -3 -13   8   32.99    2.76
  -4 -13   8   -0.66    1.27
  -5 -13   8   19.04    2.17
   4 -13   7    1.74    1.50
   3 -13   7    9.98    1.88
   2 -13   7   23.48    2.16
   1 -13   7   24.08    2.01
   0  13  -7    1.77    1.50
   0 -13   7    3.86    1.44
   1  13  -7   50.00    3.22
  -1 -13   7   53.67    2.91
   2  13  -7    2.36    1.53
  -2 -13   7    6.10    1.58
  -3 -13   7    5.16    1.54
  -4 -13   7    1.98    1.26
  -5 -13   7   31.37    2.49
  -6 -13   7   -4.06    1.60
   5 -13   6    5.43    1.88
   4 -13   6   11.24    2.02
   3 -13   6   13.01    1.59
   2 -13   6    4.09    1.28
   1 -13   6   10.98    1.47
   0  13  -6   51.54    3.31
   0 -13   6   55.38    2.97
   1  13  -6   18.00    1.90
  -1 -13   6   15.74    1.52
   2  13  -6   15.68    2.06
  -2 -13   6   18.58    1.96
  -3 -13   6   42.64    2.61
  -4 -13   6    4.01    1.34
  -5 -13   6   11.73    1.76
  -6 -13   6   -0.01    1.45
   5 -13   5    8.91    1.90
   4 -13   5   18.27    2.03
   3 -13   5   11.05    1.74
   2 -13   5   10.27    1.40
   1 -13   5   27.29    1.90
   0  13  -5    4.91    1.55
   0 -13   5    5.52    1.26
   1  13  -5   53.98    3.37
  -1 -13   5   49.07    2.63
   2  13  -5    9.46    1.98
  -2 -13   5   12.22    1.99
  -3 -13   5    0.53    1.04
  -4 -13   5   14.48    1.59
  -5 -13   5   12.91    1.70
  -6 -13   5    1.46    1.55
   5 -13   4    7.32    1.67
   4 -13   4   11.41    1.86
   3 -13   4   23.89    1.95
   2 -13   4   12.89    1.42
  -1  13  -4   25.80    2.30
   1 -13   4   27.81    1.84
   0  13  -4    9.92    1.59
   0 -13   4    8.34    1.11
   1  13  -4   11.09    1.64
  -1 -13   4    8.52    1.13
   2  13  -4   22.32    2.34
   2  13  -4   23.38    2.04
  -2 -13   4   26.76    2.09
  -3 -13   4   86.37    3.70
  -4 -13   4   10.83    1.41
  -5 -13   4    9.46    1.59
  -6 -13   4   30.12    2.39
   6 -13   3    0.66    1.45
   5 -13   3    3.71    1.52
   4 -13   3   49.37    2.95
   3 -13   3    1.25    1.08
   2 -13   3    8.53    1.20
  -1  13  -3   30.21    2.47
   1 -13   3   29.19    1.83
   0  13  -3    5.37    1.58
   0 -13   3    6.38    1.06
   1  13  -3   65.25    3.42
   1  13  -3   65.68    3.82
  -1 -13   3   64.14    2.83
   2  13  -3    5.59    1.47
  -2 -13   3    6.01    1.35
   3  13  -3    2.74    1.56
  -3 -13   3    4.16    1.05
  -4 -13   3    4.88    1.28
  -5 -13   3   28.04    2.02
  -6 -13   3    7.80    1.82
   6 -13   2   11.12    2.21
   5 -13   2   10.48    1.83
   4 -13   2   11.05    1.56
   3 -13   2   40.07    2.42
   2 -13   2   35.45    2.10
  -1  13  -2   26.23    2.26
   1 -13   2   24.76    1.62
   0  13  -2    2.37    1.41
   0 -13   2    0.42    0.72
   1  13  -2   17.26    1.93
   1  13  -2   16.41    2.00
   1  13  -2   16.54    1.75
  -1 -13   2   17.68    1.23
   2  13  -2    5.19    1.51
   2  13  -2    0.74    1.40
  -2 -13   2    4.23    1.15
   3  13  -2   66.75    4.18
   3  13  -2   77.59    4.07
  -3 -13   2   71.53    3.02
   4  13  -2   13.49    2.14
  -4 -13   2   16.73    1.46
   5  13  -2   14.54    2.24
  -5 -13   2   15.40    1.61
   6  13  -2   31.56    3.20
  -6 -13   2   31.72    2.31
  -7 -13   2    0.40    1.92
   6 -13   1    9.13    2.06
   5 -13   1    8.90    1.83
   4 -13   1   11.56    1.55
   3 -13   1    2.49    1.04
   2 -13   1   45.14    2.37
  -1  13  -1   89.50    4.74
   1 -13   1   92.67    3.62
   0  13  -1   49.38    3.21
   0  13  -1   50.20    3.08
   0 -13   1   46.66    2.08
   1  13  -1   65.07    3.56
   1  13  -1   66.08    3.81
   1  13  -1   60.94    3.83
  -1 -13   1   69.11    2.61
   2  13  -1   11.12    1.55
   2  13  -1   11.33    1.84
   3  13  -1    5.10    2.01
   3  13  -1    7.27    1.61
   4  13  -1    1.28    1.80
  -4 -13   1    3.47    1.13
   5  13  -1   28.86    2.93
  -5 -13   1   29.13    1.96
   6  13  -1    7.13    2.66
  -6 -13   1    5.91    1.62
  -7 -13   1   13.05    2.40
   6 -13   0    6.82    1.87
   5 -13   0    8.19    1.77
   4 -13   0    5.46    1.36
   3 -13   0   36.92    2.30
   2 -13   0   18.23    1.45
  -1  13   0   15.95    1.82
  -1  13   0   17.03    1.92
   1 -13   0   15.71    1.21
   0  13   0    0.15    1.19
   0  13   0   -1.05    1.12
   0 -13   0    1.15    0.62
   1  13   0   14.23    1.79
   1  13   0   15.71    1.86
   1  13   0   16.83    1.74
   2  13   0   19.14    2.12
   2  13   0   21.69    2.15
   3  13   0   38.35    3.04
   3  13   0   43.73    3.02
   4  13   0    8.58    1.87
   4  13   0    4.63    1.86
   5  13   0   13.99    2.59
  -5 -13   0    9.94    1.34
   6  13   0    6.39    2.66
  -6 -13   0    6.44    1.72
  -7 -13   0    6.09    2.10
   6 -13  -1    6.93    2.01
   5 -13  -1   25.97    2.30
   4 -13  -1   -0.65    1.22
   3 -13  -1    5.66    1.26
  -2  13   1    9.98    1.64
   2 -13  -1   12.05    1.22
  -1  13   1   66.07    3.63
  -1  13   1   60.38    3.77
   1 -13  -1   67.05    2.74
   0  13   1   46.15    3.13
   0  13   1   48.23    3.02
   1  13   1   86.51    4.50
   1  13   1   89.65    4.80
   1  13   1   92.48    4.62
   2  13   1   42.31    2.99
   2  13   1   42.92    3.02
   3  13   1    1.17    1.60
   3  13   1    1.49    1.15
   3  13   1    0.87    1.52
   4  13   1   12.56    1.70
   4  13   1   12.71    2.08
   5  13   1   10.77    2.48
   6  13   1    5.93    2.52
  -6 -13  -1    8.09    1.67
  -7 -13  -1    0.99    1.87
   6 -13  -2   26.87    2.69
   5 -13  -2   11.87    2.07
  -4  13   2   13.41    1.75
   4 -13  -2   15.81    1.77
  -3  13   2   68.94    3.56
   3 -13  -2   71.16    3.43
  -2  13   2    3.76    1.50
   2 -13  -2    3.49    1.10
  -1  13   2   18.09    1.91
  -1  13   2   15.36    1.81
   1 -13  -2   16.28    1.23
   0  13   2    1.77    1.14
   0  13   2    2.47    1.32
   1  13   2   25.52    2.25
   1  13   2   24.83    2.28
   1  13   2   24.17    1.97
   1  13   2   25.39    2.23
   2  13   2   32.72    2.30
   2  13   2   33.06    2.71
   2  13   2   34.47    2.62
   3  13   2   46.03    3.30
   3  13   2   42.78    3.10
   3  13   2   43.37    2.71
   4  13   2   15.59    1.84
   4  13   2   15.58    2.17
   5  13   2   10.88    2.49
   6  13   2    9.49    2.84
   6 -13  -3    6.85    2.08
   5 -13  -3   28.35    2.49
  -4  13   3    4.39    1.63
   4 -13  -3    6.48    1.59
  -3  13   3    1.45    1.35
   3 -13  -3    2.88    1.19
  -2  13   3    4.91    1.62
  -2  13   3    9.11    1.67
   2 -13  -3    7.74    1.07
  -1  13   3   57.64    3.22
  -1  13   3   60.15    3.41
  -1  13   3   65.95    3.80
   0  13   3    5.57    1.39
   0  13   3    6.74    1.64
   0  13   3    5.19    1.72
   1  13   3   24.35    2.22
   1  13   3   29.22    2.53
   1  13   3   26.89    2.10
   1  13   3   26.28    2.36
   2  13   3   11.10    1.51
   2  13   3   10.91    2.02
   2  13   3   10.45    1.70
   3  13   3   -0.70    1.27
   3  13   3    0.89    1.25
   3  13   3    0.61    1.52
   4  13   3   51.75    3.68
   4  13   3   58.93    3.32
   5  13   3    1.02    2.04
   6  13   3   -0.74    2.27
   6 -13  -4   29.87    2.91
   5 -13  -4    5.17    1.85
  -4  13   4   12.44    1.77
   4 -13  -4   11.47    1.59
  -3  13   4   79.35    4.11
   3 -13  -4   86.62    3.86
  -2  13   4   24.81    2.20
  -2  13   4   25.54    2.12
   2 -13  -4   24.49    1.72
  -1  13   4   12.31    1.71
  -1  13   4   11.23    1.61
  -1  13   4    9.61    1.46
   0  13   4    7.37    1.60
   0  13   4   10.57    1.59
   0  13   4    6.39    1.53
   1  13   4   25.81    2.33
   1  13   4   27.04    2.10
   1  13   4   24.34    2.22
   1  13   4   25.10    2.31
   2  13   4    9.85    2.01
   2  13   4   12.55    1.82
   2  13   4   12.47    2.29
   2  13   4   12.20    1.56
   3  13   4   30.17    2.27
   3  13   4   19.81    2.37
   3  13   4   27.12    2.45
   4  13   4    8.36    2.22
   4  13   4   12.07    2.14
   5  13   4    3.72    2.20
   6  13   4   37.54    3.51
   6 -13  -5   -3.30    1.38
   5 -13  -5   12.59    2.29
  -4  13   5   16.97    2.12
   4 -13  -5   15.94    1.85
  -3  13   5   -1.92    1.39
   3 -13  -5   -0.84    1.12
  -2  13   5    9.72    1.87
  -2  13   5    9.09    1.79
   2 -13  -5    9.64    1.26
  -1  13   5   43.95    2.86
  -1  13   5   43.97    2.87
  -1  13   5   48.24    3.21
   0  13   5    5.82    1.61
   0  13   5    1.62    1.36
   1  13   5   25.93    2.40
   1  13   5   23.98    2.07
   1  13   5   22.98    2.25
   2  13   5   10.34    1.96
   2  13   5    9.13    1.94
   2  13   5   13.26    2.40
   3  13   5   10.05    1.96
   3  13   5   12.42    1.94
   4  13   5   18.66    2.39
   4  13   5   16.89    2.15
   5  13   5    6.20    2.43
   6 -13  -6    1.70    1.97
   5 -13  -6   12.72    1.88
  -4  13   6    2.94    1.99
   4 -13  -6    3.05    1.57
  -3  13   6   44.90    3.01
   3 -13  -6   43.87    2.62
  -2  13   6   14.10    2.23
   2 -13  -6   12.58    1.38
  -1  13   6   16.61    1.92
  -1  13   6   16.94    1.98
   0  13   6   48.67    3.23
   0  13   6   46.86    3.02
   1  13   6   13.53    1.81
   1  13   6   12.47    1.70
   1  13   6   10.33    1.63
   2  13   6    0.71    1.57
   2  13   6    1.75    1.43
   2  13   6   -2.69    1.22
   3  13   6   17.50    2.34
   3  13   6   15.97    2.05
   5  13   6   -0.56    2.10
   6 -13  -7    2.60    2.04
   5 -13  -7   29.26    2.66
  -4  13   7    4.21    2.20
   4 -13  -7    3.13    1.55
  -3  13   7    2.46    1.76
   3 -13  -7    5.72    1.49
  -2  13   7    2.32    1.55
   2 -13  -7    5.47    1.25
  -1  13   7   51.32    3.29
  -1  13   7   51.82    3.24
   0  13   7    1.54    1.36
   0  13   7    3.48    1.52
   1  13   7   25.87    2.45
   1  13   7   25.79    2.31
   1  13   7   26.72    2.39
   2  13   7   23.85    2.47
   2  13   7   24.92    2.29
   2  13   7   18.20    2.36
   3  13   7    7.02    2.31
   5 -13  -8   18.26    2.39
   4 -13  -8   -1.07    1.46
  -3  13   8   40.67    3.03
   3 -13  -8   34.86    2.41
  -2  13   8    7.37    1.94
   2 -13  -8    4.68    1.33
  -1  13   8   13.37    1.81
  -1  13   8   13.46    2.40
   0  13   8   34.84    2.72
   0  13   8   32.18    2.53
   0  13   8   32.30    2.76
   1  13   8   12.07    2.26
   1  13   8   11.76    2.17
   1  13   8   13.30    2.15
   2  13   8    6.80    2.04
   2  13   8    9.27    2.13
   3  13   8    2.75    2.05
   3  13   8    5.77    2.05
   5 -13  -9   39.06    3.15
   4 -13  -9   18.43    2.10
   3 -13  -9    2.99    1.51
   2 -13  -9   -0.28    1.14
   0  13   9   11.38    1.81
   0  13   9   12.68    1.94
   1  13   9   24.35    2.37
   1  13   9   21.06    2.27
   2  13   9   55.22    3.83
   3  13   9    8.87    2.22
   5 -13 -10   16.90    2.37
   4 -13 -10    4.84    1.80
   3 -13 -10   33.40    2.46
   2 -13 -10    2.81    1.31
   0  13  10   12.07    2.40
   1  13  10   10.89    2.35
   2  13  10    8.66    2.13
   3  13  10    5.65    2.56
   4 -13 -11    8.04    2.28
   3 -13 -11    1.53    1.72
   2 -13 -11   13.86    1.61
   0  13  11   -0.50    1.30
   1  13  11    1.83    1.87
   2  13  11   23.99    2.64
   3 -13 -12   27.87    2.41
   2 -13 -12   11.37    1.95
  -1  13  12    9.99    2.10
   1 -13 -12    4.89    1.81
   0  13  12    8.25    2.18
   1  13  12    6.01    2.00
   2 -13 -13   13.73    1.94
  -1  13  13   10.74    2.42
   1 -13 -13    8.97    2.13
   0  13  13    0.27    1.75
   0 -14  11    4.79    1.79
  -1 -14  11    4.19    1.86
  -2 -14  11    6.72    1.90
   2 -14  10   26.28    2.63
   1 -14  10    4.46    1.65
   0 -14  10   -1.56    1.22
  -1 -14  10    8.71    1.91
  -2 -14  10    8.95    1.97
  -3 -14  10   -2.37    1.86
  -4 -14  10    3.28    2.39
   2 -14   9   13.55    1.96
   1 -14   9    6.43    1.64
   0 -14   9   21.24    2.16
  -1 -14   9    4.43    1.66
  -2 -14   9   -2.21    1.39
  -3 -14   9   28.90    2.83
  -4 -14   9    0.07    2.02
   3 -14   8   -1.00    1.53
   2 -14   8   42.12    2.97
   1 -14   8   28.15    2.34
   0 -14   8    0.92    1.35
  -1 -14   8   35.16    2.57
  -2 -14   8    1.16    1.30
   3  14  -8    2.28    1.91
  -3 -14   8   -0.67    1.78
  -4 -14   8    1.57    1.63
  -5 -14   8   29.13    2.62
   4 -14   7    4.96    1.70
   3 -14   7    0.80    1.35
   2 -14   7    9.00    1.82
   1 -14   7   11.69    1.64
   0  14  -7   44.62    3.12
   0 -14   7   46.73    2.78
   1  14  -7   12.15    2.21
  -1 -14   7   10.28    1.70
   2  14  -7    1.21    1.85
  -2 -14   7    0.65    1.30
  -3 -14   7   43.90    3.12
  -4 -14   7   -0.21    1.39
  -5 -14   7   12.09    1.98
   4 -14   6   12.42    2.06
   3 -14   6    0.23    1.23
   2 -14   6   10.27    1.51
   1 -14   6   17.16    1.81
   0  14  -6   -0.87    1.56
   0 -14   6    0.48    1.08
   1  14  -6   62.85    3.80
  -1 -14   6   63.75    3.23
   2  14  -6    5.50    1.83
  -2 -14   6    6.33    1.56
  -3 -14   6    1.77    1.49
  -4 -14   6   11.13    1.59
  -5 -14   6   32.86    2.56
  -6 -14   6    0.32    1.77
   4 -14   5   12.05    1.72
   3 -14   5   12.87    1.61
   2 -14   5    1.33    1.09
   1 -14   5   19.95    1.76
   0  14  -5   44.45    3.14
   0 -14   5   43.54    2.48
   1  14  -5   19.02    1.98
  -1 -14   5   21.54    1.70
   2  14  -5    8.51    1.88
  -2 -14   5    8.98    1.63
  -3 -14   5   76.48    3.70
  -4 -14   5    0.90    1.14
  -5 -14   5    8.92    1.88
  -6 -14   5    2.76    1.82
   5 -14   4    4.45    1.63
   4 -14   4   31.76    2.49
   3 -14   4    0.55    1.16
   2 -14   4    1.56    1.00
  -1  14  -4   46.99    3.17
   1 -14   4   46.85    2.59
   0  14  -4    0.41    1.42
   0 -14   4    0.72    0.91
   1  14  -4   91.68    4.84
  -1 -14   4   92.80    3.89
   2  14  -4   13.91    2.46
  -2 -14   4   12.96    1.55
  -3 -14   4    0.80    1.13
  -4 -14   4    6.86    1.47
  -5 -14   4   22.41    2.02
  -6 -14   4    1.56    1.74
   5 -14   3    5.51    1.92
   4 -14   3   17.21    1.89
   3 -14   3   44.59    2.74
   2 -14   3   -0.62    0.90
  -1  14  -3   14.56    1.76
   1 -14   3   13.14    1.34
   0  14  -3    3.85    1.41
   0  14  -3    5.89    1.46
   0 -14   3    5.04    1.02
   1  14  -3   24.27    2.08
   1  14  -3   27.42    2.43
  -1 -14   3   23.39    1.62
   2  14  -3    3.59    1.53
   2  14  -3    4.86    1.83
  -2 -14   3    4.96    1.38
   3  14  -3   88.25    4.61
  -4 -14   3    1.17    1.20
  -5 -14   3   12.55    1.66
  -6 -14   3   30.44    2.30
   5 -14   2   13.03    2.08
   4 -14   2   52.44    3.11
   3 -14   2    2.60    1.19
   2 -14   2   29.73    1.94
  -1  14  -2   35.20    2.84
   1 -14   2   37.98    2.04
   0  14  -2    1.20    1.44
   0 -14   2    1.33    0.79
   1  14  -2   40.49    2.76
   1  14  -2   37.01    3.02
  -1 -14   2   43.17    2.02
   2  14  -2   -0.61    1.20
   2  14  -2    3.23    1.69
   2  14  -2   -0.44    1.29
   3  14  -2   -2.80    1.08
   3  14  -2   -3.67    1.32
   4  14  -2   -1.21    1.64
   5  14  -2   30.87    3.05
  -5 -14   2   34.91    2.18
  -6 -14   2    1.68    1.58
   5 -14   1    4.31    1.56
   4 -14   1    8.55    1.81
   3 -14   1   35.61    2.29
   2 -14   1   15.64    1.41
  -1  14  -1   21.05    2.29
   1 -14   1   22.99    1.49
   0  14  -1   -0.98    1.18
   0  14  -1   -0.22    1.22
   0 -14   1    1.25    0.77
   1  14  -1   13.84    2.34
   1  14  -1   11.36    1.88
   1  14  -1   11.75    1.81
   2  14  -1    5.76    1.84
   2  14  -1    3.50    1.33
   2  14  -1    6.91    1.95
   3  14  -1   63.68    3.82
   3  14  -1   59.54    3.96
   4  14  -1   -1.39    1.81
   5  14  -1    6.51    2.47
   6  14  -1   21.22    3.59
   6 -14   0    0.64    1.63
   5 -14   0   14.36    2.08
   4 -14   0    1.79    1.32
   3 -14   0    0.80    1.11
   2 -14   0   20.70    1.61
  -1  14   0   72.84    3.89
  -1  14   0   67.66    4.06
   1 -14   0   64.08    2.84
   0  14   0   -1.39    1.29
   0  14   0   -1.19    1.02
   1  14   0   69.34    4.05
   1  14   0   66.03    3.81
   1  14   0   65.92    4.05
   2  14   0   19.87    2.04
   2  14   0   22.29    2.25
   2  14   0   17.45    2.15
   3  14   0    0.63    1.25
   3  14   0   -1.40    1.43
   4  14   0    1.18    1.49
   4  14   0    2.72    1.96
   5  14   0   15.88    2.57
   6  14   0   -0.63    2.61
   6 -14  -1   11.92    2.39
   5 -14  -1    8.17    1.79
   4 -14  -1    0.45    1.28
   3 -14  -1   50.86    2.80
  -2  14   1    3.79    1.68
   2 -14  -1    4.41    1.10
  -1  14   1   12.31    1.85
  -1  14   1   12.46    1.73
   1 -14  -1   11.04    1.17
   0  14   1   -0.88    1.29
   0  14   1    0.02    1.31
   1  14   1   21.50    2.28
   1  14   1   21.68    2.10
   1  14   1   21.39    2.24
   2  14   1   16.05    2.30
   2  14   1   17.22    2.09
   2  14   1   15.91    2.01
   3  14   1   39.27    2.66
   3  14   1   45.36    3.28
   3  14   1   37.52    3.07
   4  14   1    7.39    2.16
   4  14   1    7.23    1.80
   5  14   1    1.44    2.10
   6  14   1    5.52    2.87
   6 -14  -2   -0.84    1.59
   5 -14  -2   32.77    2.65
  -4  14   2    0.14    1.50
   4 -14  -2   -1.54    1.10
  -3  14   2    0.68    1.29
   3 -14  -2   -0.04    1.08
  -2  14   2    0.49    1.13
  -2  14   2   -1.67    1.50
   2 -14  -2    1.08    0.96
  -1  14   2   36.84    2.71
  -1  14   2   35.37    2.79
   0  14   2    0.09    1.30
   0  14   2    1.30    1.26
   0  14   2    0.09    1.14
   1  14   2   31.29    2.68
   1  14   2   27.37    2.45
   1  14   2   29.63    2.27
   1  14   2   30.20    2.60
   2  14   2   33.69    2.41
   2  14   2   33.44    2.83
   2  14   2   31.45    2.67
   2  14   2   33.38    3.00
   3  14   2   -2.41    1.48
   3  14   2   -0.98    1.53
   3  14   2   -0.32    1.14
   4  14   2   53.92    3.78
   4  14   2   52.05    3.17
   5  14   2    8.13    2.53
   6  14   2    0.14    2.44
   6 -14  -3   34.95    3.20
   5 -14  -3   13.59    2.19
  -4  14   3    0.26    1.65
   4 -14  -3    1.47    1.25
  -3  14   3   81.08    4.07
   3 -14  -3   76.48    3.62
  -2  14   3    1.62    1.32
  -2  14   3   -1.60    1.35
   2 -14  -3    1.54    1.00
  -1  14   3   21.46    2.17
  -1  14   3   20.26    1.92
  -1  14   3   19.44    2.08
   0  14   3    3.88    1.62
   0  14   3    6.27    1.50
   0  14   3    2.46    1.44
   1  14   3   14.29    1.89
   1  14   3   10.80    1.65
   1  14   3   12.13    1.90
   1  14   3   11.83    1.61
   2  14   3    0.16    1.47
   2  14   3    2.32    1.53
   2  14   3    0.64    1.12
   2  14   3    0.30    1.63
   3  14   3   47.69    2.96
   3  14   3   44.63    3.29
   3  14   3   42.89    3.39
   4  14   3   20.76    2.45
   4  14   3   18.83    2.08
   5  14   3   14.12    2.93
   6 -14  -4    3.10    2.12
   5 -14  -4   20.28    2.42
  -4  14   4    6.81    1.88
   4 -14  -4    6.13    1.77
  -3  14   4   -0.43    1.52
   3 -14  -4   -0.01    1.23
  -2  14   4   11.65    1.59
  -2  14   4   12.68    2.06
   2 -14  -4   11.79    1.36
  -1  14   4   87.55    4.75
  -1  14   4   79.03    4.25
  -1  14   4   81.08    4.09
   0  14   4   -0.23    1.04
   0  14   4   -0.11    1.31
   0  14   4   -0.62    1.48
   1  14   4   42.43    2.78
   1  14   4   42.61    3.16
   1  14   4   47.84    3.32
   1  14   4   42.94    3.01
   2  14   4    1.51    1.43
   2  14   4    5.62    1.82
   2  14   4    0.88    1.46
   2  14   4    1.77    1.55
   3  14   4   -0.47    1.33
   3  14   4    0.53    1.66
   3  14   4   -2.85    1.47
   4  14   4   28.64    2.85
   4  14   4   33.78    2.72
   5  14   4    3.23    2.58
   5 -14  -5    5.14    1.94
  -4  14   5   -1.47    1.69
   4 -14  -5    0.99    1.39
  -3  14   5   71.85    3.90
   3 -14  -5   65.88    3.44
  -2  14   5    6.00    1.72
  -2  14   5    8.25    1.90
  -1  14   5   18.65    2.12
  -1  14   5   15.04    1.92
  -1  14   5   16.82    1.93
   0  14   5   35.22    2.60
   0  14   5   36.21    2.73
   0  14   5   41.38    2.99
   1  14   5   15.21    1.98
   1  14   5   13.40    1.87
   1  14   5   15.37    1.99
   1  14   5   13.04    1.78
   2  14   5    1.39    1.69
   2  14   5    2.97    1.80
   2  14   5   -0.09    1.33
   2  14   5    0.92    1.56
   3  14   5   15.44    2.21
   3  14   5   15.21    2.60
   3  14   5   12.27    1.88
   4  14   5    7.96    2.34
   4  14   5   10.38    2.27
   5  14   5   -0.60    2.26
   5 -14  -6   26.42    2.62
  -4  14   6   10.40    2.42
   4 -14  -6   12.19    1.99
  -3  14   6   -0.31    1.56
   3 -14  -6   -0.21    1.37
  -2  14   6    5.78    1.85
  -2  14   6    6.85    1.77
  -1  14   6   62.47    3.70
  -1  14   6   61.20    3.68
  -1  14   6   66.73    3.95
   0  14   6    1.42    1.52
   0  14   6    0.40    1.28
   1  14   6   14.59    1.93
   1  14   6   17.91    2.12
   1  14   6   20.47    2.18
   2  14   6   12.70    1.82
   2  14   6   13.25    2.01
   2  14   6   12.84    2.08
   3  14   6    1.30    1.73
   3  14   6    0.61    1.66
   4  14   6    7.33    2.49
   5 -14  -7   15.80    2.54
  -4  14   7    0.73    2.14
   4 -14  -7    0.06    1.42
  -3  14   7   36.25    2.94
   3 -14  -7   39.10    2.55
  -2  14   7   -2.47    1.55
  -1  14   7   10.46    2.15
  -1  14   7   10.47    2.21
   0  14   7   45.34    3.25
   0  14   7   42.19    3.00
   0  14   7   47.83    3.31
   1  14   7    9.39    2.02
   1  14   7   12.48    2.28
   1  14   7    9.09    1.98
   2  14   7   11.17    2.33
   2  14   7    5.06    1.95
   2  14   7    8.35    2.27
   3  14   7    1.09    2.04
   3  14   7    1.97    1.83
   5 -14  -8   25.85    2.62
  -4  14   8    3.38    2.18
   4 -14  -8   -0.96    1.72
  -3  14   8    0.29    1.82
   3 -14  -8   -1.53    1.51
  -2  14   8   -3.05    1.47
  -1  14   8   32.64    2.76
   0  14   8   -0.22    1.41
   0  14   8   -0.83    1.55
   0  14   8    3.08    1.70
   1  14   8   26.14    2.42
   1  14   8   27.53    2.67
   1  14   8   28.67    2.60
   2  14   8   45.27    3.49
   2  14   8   40.15    3.39
   3  14   8    1.07    1.91
   3  14   8   -1.85    2.12
   4 -14  -9    0.47    1.75
   3 -14  -9   25.72    2.20
   0  14   9   22.35    2.55
   0  14   9   22.71    2.37
   1  14   9    7.55    2.11
   1  14   9    6.50    2.01
   2  14   9   11.32    2.34
   3  14   9    8.71    2.58
   4 -14 -10    5.70    2.15
   3 -14 -10    0.52    1.47
   0  14  10   -0.49    1.32
   1  14  10    5.50    2.20
   2  14  10   34.24    3.26
   3 -14 -11   35.14    2.66
   0  14  11    5.46    1.90
   1  14  11    0.52    1.80
   3 -14 -12   -1.40    1.94
  -1  14  12    9.41    2.38
   0 -15  10    4.36    1.58
  -1 -15  10    2.10    1.56
  -2 -15  10    3.01    1.83
   1 -15   9   11.96    1.82
   0 -15   9    1.59    1.54
  -1 -15   9    8.96    1.87
  -2 -15   9    2.23    1.60
  -3 -15   9    2.84    1.91
   2 -15   8   12.13    2.15
   1 -15   8    8.18    1.74
   0 -15   8   33.91    2.54
  -1 -15   8    5.98    1.81
  -2 -15   8    3.70    1.55
  -3 -15   8   27.96    2.74
  -4 -15   8    0.81    2.13
   3 -15   7    1.14    1.61
   2 -15   7   26.59    2.41
   1 -15   7   18.14    1.87
   0  15  -7    5.63    1.90
   0 -15   7    4.58    1.53
   1  15  -7   32.80    2.86
  -1 -15   7   39.54    2.62
   2  15  -7    1.22    1.96
  -2 -15   7    0.75    1.26
   3  15  -7    1.26    2.02
  -3 -15   7    1.43    1.88
  -4 -15   7    4.94    1.95
  -5 -15   7   21.16    2.26
   3 -15   6    2.92    1.49
   2 -15   6    0.40    1.25
   1 -15   6   10.01    1.51
   0  15  -6   36.67    2.96
   0 -15   6   35.18    2.37
   1  15  -6   12.35    2.39
  -1 -15   6    9.63    1.48
   2  15  -6    1.41    1.84
  -2 -15   6   -0.42    1.18
   3  15  -6   28.58    2.95
  -3 -15   6   36.58    3.03
  -4 -15   6    3.73    1.70
  -5 -15   6    4.71    1.70
   4 -15   5    8.70    2.02
   3 -15   5    9.17    1.76
   2 -15   5    3.44    1.37
   1 -15   5   12.25    1.54
   0  15  -5    9.57    2.18
   0 -15   5    4.92    1.33
   1  15  -5   37.86    3.01
  -1 -15   5   40.00    2.40
   2  15  -5   11.61    2.41
  -2 -15   5    9.94    1.48
   3  15  -5   -1.80    1.90
  -3 -15   5   -1.11    1.73
  -4 -15   5   10.56    1.85
  -5 -15   5   21.05    2.08
   4 -15   4   11.16    1.93
   3 -15   4   14.95    1.72
   2 -15   4    2.44    1.21
  -1  15  -4   18.30    2.16
   1 -15   4   13.24    1.48
   0  15  -4    4.13    1.74
   0 -15   4    4.94    1.19
   1  15  -4   15.63    2.08
  -1 -15   4   17.20    1.50
   2  15  -4   13.29    2.54
  -2 -15   4   11.28    1.50
  -3 -15   4   70.71    3.56
  -4 -15   4    5.15    1.50
  -5 -15   4   12.67    2.03
  -6 -15   4   19.63    2.30
   4 -15   3   49.15    3.08
   3 -15   3   -0.70    1.16
   2 -15   3    9.19    1.53
  -1  15  -3   28.25    2.61
   1 -15   3   28.13    1.87
   0  15  -3   10.78    2.25
   0 -15   3    9.64    1.16
   1  15  -3   45.70    3.08
   1  15  -3   46.20    3.37
  -1 -15   3   51.16    2.51
   2  15  -3    5.19    1.62
   2  15  -3    1.70    1.77
   3  15  -3    0.64    1.75
   5 -15   2    5.25    1.73
   4 -15   2    4.38    1.43
   3 -15   2   26.93    2.12
   2 -15   2   10.48    1.41
  -1  15  -2   14.45    2.00
   1 -15   2   12.31    1.26
   0  15  -2    0.48    1.34
   0  15  -2    0.92    1.19
   0 -15   2    2.04    0.94
   1  15  -2   10.95    2.11
   1  15  -2   10.19    1.62
   2  15  -2   11.96    2.44
   2  15  -2   11.68    2.05
   3  15  -2   49.80    3.65
   3  15  -2   51.89    3.41
   4  15  -2   -1.66    1.94
   5 -15   1    7.66    1.79
   4 -15   1   12.27    1.73
   3 -15   1   -2.62    0.96
   2 -15   1   17.63    1.60
  -1  15  -1   53.61    3.67
   1 -15   1   54.26    2.60
   0  15  -1    4.28    1.64
   1  15  -1   45.64    3.29
   1  15  -1   45.56    3.20
   1  15  -1   43.92    3.05
   2  15  -1    9.00    2.11
   2  15  -1   10.96    2.54
   2  15  -1    6.65    2.08
   3  15  -1   -0.61    1.46
   3  15  -1    4.13    2.17
   4  15  -1    2.58    2.15
   5  15  -1   27.37    3.38
   5 -15   0    6.01    1.96
   4 -15   0    6.48    1.58
   3 -15   0   32.57    2.25
   2 -15   0   18.09    1.56
  -1  15   0   11.80    1.80
  -1  15   0   13.92    2.00
   0  15   0    1.76    1.63
   0  15   0   -1.07    1.25
   1  15   0   11.68    1.68
   1  15   0   12.11    1.96
   1  15   0   14.55    2.00
   2  15   0   15.94    2.10
   2  15   0   21.38    2.48
   2  15   0   16.91    2.25
   3  15   0   33.41    2.82
   3  15   0   30.49    2.95
   4  15   0    6.45    1.85
   4  15   0    9.18    2.65
   5  15   0    6.65    2.85
   5 -15  -1   16.78    2.09
   4 -15  -1    1.11    1.43
   3 -15  -1    0.85    1.24
  -2  15   1   11.64    2.15
   2 -15  -1    7.71    1.38
  -1  15   1   43.59    3.14
  -1  15   1   39.20    3.17
   0  15   1    5.51    1.73
   0  15   1    5.19    1.89
   1  15   1   54.54    3.49
   1  15   1   55.33    3.66
   1  15   1   47.84    3.39
   2  15   1   17.66    1.93
   2  15   1   18.67    2.22
   2  15   1   17.52    2.19
   2  15   1   16.13    2.28
   3  15   1   -2.85    1.45
   3  15   1   -0.28    1.63
   3  15   1    0.65    1.48
   4  15   1   13.24    1.97
   4  15   1   17.21    2.83
   5  15   1    3.61    2.39
   5 -15  -2    6.93    1.96
  -4  15   2    0.13    1.76
   4 -15  -2    0.11    1.41
  -3  15   2   45.57    3.04
   3 -15  -2   47.68    2.78
  -2  15   2    5.80    1.62
  -2  15   2   10.16    2.18
   2 -15  -2    9.38    1.36
  -1  15   2    8.94    1.74
  -1  15   2    8.26    2.01
  -1  15   2   13.66    2.34
   0  15   2    1.13    1.48
   0  15   2   -1.37    1.07
   0  15   2    0.95    1.52
   1  15   2   13.68    1.87
   1  15   2   13.94    1.97
   1  15   2   11.61    2.01
   1  15   2   12.33    1.85
   2  15   2   12.42    1.72
   2  15   2   13.67    2.24
   2  15   2   13.57    2.43
   2  15   2   12.68    1.92
   3  15   2   33.26    2.94
   3  15   2   37.08    3.14
   3  15   2   31.31    2.53
   4  15   2    5.64    2.15
   4  15   2    6.79    1.93
   5  15   2    2.81    2.36
   5 -15  -3   16.65    2.33
  -4  15   3   -0.11    1.77
   4 -15  -3   -1.12    1.32
  -3  15   3    1.64    1.53
   3 -15  -3   -0.15    1.16
  -2  15   3    5.00    1.89
  -2  15   3    1.01    1.36
  -1  15   3   39.80    2.80
  -1  15   3   37.81    3.06
  -1  15   3   41.92    3.01
   0  15   3    9.69    1.82
   0  15   3   12.31    2.22
   0  15   3   11.69    1.75
   1  15   3   24.82    2.36
   1  15   3   23.58    2.42
   1  15   3   23.34    2.36
   1  15   3   26.88    2.24
   2  15   3    3.68    1.85
   2  15   3    8.24    1.68
   2  15   3    5.87    1.82
   2  15   3   10.82    2.30
   3  15   3   -2.16    1.28
   3  15   3   -0.27    1.73
   3  15   3    1.22    1.70
   4  15   3   43.88    3.54
   4  15   3   45.53    3.11
   5 -15  -4   15.57    2.16
  -4  15   4    2.08    1.94
   4 -15  -4    5.21    1.82
  -3  15   4   55.55    3.47
   3 -15  -4   63.33    3.23
  -2  15   4   14.97    2.34
  -2  15   4    8.12    1.81
  -1  15   4   17.54    2.16
  -1  15   4   12.16    1.83
  -1  15   4   13.93    2.05
   0  15   4    5.78    1.75
   0  15   4    5.60    1.91
   0  15   4    4.20    1.57
   1  15   4   13.40    1.90
   1  15   4   11.43    1.70
   1  15   4   12.86    2.28
   1  15   4   14.65    2.02
   2  15   4    0.44    1.32
   2  15   4    0.31    1.56
   2  15   4    2.21    1.72
   2  15   4    2.85    1.84
   3  15   4   14.86    1.94
   3  15   4   11.64    2.47
   3  15   4   16.75    2.28
   4  15   4   13.20    2.94
   4  15   4   13.78    2.55
   5 -15  -5   22.83    2.53
  -4  15   5   13.25    2.62
   4 -15  -5   14.95    1.95
  -3  15   5   -0.94    1.62
   3 -15  -5    0.39    1.42
  -2  15   5    8.43    2.00
  -1  15   5   34.94    2.74
  -1  15   5   37.52    2.87
  -1  15   5   37.23    2.99
   0  15   5    3.31    1.64
   0  15   5    6.07    1.73
   0  15   5    8.85    2.08
   0  15   5    8.88    1.95
   1  15   5   10.82    2.15
   1  15   5   12.29    2.13
   1  15   5   12.93    2.34
   1  15   5   10.27    2.13
   2  15   5    0.84    1.60
   2  15   5    3.54    1.74
   2  15   5    5.04    1.72
   2  15   5    2.28    1.68
   3  15   5    5.85    2.42
   3  15   5    4.37    2.62
   3  15   5    7.80    2.25
   3  15   5    9.07    2.14
   4  15   5    6.24    2.63
   4  15   5    9.31    2.27
   5 -15  -6    5.47    2.36
  -4  15   6   -1.29    2.01
   4 -15  -6    3.06    1.73
  -3  15   6   32.17    2.82
   3 -15  -6   32.03    2.37
  -2  15   6   -2.04    1.40
  -1  15   6   10.90    2.15
  -1  15   6    7.47    2.10
  -1  15   6    6.88    1.85
   0  15   6   29.44    2.69
   0  15   6   33.95    2.93
   0  15   6   32.86    2.70
   0  15   6   32.58    2.79
   1  15   6    7.61    2.10
   1  15   6   10.97    2.19
   1  15   6    9.49    2.00
   1  15   6    7.87    1.93
   2  15   6    0.95    1.70
   2  15   6    1.24    1.84
   2  15   6    2.96    1.78
   2  15   6    0.77    1.82
   3  15   6    1.43    1.87
   3  15   6    3.87    2.00
   3  15   6    4.02    2.46
   3  15   6    0.38    2.11
   4  15   6    4.62    2.21
   5 -15  -7   26.81    2.63
  -4  15   7    0.87    2.22
   4 -15  -7    3.49    1.77
  -3  15   7   -1.37    1.71
  -2  15   7   -1.86    1.72
  -1  15   7   29.48    2.71
  -1  15   7   32.92    2.84
  -1  15   7   32.35    2.78
   0  15   7    4.32    1.91
   0  15   7    6.70    1.94
   0  15   7    2.00    1.84
   1  15   7   13.14    2.07
   1  15   7   13.11    1.99
   1  15   7   17.02    2.07
   2  15   7   29.58    2.83
   2  15   7   25.24    2.54
   2  15   7   25.95    2.73
   3  15   7    3.55    2.04
   3  15   7    4.30    2.36
   3  15   7    2.49    2.50
  -4  15   8    4.52    2.28
   4 -15  -8    4.25    1.99
  -3  15   8   27.42    2.96
  -2  15   8    1.09    2.31
  -1  15   8    4.37    2.26
   0  15   8   30.88    2.88
   0  15   8   30.31    2.76
   0  15   8   28.97    2.82
   1  15   8    8.23    2.03
   1  15   8    8.48    2.08
   1  15   8    6.29    2.26
   2  15   8    5.55    2.33
   2  15   8   15.12    2.79
   3  15   8    4.85    2.72
   4 -15  -9   11.73    2.14
   0  15   9    0.43    1.49
   0  15   9   -1.12    1.63
   1  15   9   15.25    2.91
   1  15   9   13.62    2.59
   0  15  10    4.29    2.10
   0 -16   9   -1.12    1.45
  -1 -16   9    2.65    2.04
  -2 -16   9    9.71    2.21
   1 -16   8   12.34    2.01
   0 -16   8    6.48    1.68
  -1 -16   8    8.66    2.13
  -2 -16   8    5.36    1.76
  -3 -16   8    3.71    2.03
   2 -16   7   13.88    2.19
   1 -16   7    8.43    1.79
   0 -16   7   24.89    2.16
   1  16  -7    8.53    2.38
  -1 -16   7   12.35    2.07
   2  16  -7    7.70    2.37
  -2 -16   7    8.78    1.77
   3  16  -7   19.88    2.61
  -3 -16   7   19.85    2.26
  -4 -16   7   16.23    2.90
   3 -16   6   13.27    2.23
   2 -16   6    7.35    1.69
   1 -16   6   10.75    1.95
   0  16  -6   10.54    2.54
   0 -16   6   10.20    1.54
   1  16  -6   30.82    2.89
  -1 -16   6   33.28    2.56
   2  16  -6    4.73    2.08
  -2 -16   6    4.25    1.46
   3  16  -6    0.14    2.04
  -3 -16   6    0.57    1.67
  -4 -16   6    9.85    2.33
   3 -16   5    2.55    1.60
   2 -16   5    7.89    1.65
   1 -16   5   11.52    1.59
   0  16  -5   19.88    2.43
   0 -16   5   20.39    1.87
   1  16  -5    1.94    1.85
  -1 -16   5    3.95    1.48
   2  16  -5    4.34    2.06
  -2 -16   5    8.42    1.59
   3  16  -5   16.41    2.50
   3 -16   4    5.50    1.49
   2 -16   4    0.92    1.19
   1 -16   4    8.70    1.56
   0  16  -4   14.82    2.08
   0 -16   4   11.47    1.41
   1  16  -4   26.56    2.61
  -1 -16   4   31.87    2.07
   2  16  -4    7.90    2.02
   3  16  -4    2.82    1.98
   4 -16   3   15.46    2.13
   3 -16   3   10.41    1.84
   2 -16   3    7.30    1.56
  -1  16  -3    9.64    2.09
   1 -16   3   10.77    1.37
   0  16  -3    3.30    1.89
   0 -16   3    1.53    1.02
   1  16  -3    4.32    2.02
   2  16  -3   15.30    2.35
   3  16  -3   23.60    2.79
   4 -16   2   22.65    2.23
   3 -16   2    0.01    1.31
   2 -16   2   15.18    1.58
  -1  16  -2   18.88    2.16
   1 -16   2   16.58    1.50
   0  16  -2   18.61    2.22
   0  16  -2   18.87    2.15
   1  16  -2   14.21    1.91
   1  16  -2   14.72    2.15
   2  16  -2    8.86    2.39
   2  16  -2    8.72    2.14
   3  16  -2    3.23    2.23
   3  16  -2    6.68    2.05
   4 -16   1    9.38    1.97
   3 -16   1   22.75    1.97
   2 -16   1   20.95    1.78
  -1  16  -1   12.82    2.00
   0  16  -1    3.86    1.84
   0  16  -1   -1.44    1.20
   1  16  -1    8.78    2.12
   1  16  -1    9.37    1.99
   1  16  -1   12.85    2.29
   2  16  -1   15.61    2.36
   2  16  -1   17.01    2.31
   2  16  -1   18.54    2.24
   3  16  -1   14.34    2.94
   3  16  -1   20.67    2.59
   3  16  -1   17.71    2.35
   4  16  -1    5.45    2.08
   4  16  -1    4.95    2.40
   4 -16   0    8.73    1.87
   3 -16   0    0.64    1.19
   2 -16   0   12.89    1.57
  -1  16   0   23.84    2.57
   0  16   0   17.06    2.25
   0  16   0   15.52    2.03
   0  16   0   16.03    1.96
   1  16   0   29.80    2.78
   1  16   0   28.15    2.45
   1  16   0   24.83    2.49
   2  16   0   16.13    2.06
   2  16   0   16.35    2.28
   2  16   0   15.93    2.31
   3  16   0   -0.58    1.81
   3  16   0    1.27    1.62
   3  16   0   -1.24    1.95
   3  16   0    1.00    1.73
   4  16   0    4.31    2.45
   4  16   0    5.60    1.93
  -4  16   1    3.27    1.81
   4 -16  -1    9.83    1.97
   3 -16  -1   16.47    1.95
  -1  16   1   15.43    2.59
  -1  16   1    9.82    2.23
   0  16   1   -0.26    1.69
   0  16   1    0.05    1.83
   0  16   1    1.72    1.41
   1  16   1    6.16    2.03
   1  16   1    7.47    2.06
   1  16   1    8.57    2.08
   2  16   1   22.81    2.26
   2  16   1   21.17    2.43
   2  16   1   23.08    2.45
   2  16   1   21.04    2.60
   3  16   1   25.68    2.43
   3  16   1   24.84    3.06
   3  16   1   28.42    2.92
   3  16   1   28.63    2.86
   4  16   1   12.42    2.30
   4  16   1   12.62    2.88
   5 -16  -2    7.74    2.22
  -4  16   2   -0.48    1.65
   4 -16  -2    5.27    1.69
  -3  16   2    2.94    1.66
   3 -16  -2    5.25    1.57
  -2  16   2    5.41    1.89
  -1  16   2   13.68    2.09
  -1  16   2   13.17    2.10
  -1  16   2   12.36    1.81
   0  16   2   18.61    2.16
   0  16   2   16.71    2.23
   0  16   2   19.89    2.30
   0  16   2   17.36    1.99
   1  16   2   17.45    2.20
   1  16   2   18.09    2.02
   1  16   2   17.89    2.28
   1  16   2   18.23    2.32
   2  16   2   12.98    2.43
   2  16   2   15.09    2.90
   2  16   2   14.25    1.92
   2  16   2   12.81    2.46
   3  16   2   -0.46    1.89
   3  16   2    0.52    1.53
   3  16   2    1.89    1.80
   3  16   2   -0.83    1.67
   4  16   2   20.31    2.75
   4  16   2   26.36    2.51
   5 -16  -3    1.77    2.12
  -4  16   3    6.22    1.94
   4 -16  -3    5.09    1.82
  -3  16   3   24.94    2.46
   3 -16  -3   26.85    2.23
  -2  16   3   11.93    2.12
  -1  16   3    0.60    1.69
  -1  16   3    4.06    1.85
  -1  16   3    4.43    1.71
   0  16   3    1.39    1.76
   0  16   3    3.53    1.54
   0  16   3    2.55    1.56
   0  16   3    0.22    1.46
   1  16   3    8.62    2.10
   1  16   3   11.49    2.11
   1  16   3   12.52    2.35
   1  16   3    9.34    2.22
   2  16   3    6.26    1.96
   2  16   3    4.79    2.07
   2  16   3    7.93    2.29
   2  16   3    7.87    1.96
   3  16   3    8.45    2.35
   3  16   3    7.66    2.36
   3  16   3   11.05    2.76
   3  16   3    8.67    2.13
   4  16   3   10.44    2.33
  -4  16   4    1.73    2.02
   4 -16  -4    5.65    1.85
  -3  16   4    2.58    1.77
  -2  16   4    4.69    1.84
  -1  16   4   24.68    2.54
  -1  16   4   21.48    2.25
  -1  16   4   23.31    2.53
   0  16   4   11.52    2.23
   0  16   4   15.34    2.31
   0  16   4   16.30    2.12
   0  16   4   12.57    2.30
   1  16   4   10.02    1.94
   1  16   4    4.73    2.17
   1  16   4    5.66    1.95
   2  16   4    1.78    1.93
   2  16   4    2.43    1.55
   2  16   4    1.92    1.66
   2  16   4    2.35    2.00
   3  16   4    9.04    2.64
   3  16   4    8.61    2.36
   3  16   4    7.36    2.00
   3  16   4    8.39    2.39
   4  16   4   22.46    2.59
  -4  16   5    7.70    2.39
   4 -16  -5   11.32    2.11
  -3  16   5   21.61    2.46
  -2  16   5    5.24    1.87
  -1  16   5    1.64    1.52
  -1  16   5   -0.24    1.73
  -1  16   5    2.35    1.81
   0  16   5   15.92    2.27
   0  16   5   15.88    1.97
   0  16   5   17.26    2.18
   0  16   5   16.78    2.16
   1  16   5    9.33    2.21
   1  16   5    8.30    2.28
   1  16   5   12.31    2.24
   1  16   5   10.85    2.36
   2  16   5    7.68    2.16
   2  16   5    9.66    2.23
   2  16   5    8.50    2.45
   2  16   5   10.10    2.63
   3  16   5    4.31    1.99
   3  16   5    3.68    2.27
   3  16   5    3.30    2.34
   3  16   5    3.80    2.13
   4  16   5    1.78    1.99
  -4  16   6   13.00    2.67
   4 -16  -6    9.08    2.17
  -3  16   6   -0.60    2.01
  -2  16   6    2.74    2.01
  -1  16   6   29.24    2.83
  -1  16   6   28.01    2.68
  -1  16   6   26.35    2.65
   0  16   6    9.29    2.32
   0  16   6   12.10    2.41
   0  16   6   10.20    2.43
   0  16   6   12.30    2.39
   1  16   6    9.38    2.18
   1  16   6   10.07    2.45
   1  16   6   11.98    2.27
   1  16   6    7.14    2.15
   2  16   6    7.30    2.39
   2  16   6    6.23    2.19
   2  16   6    8.24    2.12
   2  16   6    9.06    2.38
   3  16   6    8.41    2.35
   3  16   6   13.38    2.97
   4  16   6    6.01    2.67
  -4  16   7   13.00    2.72
   4 -16  -7   14.32    2.09
  -3  16   7   10.43    2.59
  -2  16   7   14.57    2.69
  -1  16   7    2.56    1.97
  -1  16   7    3.47    1.90
   0  16   7   28.67    2.81
   0  16   7   25.89    2.74
   0  16   7   24.85    2.68
   0  16   7   25.13    2.57
   1  16   7    6.22    1.89
   1  16   7    1.84    1.78
   1  16   7    4.13    2.09
   1  16   7    4.85    2.25
   2  16   7   10.79    2.40
   2  16   7   12.49    2.82
   2  16   7    9.23    2.39
   2  16   7    8.59    2.45
   3  16   7   -2.01    2.47
   3  16   7   -1.46    1.98
  -4  16   8    5.43    2.65
  -3  16   8    4.35    2.38
  -2  16   8   13.70    2.80
  -1  16   8   12.03    2.57
  -1  16   8    7.92    2.47
   0  16   8    3.57    1.99
   0  16   8    8.02    2.33
   0  16   8    2.33    1.90
   1  16   8   14.18    2.55
   1  16   8    9.67    2.31
   1  16   8   14.85    2.83
   2  16   8   15.47    2.79
   3  16   8    4.80    2.80
   0  16   9    4.39    2.29
  -1 -17   8   14.19    2.01
   1 -17   7    4.60    1.76
   0 -17   7    4.84    1.71
  -1 -17   7   10.58    1.94
   2  17  -7   10.00    2.55
  -2 -17   7    6.11    1.86
   3  17  -7    4.09    2.71
  -3 -17   7   10.94    2.12
   2 -17   6   10.09    1.97
   1 -17   6    6.17    1.69
   0  17  -6   12.96    2.61
   0 -17   6   13.40    1.69
   1  17  -6   -0.39    1.85
  -1 -17   6    0.20    1.45
   2  17  -6    8.90    2.53
  -2 -17   6   11.14    1.97
   3  17  -6   12.92    2.90
   2 -17   5    1.72    1.50
   1 -17   5    2.98    1.43
   0  17  -5   25.63    2.78
   0 -17   5   22.87    2.00
   1  17  -5   10.38    2.50
   2  17  -5   11.01    2.42
   3  17  -5   -0.50    2.30
   3 -17   4    5.90    1.62
   2 -17   4   13.89    1.76
   1 -17   4   12.79    1.62
   0  17  -4   -0.92    1.85
   1  17  -4    8.53    2.15
   2  17  -4   19.61    2.57
   3  17  -4   12.05    2.92
   3 -17   3    3.69    1.44
   2 -17   3    4.03    1.57
   1 -17   3    6.42    1.49
   0  17  -3   30.28    3.02
   1  17  -3   10.82    2.50
   2  17  -3    4.03    1.94
   3  17  -3    7.64    2.64
   3 -17   2    9.81    1.96
   2 -17   2   13.96    1.65
  -1  17  -2    3.98    2.04
   0  17  -2    0.68    1.70
   1  17  -2   -2.77    1.54
   2  17  -2   18.80    2.37
   2  17  -2   11.89    2.64
   3  17  -2    8.30    2.68
   3  17  -2   12.29    2.50
   4 -17   1    8.78    2.03
   3 -17   1    0.79    1.42
  -1  17  -1   16.96    2.29
   0  17  -1   21.83    2.44
   0  17  -1   20.34    2.59
   1  17  -1    9.43    2.11
   1  17  -1    6.62    2.09
   2  17  -1    9.05    2.37
   2  17  -1   14.06    2.24
   2  17  -1   12.98    2.60
   3  17  -1    3.59    2.26
   3  17  -1    3.42    2.19
   3  17  -1    4.25    2.38
   4  17  -1    0.08    2.20
   4 -17   0   11.73    2.20
   3 -17   0    5.02    1.59
  -1  17   0    4.80    1.84
   0  17   0   -4.10    1.54
   0  17   0   -0.39    1.72
   0  17   0   -0.19    1.60
   1  17   0    5.00    2.20
   1  17   0    5.00    1.76
   1  17   0    3.91    2.00
   2  17   0   12.05    2.75
   2  17   0   16.88    2.49
   2  17   0   16.28    2.27
   3  17   0    7.68    2.30
   3  17   0    7.18    2.79
   3  17   0    7.32    2.39
   3  17   0    5.78    2.37
   4  17   0   12.68    2.54
  -4  17   1    0.99    1.92
   4 -17  -1   -0.08    1.58
  -3  17   1    3.15    1.84
   3 -17  -1    1.86    1.53
  -1  17   1    8.85    2.22
  -1  17   1    9.77    2.38
   0  17   1   20.01    2.50
   0  17   1   22.66    2.59
   0  17   1   20.41    2.56
   1  17   1   14.85    2.23
   1  17   1   16.91    2.09
   1  17   1   15.69    2.20
   1  17   1   17.78    2.46
   2  17   1   13.57    2.34
   2  17   1    8.64    2.35
   2  17   1   15.86    2.85
   2  17   1   13.98    2.58
   3  17   1    4.29    2.02
   3  17   1   -0.59    2.02
   3  17   1   -2.61    1.56
   3  17   1    2.15    2.51
   4  17   1   12.15    2.49
  -4  17   2   10.25    2.28
   4 -17  -2    5.89    1.91
  -3  17   2   11.05    2.24
  -2  17   2   17.34    2.14
  -1  17   2   -1.01    1.50
  -1  17   2   -0.15    1.48
  -1  17   2    0.32    1.98
   0  17   2   -0.03    1.55
   0  17   2    2.88    1.73
   0  17   2    2.96    1.99
   0  17   2   -0.05    1.47
   1  17   2    5.09    1.75
   1  17   2    6.84    2.14
   1  17   2    2.33    1.77
   1  17   2    5.73    1.87
   2  17   2   13.45    2.03
   2  17   2   13.87    2.57
   2  17   2   12.78    2.55
   2  17   2   10.44    2.58
   3  17   2   19.42    3.12
   3  17   2   11.38    2.78
   3  17   2   13.82    2.06
   3  17   2   12.77    3.16
   4  17   2    1.01    2.23
  -4  17   3    3.42    2.09
   4 -17  -3    2.39    1.99
  -3  17   3    4.26    2.03
  -2  17   3    7.34    2.09
  -1  17   3   10.88    2.56
  -1  17   3   12.72    1.94
  -1  17   3   14.95    2.09
   0  17   3   19.61    2.58
   0  17   3   28.51    2.80
   0  17   3   21.16    2.33
   0  17   3   21.86    2.52
   1  17   3    5.15    1.87
   1  17   3    8.96    2.33
   1  17   3    6.85    2.12
   1  17   3    7.34    2.35
   2  17   3    3.36    2.12
   2  17   3    2.51    1.65
   2  17   3    1.66    1.68
   2  17   3    1.54    1.90
   3  17   3    0.85    2.03
   3  17   3    0.57    2.35
   3  17   3    3.23    2.02
   4  17   3   10.12    2.68
  -4  17   4   17.02    2.99
  -3  17   4   11.08    2.37
  -2  17   4   16.13    2.62
  -1  17   4    6.39    2.31
  -1  17   4    5.13    1.82
  -1  17   4    4.42    2.01
   0  17   4   -1.27    1.84
   0  17   4    1.09    1.62
   0  17   4   -0.77    1.81
   0  17   4    0.35    1.60
   1  17   4   14.92    2.71
   1  17   4    8.15    2.08
   1  17   4   14.13    2.08
   1  17   4    8.05    2.08
   2  17   4    8.86    2.57
   2  17   4   13.95    2.65
   2  17   4   13.61    2.60
   2  17   4   10.70    2.33
   3  17   4    2.22    2.09
   4  17   4    8.05    2.42
  -4  17   5    2.51    2.52
  -3  17   5    2.36    2.17
  -2  17   5    8.16    2.33
  -1  17   5    8.89    2.26
  -1  17   5   11.31    2.61
  -1  17   5    9.98    2.29
   0  17   5   21.16    2.62
   0  17   5   22.38    2.42
   0  17   5   15.43    2.29
   0  17   5   16.14    2.40
   1  17   5    1.21    1.62
   1  17   5    0.20    1.81
   1  17   5    3.97    2.20
   1  17   5    5.68    2.23
   2  17   5    3.03    2.17
   2  17   5    1.91    2.24
   2  17   5    3.71    1.90
   2  17   5    0.13    1.77
   3  17   5   16.80    2.90
  -3  17   6    8.48    2.58
  -2  17   6   14.01    2.60
  -1  17   6   -0.40    2.03
  -1  17   6   -1.55    1.70
   0  17   6   11.75    2.44
   0  17   6   14.21    2.21
   0  17   6   13.48    2.73
   0  17   6   13.27    2.95
   1  17   6    3.44    2.24
   1  17   6    5.06    2.32
   1  17   6    6.17    1.94
   1  17   6    5.90    2.20
   2  17   6    6.75    2.61
  -1  17   7    8.42    2.59
   0  17   7    6.48    2.28
   0  17   7    5.24    2.36
   1  17   7    2.86    2.27
   2  17   7    0.93    2.39
  -1  17   8   10.95    2.61
   0  17   8    7.98    2.52
   0  17   8    4.16    2.47
   1  17   8    2.60    2.52
  -1  17   9   -0.12    2.51
   0  17   9    4.21    2.29
   0  18  -6    9.32    2.79
   0 -18   6   12.64    1.90
   1  18  -6    3.13    2.37
   1 -18   5   15.29    1.95
   0  18  -5    1.52    2.11
   1  18  -5    0.64    2.23
   2 -18   4    1.00    1.52
   0  18  -4   29.27    3.04
   1  18  -4    1.46    2.05
   2 -18   3   10.89    1.67
   0  18  -3   -3.05    1.87
   1  18  -3   -0.29    1.94
   3 -18   2    3.16    1.68
   0  18  -2   28.13    2.93
   1  18  -2    2.21    1.96
   3 -18   1    3.93    1.72
   0  18  -1    0.84    1.77
   0  18  -1    0.65    2.18
   1  18  -1    4.09    2.28
   1  18  -1   -0.94    1.73
   2  18  -1   23.67    2.73
   3  18  -1    5.03    2.28
  -1  18   0    2.67    1.87
   0  18   0   21.31    2.75
   0  18   0   21.46    2.62
   1  18   0    9.70    2.44
   1  18   0    4.18    2.32
   1  18   0    5.41    2.29
   2  18   0    9.60    2.53
   2  18   0   10.81    2.80
   2  18   0    8.96    2.35
   3  18   0    0.02    2.00
   3  18   0   -1.94    2.26
  -2  18   1   23.62    2.52
  -1  18   1    2.58    2.13
  -1  18   1    3.86    1.99
   0  18   1   -0.43    1.70
   0  18   1    1.42    2.26
   0  18   1    2.92    1.96
   0  18   1    2.44    1.91
   1  18   1    1.59    1.77
   1  18   1    0.61    2.05
   1  18   1    3.33    2.25
   1  18   1    1.12    2.26
   2  18   1   13.02    2.68
   2  18   1   13.70    2.50
   3  18   1    3.92    2.48
  -2  18   2    7.88    2.28
  -1  18   2    1.85    2.34
  -1  18   2    2.91    1.98
  -1  18   2    2.54    1.77
   0  18   2   21.90    2.47
   0  18   2   25.52    2.79
   0  18   2   27.95    3.12
   0  18   2   29.57    3.05
   1  18   2    4.29    2.02
   1  18   2    5.12    2.07
   1  18   2    5.26    2.28
   1  18   2    7.07    2.57
   2  18   2    4.38    2.30
   2  18   2    7.50    2.17
  -1  18   3   -0.68    1.91
  -1  18   3   -0.50    2.29
  -1  18   3   -0.40    1.66
   0  18   3    0.33    1.97
   0  18   3    2.04    2.05
   0  18   3   -1.28    1.56
   0  18   3   -0.81    1.87
   1  18   3    8.16    2.51
   1  18   3   14.02    2.77
   1  18   3   12.66    2.69
   1  18   3    9.72    2.28
  -1  18   4    1.80    2.27
   0  18   4   24.17    2.89
   0  18   4   24.32    2.95
   0  18   4   24.52    2.74
   1  18   4    2.49    2.21
  -1  18   5    1.23    2.22
   0  18   5   -0.12    2.24
  -1  18   6    2.14    2.44
   0  18   6    9.94    2.59
  -1  18   7    1.23    2.29
   0  19   0    0.24    1.93
   1  19   0    0.32    2.09
   2  19   0   15.54    3.04
   0  19   1   21.97    2.77
   0  19   1   24.37    2.90
   1  19   1    4.55    2.35
  -1  19   2    1.36    2.55
   0  19   2    0.15    2.41
  -1  19   3   -1.04    2.44
  -1  19   4    1.76    2.71
   0   0   0    0.00    0.00
;
_shelx_hkl_checksum     77752
_shelx_res_file
;
TITL GB in P2(1)
CELL 0.71073   7.4441  14.6252  14.0738  90.000  99.693  90.000
ZERR   2.00   0.0015   0.0027   0.0027   0.000   0.003   0.000
LATT -1
SYMM -X, 0.5+Y, -Z
SFAC C  H  S  In
UNIT 60  68  8  4
OMIT -3 55
L.S. 20
ACTA 50
BOND $H
BIND In1 S4_$1
EQIV $1 x-1, y, z
FMAP 2
PLAN 5
SIZE 0.025 0.075 0.45
TWIN
TEMP -100
WGHT    0.027600
BASF   0.40960
FVAR       0.13245
IN1   4    0.607759    0.802910    0.266994    11.00000    0.02624    0.02228 =
         0.02944   -0.00147    0.01162   -0.00091
IN2   4    1.057639    0.697274    0.236766    11.00000    0.02203    0.02438 =
         0.02730   -0.00316    0.00853   -0.00180
S1    3    0.419625    0.705878    0.354737    11.00000    0.02092    0.03763 =
         0.02209   -0.00360    0.00469   -0.00697
S2    3    0.722682    0.724199    0.128690    11.00000    0.02049    0.02318 =
         0.02252   -0.00246    0.00566   -0.00301
S3    3    0.929008    0.766065    0.377319    11.00000    0.02178    0.02830 =
         0.02029   -0.00148    0.00619   -0.00091
S4    3    1.219325    0.805682    0.147472    11.00000    0.02044    0.03557 =
         0.02436    0.00225    0.00395   -0.00584
C1    1    0.597265    0.947157    0.252704    11.00000    0.03325    0.03124 =
         0.04246   -0.00608    0.00313   -0.00432
AFIX 137
H1A   2    0.695803    0.974604    0.298838    11.00000   -1.50000
H1B   2    0.479599    0.969449    0.265643    11.00000   -1.50000
H1C   2    0.611539    0.964117    0.187022    11.00000   -1.50000
AFIX   0
C2    1    1.087390    0.551467    0.231710    11.00000    0.02720    0.02058 =
         0.05298   -0.00443    0.00519    0.00571
AFIX 137
H2A   2    1.210429    0.536387    0.220581    11.00000   -1.50000
H2B   2    0.997528    0.526550    0.179175    11.00000   -1.50000
H2C   2    1.067796    0.524892    0.293066    11.00000   -1.50000
AFIX   0
C3    1    0.464333    0.732777    0.479533    11.00000    0.01643    0.02573 =
         0.02925    0.00003    0.00630    0.00689
C4    1    0.417044    0.666686    0.543347    11.00000    0.02068    0.03340 =
         0.02668    0.00156    0.00434    0.00490
C5    1    0.460783    0.685167    0.641982    11.00000    0.04397    0.03331 =
         0.02727    0.00525    0.00825    0.00546
AFIX  43
H5    2    0.430771    0.641256    0.686525    11.00000   -1.20000
AFIX   0
C6    1    0.544900    0.763940    0.676328    11.00000    0.03526    0.04374 =
         0.02531   -0.00186    0.00490    0.00095
AFIX  43
H6    2    0.575139    0.773550    0.743891    11.00000   -1.20000
AFIX   0
C7    1    0.586254    0.829616    0.613669    11.00000    0.03263    0.03241 =
         0.03671   -0.01375    0.00761   -0.00834
AFIX  43
H7    2    0.643582    0.884960    0.637626    11.00000   -1.20000
AFIX   0
C8    1    0.543485    0.814451    0.514705    11.00000    0.02658    0.03204 =
         0.03194   -0.00190    0.00954    0.00110
AFIX  43
H8    2    0.568733    0.860375    0.471067    11.00000   -1.20000
AFIX   0
C9    1    0.322145    0.579422    0.507622    11.00000    0.05938    0.03947 =
         0.02197    0.00191    0.00356   -0.01054
AFIX 137
H9A   2    0.284820    0.546669    0.561844    11.00000   -1.50000
H9B   2    0.405442    0.541013    0.478033    11.00000   -1.50000
H9C   2    0.214323    0.593711    0.459706    11.00000   -1.50000
AFIX   0
C10   1    0.649947    0.607181    0.117125    11.00000    0.01018    0.02382 =
         0.02548   -0.00228    0.00527    0.00150
C11   1    0.642892    0.565013    0.026539    11.00000    0.01740    0.03097 =
         0.02973   -0.00264    0.00909    0.00606
C12   1    0.601936    0.472036    0.021511    11.00000    0.02652    0.02917 =
         0.03554   -0.01181    0.00239    0.00332
AFIX  43
H12   2    0.598380    0.441435   -0.038318    11.00000   -1.20000
AFIX   0
C13   1    0.566655    0.422923    0.098860    11.00000    0.03194    0.02119 =
         0.05226    0.00008    0.00781   -0.00878
AFIX  43
H13   2    0.536149    0.359933    0.091824    11.00000   -1.20000
AFIX   0
C14   1    0.575454    0.465063    0.187204    11.00000    0.02875    0.02630 =
         0.03980    0.00110    0.01577    0.00032
AFIX  43
H14   2    0.553998    0.431080    0.241721    11.00000   -1.20000
AFIX   0
C15   1    0.616285    0.558315    0.195663    11.00000    0.03148    0.03029 =
         0.02539    0.00121    0.00949   -0.00438
AFIX  43
H15   2    0.620785    0.588063    0.256025    11.00000   -1.20000
AFIX   0
C16   1    0.684950    0.616808   -0.059052    11.00000    0.04017    0.04059 =
         0.03209    0.00050    0.01018   -0.00087
AFIX 137
H16A  2    0.812169    0.637160   -0.046389    11.00000   -1.50000
H16B  2    0.604514    0.670115   -0.070824    11.00000   -1.50000
H16C  2    0.665645    0.576988   -0.115863    11.00000   -1.50000
AFIX   0
C17   1    1.033403    0.875843    0.407056    11.00000    0.01754    0.02945 =
         0.03812   -0.00811    0.00702   -0.00210
C18   1    1.079912    0.898344    0.503775    11.00000    0.01344    0.04645 =
         0.05428   -0.02185    0.00703    0.00758
C19   1    1.151320    0.987161    0.524167    11.00000    0.02597    0.06611 =
         0.05796   -0.03674    0.00518   -0.00530
AFIX  43
H19   2    1.182633    1.005394    0.589653    11.00000   -1.20000
AFIX   0
C20   1    1.176810    1.046726    0.455397    11.00000    0.02643    0.05384 =
         0.09635   -0.03594    0.01451   -0.01141
AFIX  43
H20   2    1.225906    1.105535    0.472667    11.00000   -1.20000
AFIX   0
C21   1    1.131497    1.022610    0.358702    11.00000    0.03594    0.03525 =
         0.08076   -0.01202    0.02140   -0.00766
AFIX  43
H21   2    1.149771    1.064568    0.309688    11.00000   -1.20000
AFIX   0
C22   1    1.058930    0.936123    0.334548    11.00000    0.03356    0.02938 =
         0.05227   -0.00865    0.02339   -0.00657
AFIX  43
H22   2    1.027227    0.918666    0.268843    11.00000   -1.20000
AFIX   0
C23   1    1.059557    0.835559    0.584760    11.00000    0.03721    0.07096 =
         0.02715   -0.00667    0.00253    0.01166
AFIX 137
H23A  2    1.138721    0.782241    0.583141    11.00000   -1.50000
H23B  2    0.932494    0.815428    0.578169    11.00000   -1.50000
H23C  2    1.094076    0.867744    0.646197    11.00000   -1.50000
AFIX   0
C24   1    1.143367    0.775110    0.023943    11.00000    0.02296    0.03542 =
         0.02425    0.00252    0.01097   -0.00726
C25   1    1.017711    0.832274   -0.034149    11.00000    0.02401    0.03290 =
         0.02522    0.00464    0.00220   -0.01010
C26   1    0.973808    0.808052   -0.131436    11.00000    0.03876    0.04933 =
         0.03397    0.01493   -0.00579   -0.01268
AFIX  43
H26   2    0.890136    0.845187   -0.173006    11.00000   -1.20000
AFIX   0
C27   1    1.046437    0.732982   -0.169322    11.00000    0.05313    0.06150 =
         0.01990   -0.00178    0.00371   -0.02785
AFIX  43
H27   2    1.014404    0.719189   -0.235987    11.00000   -1.20000
AFIX   0
C28   1    1.165407    0.678121   -0.110313    11.00000    0.04830    0.04381 =
         0.04329   -0.01691    0.01724   -0.01066
AFIX  43
H28   2    1.214365    0.625329   -0.135872    11.00000   -1.20000
AFIX   0
C29   1    1.214578    0.698992   -0.014095    11.00000    0.02174    0.04160 =
         0.03796   -0.00036    0.00850   -0.00288
AFIX  43
H29   2    1.297984    0.660782    0.026327    11.00000   -1.20000
AFIX   0
C30   1    0.935327    0.915080    0.005732    11.00000    0.02691    0.03545 =
         0.05461    0.01476   -0.00150    0.00414
AFIX 137
H30A  2    1.031670    0.959305    0.028921    11.00000   -1.50000
H30B  2    0.874537    0.896547    0.059253    11.00000   -1.50000
H30C  2    0.846231    0.943206   -0.045058    11.00000   -1.50000
AFIX   0
HKLF 4
REM  GB in P2(1)
REM R1 =  0.0344 for    4742 Fo > 4sig(Fo)  and  0.0504 for all    5591 data
REM    332 parameters refined using      1 restraints
END
WGHT      0.0275      0.0000
REM Highest difference peak  0.487,  deepest hole -1.011,  1-sigma level  0.115
Q1    1   1.0508  0.6400  0.2929  11.00000  0.05    0.49
Q2    1   0.5942  0.8060  0.1387  11.00000  0.05    0.48
Q3    1   1.2048  0.7066  0.1586  11.00000  0.05    0.45
Q4    1   1.0485  0.7420  0.1791  11.00000  0.05    0.45
Q5    1   1.0450  0.6974  0.3606  11.00000  0.05    0.44
;
_shelx_res_checksum     98872
_shelxl_version_number       20.13
