# Supplementary material for: Synthesis and crystal structure of bis­(μ-2-methyl­benzene­thiol­ato-κ2 S:S)bis­[meth­yl(2-methyl­benzene­thiol­ato-κS)indium(III)]
Source: Acta Crystallogr E Crystallogr Commun. 2017 Mar 10;73(Pt 4):481–3. doi: 10.1107/S2056989017003498 (PMC5382603; doi:10.1107/S2056989017003498)
Supplement: Supplementary file 2 [file e-73-00481-Isup2.hkl]

data_I                                                                          
_shelx_title ' GB in P2(1)'                                                     
_shelx_refln_list_code          4                                               
_shelx_F_calc_maximum      226.31                                               
_exptl_crystal_F_000       752.00                                               
_reflns_d_resolution_high  0.7696                                               
                                                                                
loop_                                                                           
 _space_group_symop_operation_xyz                                               
 'x, y, z'                                                                      
 '-x, y+1/2, -z'                                                                
                                                                                
_cell_length_a     7.4441                                                       
_cell_length_b    14.6252                                                       
_cell_length_c    14.0738                                                       
_cell_angle_alpha  90.000                                                       
_cell_angle_beta   99.693                                                       
_cell_angle_gamma  90.000                                                       
                                                                                
_shelx_F_squared_multiplier     1.000                                           
                                                                                
loop_                                                                           
 _refln_index_h                                                                 
 _refln_index_k                                                                 
 _refln_index_l                                                                 
 _refln_F_squared_calc                                                          
 _refln_F_squared_meas                                                          
 _refln_F_squared_sigma                                                         
 _refln_observed_status                                                         
   3 -17   0        343.80        286.14        90.63 o                         
   4 -17   0        534.16        668.62       125.40 o                         
   2 -16   0        849.46        734.74        89.49 o                         
   3 -16   0         58.59         36.48        67.83 o                         
   4 -16   0        229.50        497.62       106.59 o                         
   2 -15   0       1075.19       1031.15        88.92 o                         
   3 -15   0       1735.85       1856.52       128.25 o                         
   4 -15   0        393.72        369.37        90.06 o                         
   5 -15   0        265.93        342.58       111.72 o                         
   1 -14   0       3614.82       3652.61       161.88 o                         
   2 -14   0       1195.82       1179.92        91.77 o                         
   3 -14   0         49.35         45.60        63.27 o                         
   4 -14   0         95.15        102.03        75.24 o                         
   5 -14   0        874.46        818.53       118.56 o                         
   6 -14   0         49.60         36.48        92.91 o                         
   1 -13   0        903.90        895.48        68.97 o                         
   2 -13   0       1140.59       1039.13        82.65 o                         
   3 -13   0       2224.94       2104.47       131.10 o                         
   4 -13   0        320.72        311.22        77.52 o                         
   5 -13   0        546.97        534.59        60.90 o                         
   6 -13   0        294.70        377.32        72.16 o                         
   0 -12   0       4554.71       4371.39       163.02 o                         
   1 -12   0       3671.65       3661.72        99.74 o                         
   2 -12   0       1215.86       1197.02        86.07 o                         
   3 -12   0        464.05        401.17        41.40 o                         
   4 -12   0        351.23        353.80        48.61 o                         
   5 -12   0       1488.09       1566.89       114.57 o                         
   6 -12   0        611.34        638.19        78.86 o                         
   7 -12   0        301.31        336.88       104.88 o                         
   1 -11   0        846.64        814.17        61.56 o                         
   2 -11   0       3579.26       3666.92       138.23 o                         
   3 -11   0        517.11        499.70        46.46 o                         
   4 -11   0        705.91        787.49        54.43 o                         
   5 -11   0       1795.27       1727.55        88.46 o                         
   6 -11   0        198.24        163.47        55.66 o                         
   7 -11   0        500.62        619.39       106.31 o                         
   0 -10   0      11681.38      11119.72       359.11 o                         
   1 -10   0        330.52        324.00        27.73 o                         
   2 -10   0        868.14        832.90        40.81 o                         
   3 -10   0        922.86        943.65        99.18 o                         
   4 -10   0        558.56        517.99        47.76 o                         
   5 -10   0       1093.29       1089.92        72.39 o                         
   6 -10   0       1159.85       1142.91        80.40 o                         
   7 -10   0        531.95        460.94       141.65 o                         
   1  -9   0        230.50        225.87        37.34 o                         
   2  -9   0       8164.19       8139.30       415.82 o                         
   3  -9   0       1353.96       1270.33        57.65 o                         
   4  -9   0       2065.65       2022.05       186.39 o                         
   5  -9   0       3116.09       3273.02       122.83 o                         
   6  -9   0        636.95        675.12        70.67 o                         
   7  -9   0       1224.07       1207.87        94.92 o                         
   8  -9   0        315.24        420.67        92.59 o                         
   0  -8   0      22663.32      23432.65      1126.91 o                         
   1  -8   0        260.73        262.98        32.16 o                         
   2  -8   0       2318.73       2207.88        70.11 o                         
   3  -8   0       1328.76       1357.88        59.15 o                         
   4  -8   0       1911.49       2057.69        84.24 o                         
   5  -8   0       2998.43       3198.35       120.82 o                         
   6  -8   0       1894.60       1896.86       301.25 o                         
   7  -8   0        582.64        770.59        80.90 o                         
   8  -8   0        272.62        441.40        91.28 o                         
   1  -7   0       2150.92       2030.77        63.84 o                         
   2  -7   0       4495.69       4204.26       115.69 o                         
   3  -7   0      12841.39      12374.17       302.30 o                         
   4  -7   0       2874.10       2791.26       100.86 o                         
   5  -7   0       3527.90       3498.48       359.96 o                         
   6  -7   0       2002.98       2304.19       249.66 o                         
   7  -7   0        747.19        847.72        83.62 o                         
   8  -7   0        424.23        427.05        82.41 o                         
   0  -6   0       1167.12       1039.70        45.03 o                         
   1  -6   0      11146.83      11463.05       318.05 o                         
   2  -6   0       1452.60       1349.33        49.59 o                         
   3  -6   0         58.73        -20.68        24.43 o                         
   4  -6   0       2270.99       2324.19       155.33 o                         
   5  -6   0       4443.29       4346.48       148.52 o                         
   6  -6   0        118.88         72.46        48.91 o                         
   7  -6   0         22.26         19.36        50.89 o                         
   8  -6   0       1218.07       1223.15       166.73 o                         
   9  -6   0        122.34        -92.91       116.85 o                         
   1  -5   0       5606.13       5495.39       161.75 o                         
   2  -5   0       3847.30       3908.30       133.67 o                         
   3  -5   0      29924.89      29373.37       930.25 o                         
   4  -5   0       1183.05       1206.09        94.91 o                         
   5  -5   0       2366.80       2487.77       102.17 o                         
   6  -5   0       3786.95       3841.74       146.71 o                         
   7  -5   0         12.57        -63.96        48.43 o                         
   8  -5   0        446.36        613.85        89.47 o                         
   9  -5   0        175.02        281.58       132.81 o                         
   0  -4   0       9978.29       9771.08       308.94 o                         
   1  -4   0       6461.02       6012.34       144.67 o                         
   2  -4   0       3968.44       3774.93       103.28 o                         
   3  -4   0        110.59        102.73        49.02 o                         
   4  -4   0       2831.44       2843.14       190.10 o                         
   5  -4   0       2819.49       2994.34       128.82 o                         
   6  -4   0       1206.66       1329.58        81.21 o                         
   7  -4   0         12.20       -109.79       120.84 o                         
   8  -4   0       2387.66       2534.72       131.75 o                         
   9  -4   0        486.30        760.96       150.48 o                         
   1  -3   0       7818.82       7322.09       172.28 o                         
   2  -3   0       4417.47       4306.44       114.82 o                         
   3  -3   0      27356.79      28829.57       846.46 o                         
   4  -3   0        199.54        252.32        59.00 o                         
   5  -3   0       1010.43       1103.57        67.08 o                         
   6  -3   0       2076.93       2190.64       172.71 o                         
   7  -3   0        828.74        801.90        74.15 o                         
   8  -3   0       1068.02       1087.51        91.49 o                         
   9  -3   0        211.77         69.54       107.73 o                         
   0  -2   0      50083.98      46725.30      1524.77 o                         
   1  -2   0        708.95        702.16        25.71 o                         
   2  -2   0       6888.91       6825.54       171.89 o                         
   3  -2   0       1600.31       1617.05        68.97 o                         
   4  -2   0        416.49        435.66        40.33 o                         
   5  -2   0       2586.36       2870.51       105.80 o                         
   6  -2   0       3852.70       3935.85       253.94 o                         
   7  -2   0        411.26        498.51        72.96 o                         
   8  -2   0        872.86        745.00       108.30 o                         
   9  -2   0        986.89        837.91       126.54 o                         
   1  -1   0        349.39        369.47        17.72 o                         
   2  -1   0      22341.92      24009.92       535.39 o                         
   3  -1   0       1431.15       1516.17        81.51 o                         
   4  -1   0        876.73        863.67        74.10 o                         
   5  -1   0       4951.38       4908.59       154.55 o                         
   6  -1   0        495.03        544.78        70.97 o                         
   7  -1   0       2555.97       2572.10       139.08 o                         
   8  -1   0        276.17        274.74        94.62 o                         
   9  -1   0         90.84        -91.77       108.87 o                         
   1   0   0        148.23        167.51        13.06 o                         
   2   0   0      19992.36      22196.79       495.96 o                         
   3   0   0       5239.45       5726.26       152.36 o                         
   4   0   0       3301.83       3215.16       182.97 o                         
   5   0   0       3178.71       3424.04       119.10 o                         
   6   0   0       7510.38       7178.29       215.62 o                         
   7   0   0        768.10        816.82       102.60 o                         
   8   0   0        998.17        860.14       116.28 o                         
   9   0   0       2075.77       2160.33       187.53 o                         
   1   1   0        338.99        383.58        20.52 o                         
   2   1   0      22349.41      23976.95       439.98 o                         
   3   1   0       1444.21       1395.97        56.39 o                         
   4   1   0        867.29        862.09        49.57 o                         
   5   1   0       4935.75       4974.66       153.77 o                         
   6   1   0        504.50        596.75        69.21 o                         
   7   1   0       2560.26       2420.26       169.29 o                         
   8   1   0        274.44        309.51       106.02 o                         
   9   1   0         91.18        136.80       111.15 o                         
   0   2   0      50136.36      49664.83      1567.52 o                         
   1   2   0        732.12        840.43        30.19 o                         
   2   2   0       6986.29       7375.37       202.07 o                         
   3   2   0       1598.56       1749.38        46.10 o                         
   4   2   0        441.64        450.32        46.09 o                         
   5   2   0       2593.07       2627.57        80.41 o                         
   6   2   0       3872.63       3907.41       198.93 o                         
   7   2   0        414.42        611.05       107.16 o                         
   8   2   0        882.91        844.18       135.09 o                         
   9   2   0        988.00       1014.61       142.50 o                         
   1   3   0       7852.63       7674.35       148.95 o                         
   2   3   0       4461.03       4523.04       113.37 o                         
   3   3   0      27328.96      28135.86       514.36 o                         
   4   3   0        213.52        260.63        22.84 o                         
   5   3   0        982.95        972.40       195.23 o                         
   6   3   0       2098.23       2212.20       142.50 o                         
   7   3   0        827.39        891.49       106.59 o                         
   8   3   0       1066.12       1132.04       126.54 o                         
   9   3   0        209.61        174.99       113.43 o                         
   0   4   0       9986.21       9708.51       391.88 o                         
   1   4   0       6463.36       6340.15       116.66 o                         
   2   4   0       3963.22       3982.21       125.69 o                         
   3   4   0        112.05        112.77        24.84 o                         
   4   4   0       2832.22       3021.61        67.94 o                         
   5   4   0       2822.99       3096.80       139.08 o                         
   6   4   0       1196.48       1138.31       106.59 o                         
   7   4   0         11.32       -107.73        71.82 o                         
   8   4   0       2386.13       2078.82       169.86 o                         
   1   5   0       5578.26       5477.40       108.38 o                         
   2   5   0       3841.97       3996.77        95.37 o                         
   3   5   0      29941.88      29704.17       781.15 o                         
   4   5   0       1172.95       1239.20        47.58 o                         
   5   5   0       2367.70       2326.15       143.64 o                         
   6   5   0       3769.16       3783.72       201.21 o                         
   0   6   0       1176.81       1003.96        77.81 o                         
   1   6   0      11153.72      10820.57       227.57 o                         
   2   6   0       1453.86       1344.20        47.70 o                         
   3   6   0         61.55         21.69       109.73 o                         
   4   6   0       2261.58       2293.83        70.51 o                         
   5   6   0       4476.00       4537.34       270.75 o                         
   1   7   0       2120.54       2053.36        57.84 o                         
   2   7   0       4514.37       4436.99        92.26 o                         
   3   7   0      12838.22      12668.23       363.95 o                         
   4   7   0       2877.86       2852.25       102.99 o                         
   5   7   0       3530.50       4063.02       210.90 o                         
   6   7   0       1996.36       2058.87       157.89 o                         
   0   8   0      22699.17      22708.56       571.69 o                         
   1   8   0        277.63        289.02        30.61 o                         
   2   8   0       2310.38       2292.72        74.73 o                         
   3   8   0       1349.79       1357.76       108.87 o                         
   4   8   0       1906.32       1980.29       117.71 o                         
   5   8   0       3021.86       3107.69       191.52 o                         
   6   8   0       1894.01       1906.11       156.18 o                         
   1   9   0        230.20        233.08        31.20 o                         
   2   9   0       8171.84       8330.82       192.51 o                         
   3   9   0       1358.96       1414.50        99.75 o                         
   4   9   0       2061.88       2207.06        95.46 o                         
   5   9   0       3128.85       3085.46       200.07 o                         
   6   9   0        639.64        767.23       135.66 o                         
   0  10   0      11707.11      11112.26       460.57 o                         
   1  10   0        329.41        349.38        37.38 o                         
   2  10   0        857.87        802.33        49.68 o                         
   3  10   0        929.00        862.48        70.74 o                         
   4  10   0        544.56        480.63        58.33 o                         
   5  10   0       1089.43       1222.67       131.67 o                         
   6  10   0       1164.84       1010.05       143.64 o                         
   1  11   0        854.14        781.21        40.83 o                         
   2  11   0       3599.53       3669.67       143.07 o                         
   3  11   0        526.08        570.75        66.50 o                         
   4  11   0        705.92        699.63        64.29 o                         
   5  11   0       1802.29       1714.59       156.18 o                         
   6  11   0        205.09        100.32       120.84 o                         
   0  12   0       4568.55       4509.23       164.23 o                         
   1  12   0       3662.44       3576.50        91.21 o                         
   2  12   0       1200.01       1392.25        86.85 o                         
   3  12   0        468.28        530.28        67.23 o                         
   4  12   0        347.37        341.53        66.82 o                         
   5  12   0       1484.23       1442.69       150.48 o                         
   6  12   0        613.52        845.89       159.60 o                         
   1  13   0        901.21        911.90        46.47 o                         
   2  13   0       1139.75       1167.19        86.05 o                         
   3  13   0       2239.72       2350.37       153.33 o                         
   4  13   0        323.76        399.76       112.58 o                         
   5  13   0        551.93        797.44       147.63 o                         
   6  13   0        295.40        364.24       151.62 o                         
   0  14   0         27.82        -68.41        45.61 o                         
   1  14   0       3613.32       3902.96       101.15 o                         
   2  14   0       1189.48       1139.29        70.48 o                         
   3  14   0         49.67        -18.06        57.86 o                         
   4  14   0         95.47        105.17        67.61 o                         
   5  14   0        878.40        905.17       146.49 o                         
   6  14   0         49.34        -35.91       148.77 o                         
   1  15   0        784.27        729.01        47.78 o                         
   2  15   0       1079.34       1029.64        88.59 o                         
   3  15   0       1752.85       1828.71       116.19 o                         
   4  15   0        390.09        431.39        86.47 o                         
   5  15   0        259.97        379.06       162.45 o                         
   0  16   0        926.49        921.54        68.10 o                         
   1  16   0       1640.76       1525.24        76.35 o                         
   2  16   0        852.00        919.97        72.66 o                         
   3  16   0         58.87         10.23        50.32 o                         
   4  16   0        229.47        286.80        86.42 o                         
   1  17   0        246.16        266.97        54.98 o                         
   2  17   0        833.04        889.04        81.63 o                         
   3  17   0        352.63        399.53        69.61 o                         
   4  17   0        539.88        722.77       144.78 o                         
   0  18   0       1232.92       1219.18       108.13 o                         
   1  18   0        253.42        318.17        70.79 o                         
   2  18   0        508.20        555.19        83.60 o                         
   3  18   0         58.10        -51.31        85.37 o                         
  -4 -17   1        112.01         -4.56        90.06 o                         
  -3 -17   1        187.93        106.02        87.21 o                         
   3 -17   1         83.98         45.03        80.94 o                         
   4 -17   1        496.45        500.47       115.71 o                         
  -4 -16   1        378.21        560.32       112.29 o                         
  -3 -16   1       1025.33        938.80       111.15 o                         
   2 -16   1       1246.37       1194.17       101.46 o                         
   3 -16   1       1568.03       1296.77       112.29 o                         
   4 -16   1        592.67        534.67       112.29 o                         
  -5 -15   1       1091.34        956.47       119.13 o                         
  -4 -15   1        134.10         63.27        81.51 o                         
  -3 -15   1         74.51         48.45        70.68 o                         
  -2 -15   1        421.33        439.48        78.66 o                         
   1 -15   1       3127.21       3092.87       148.20 o                         
   2 -15   1       1038.65       1004.92        91.20 o                         
   3 -15   1         20.10        -82.08        54.72 o                         
   4 -15   1        736.94        699.40        98.61 o                         
   5 -15   1        412.18        436.63       102.03 o                         
  -6 -14   1        791.73        679.45       136.23 o                         
  -5 -14   1        487.54        465.70       102.03 o                         
  -4 -14   1         39.73         25.65        72.96 o                         
  -3 -14   1       3197.87       2899.06       159.60 o                         
  -2 -14   1        207.23        251.37        62.70 o                         
  -1 -14   1        668.04        629.29        66.69 o                         
   0 -14   1         19.44         71.25        43.89 o                         
   1 -14   1       1303.52       1310.45        84.93 o                         
   2 -14   1        949.21        891.49        80.37 o                         
   3 -14   1       2274.09       2029.80       130.53 o                         
   4 -14   1        385.07        487.36       103.17 o                         
   5 -14   1        175.67        245.67        88.92 o                         
  -7 -13   1        531.68        743.86       136.80 o                         
  -6 -13   1        370.40        362.01        71.90 o                         
  -5 -13   1       1672.90       1589.65        90.06 o                         
  -4 -13   1        176.41         86.23       117.42 o                         
  -3 -13   1        297.00        322.62        71.82 o                         
  -2 -13   1        662.48        686.86        69.54 o                         
  -1 -13   1       3672.20       3884.35       107.72 o                         
   0 -13   1       2802.20       2659.66       118.56 o                         
   1 -13   1       5082.37       5282.27       206.34 o                         
   2 -13   1       2428.28       2573.02       135.09 o                         
   3 -13   1        167.78        141.93        59.28 o                         
   4 -13   1        805.56        658.93        88.35 o                         
   5 -13   1        683.34        507.31       104.31 o                         
   6 -13   1        378.03        486.38        73.95 o                         
  -7 -12   1        369.14        362.66        85.13 o                         
  -6 -12   1        792.62        860.68        77.71 o                         
  -5 -12   1        741.82        704.95        63.40 o                         
  -4 -12   1       1075.94       1022.03       109.44 o                         
  -3 -12   1       1344.26       1409.69        65.31 o                         
  -2 -12   1       1655.50       1653.78       114.29 o                         
  -1 -12   1        458.17        414.39        33.16 o                         
   0 -12   1        168.81        132.73        25.15 o                         
   1 -12   1       1238.30       1162.82        76.95 o                         
   2 -12   1       3563.39       3615.56       165.87 o                         
   3 -12   1       2366.08       2269.77       132.81 o                         
   4 -12   1       1108.41       1192.43        66.40 o                         
   5 -12   1       1474.03       1435.78       108.59 o                         
   6 -12   1        134.85        112.63        99.47 o                         
   7 -12   1        775.33        837.91       115.71 o                         
  -7 -11   1        196.98        278.84        68.84 o                         
  -6 -11   1       1612.50       1730.87        95.93 o                         
  -5 -11   1       1710.13       1863.13        91.35 o                         
  -4 -11   1        218.11        216.87        85.79 o                         
  -3 -11   1        990.20        878.22        81.23 o                         
  -2 -11   1       1193.99       1239.20        53.95 o                         
  -1 -11   1       1769.23       1705.86        61.26 o                         
   0 -11   1       7948.54       7952.06       188.66 o                         
   1 -11   1       3448.47       3432.59       145.92 o                         
   2 -11   1       2387.50       2428.24       125.40 o                         
   3 -11   1        715.84        614.89        43.28 o                         
   4 -11   1        854.22        845.67        56.00 o                         
   5 -11   1        847.37        779.11        81.80 o                         
   6 -11   1        429.76        564.58        74.47 o                         
   7 -11   1        571.80        595.03        89.66 o                         
  -7 -10   1        344.37        390.21       197.22 o                         
  -6 -10   1        111.49        158.49        55.43 o                         
  -5 -10   1       2336.76       2361.20       102.65 o                         
  -4 -10   1       2983.79       3005.47       107.61 o                         
  -3 -10   1        400.14        408.57        43.61 o                         
  -2 -10   1       3445.07       3651.17       169.58 o                         
  -1 -10   1        551.25        523.78        41.33 o                         
   0 -10   1        339.74        359.69        24.91 o                         
   1 -10   1        751.31        711.37        57.57 o                         
   2 -10   1       5520.27       5000.68       202.92 o                         
   3 -10   1        173.46        137.24        34.77 o                         
   4 -10   1       1568.93       1459.58       106.02 o                         
   5 -10   1       2693.36       2691.68       279.02 o                         
   6 -10   1        148.60        405.12       121.70 o                         
   7 -10   1       1863.02       2012.57       116.01 o                         
  -8  -9   1         27.21        -98.44       159.60 o                         
  -7  -9   1        549.56        644.56        77.22 o                         
  -6  -9   1       2118.20       2006.34       153.05 o                         
  -5  -9   1       1359.79       1355.00        96.05 o                         
  -4  -9   1       1005.49        920.45        56.40 o                         
  -3  -9   1       2570.38       2529.66        88.80 o                         
  -2  -9   1       1342.19       1369.22        54.33 o                         
  -1  -9   1        107.87        144.58        43.61 o                         
   0  -9   1      14677.13      15095.60       327.79 o                         
   1  -9   1        586.03        552.34        46.17 o                         
   2  -9   1       1828.72       1732.29        83.51 o                         
   3  -9   1        273.41        272.45        32.83 o                         
   4  -9   1       1759.86       1631.73        75.46 o                         
   5  -9   1       1533.18       1618.21       131.39 o                         
   6  -9   1       1293.07       1295.50       167.87 o                         
   7  -9   1        446.26        573.84        81.93 o                         
   8  -9   1        125.84        131.81        82.20 o                         
  -8  -8   1        356.68        542.13       182.12 o                         
  -7  -8   1        376.48        380.99        69.47 o                         
  -6  -8   1        697.40        668.48        64.99 o                         
  -5  -8   1       3128.56       3154.13       129.68 o                         
  -4  -8   1       5372.98       5249.38       157.70 o                         
  -3  -8   1       5691.91       5592.61       156.76 o                         
  -2  -8   1      10600.75      10527.93       421.52 o                         
  -1  -8   1       1818.48       1716.60        77.46 o                         
   0  -8   1        607.67        600.32        63.84 o                         
   1  -8   1       1116.70       1089.86        66.69 o                         
   2  -8   1       8748.64       8172.29       198.87 o                         
   3  -8   1       1702.50       1686.99        66.39 o                         
   4  -8   1       2737.86       2595.27        97.64 o                         
   5  -8   1       2897.62       2958.76       182.69 o                         
   6  -8   1       1239.42       1219.63        80.42 o                         
   7  -8   1       2283.93       2153.81       149.91 o                         
   8  -8   1        252.95        250.76        77.59 o                         
  -8  -7   1        493.06        502.12       134.81 o                         
  -7  -7   1        553.31        587.56        81.70 o                         
  -6  -7   1       1351.19       1381.73       205.77 o                         
  -5  -7   1       1678.44       1806.50        86.25 o                         
  -4  -7   1       1064.73       1154.11        64.21 o                         
  -3  -7   1       1491.78       1499.93        62.33 o                         
  -2  -7   1       1253.96       1209.49        48.42 o                         
  -1  -7   1       8202.58       8170.32       153.49 o                         
   0  -7   1       6507.64       5924.67       209.19 o                         
   1  -7   1        979.99        902.32        55.86 o                         
   2  -7   1       2281.28       2101.25        67.20 o                         
   3  -7   1        349.29        363.12        35.03 o                         
   4  -7   1       2099.96       1956.66        80.50 o                         
   5  -7   1       2274.40       2217.80       156.47 o                         
   6  -7   1        624.82        621.51        63.84 o                         
   7  -7   1        432.13        476.86        77.27 o                         
   8  -7   1        788.99        982.66        92.39 o                         
  -9  -6   1        597.88        637.27       157.32 o                         
  -8  -6   1        884.71       1000.22        95.06 o                         
  -7  -6   1        337.30        451.17        71.14 o                         
  -6  -6   1       2353.93       2548.56       115.54 o                         
  -5  -6   1        870.05        911.91        63.06 o                         
  -4  -6   1       3127.96       3235.18       110.21 o                         
  -3  -6   1      21556.24      21906.39       501.94 o                         
  -2  -6   1       2763.78       2747.10        81.80 o                         
  -1  -6   1       6482.61       6407.91       165.59 o                         
   0  -6   1        416.17        463.99        35.91 o                         
   1  -6   1       2072.90       2115.87        90.06 o                         
   2  -6   1       1867.24       1766.47       224.58 o                         
   3  -6   1      14771.15      13280.05      1083.87 o                         
   4  -6   1        844.01        829.30        53.79 o                         
   5  -6   1       2362.74       2168.50        95.00 o                         
   6  -6   1       3003.61       2991.53       288.71 o                         
   7  -6   1        765.73        757.52        74.16 o                         
   8  -6   1        495.60        588.09       102.32 o                         
  -9  -5   1        288.62        275.31       143.64 o                         
  -8  -5   1       1496.43       1628.02       109.64 o                         
  -7  -5   1        196.72        156.07        57.46 o                         
  -6  -5   1        325.94        432.99        62.63 o                         
  -5  -5   1        734.51        788.58        58.35 o                         
  -4  -5   1       1863.72       1909.43        79.70 o                         
  -3  -5   1       2145.83       2111.64        83.79 o                         
  -2  -5   1       2264.49       2325.90        72.43 o                         
  -1  -5   1      17119.44      16894.61       372.79 o                         
   0  -5   1       1278.46       1341.23        62.70 o                         
   1  -5   1       8749.67       8115.21       270.75 o                         
   2  -5   1       4575.12       4294.79       149.63 o                         
   3  -5   1       1305.76       1338.93        62.99 o                         
   4  -5   1       4600.95       4684.99       357.40 o                         
   5  -5   1       6460.99       6669.33       326.61 o                         
   6  -5   1         50.08         63.07        47.54 o                         
   7  -5   1         98.81        177.28        72.96 o                         
   8  -5   1       2008.18       2052.09       171.57 o                         
  -9  -4   1        436.21        316.35       128.82 o                         
  -8  -4   1        479.57        689.91       102.60 o                         
  -7  -4   1        466.77        611.50        78.57 o                         
  -6  -4   1       3481.33       3802.25       140.86 o                         
  -5  -4   1        274.57        340.77        49.67 o                         
  -4  -4   1       1983.11       2125.51        83.33 o                         
  -3  -4   1      16802.02      16962.61       726.19 o                         
  -2  -4   1       1620.86       1722.87        58.18 o                         
  -1  -4   1       1757.69       1730.86        49.77 o                         
   0  -4   1       1054.02        922.27        53.01 o                         
   1  -4   1       1195.44       1124.55        39.90 o                         
   2  -4   1       1726.86       1667.70        56.04 o                         
   3  -4   1      15983.52      15866.38       635.84 o                         
   4  -4   1       2794.69       2665.73        95.32 o                         
   5  -4   1       1278.58       1326.50       137.66 o                         
   6  -4   1       4617.01       4673.28       186.11 o                         
   7  -4   1        112.50         71.26        54.02 o                         
   8  -4   1       1227.10       1169.64       185.54 o                         
  -9  -3   1        741.97        912.58       155.04 o                         
  -8  -3   1       1056.21       1087.97        95.04 o                         
  -7  -3   1        253.56        280.55       102.03 o                         
  -6  -3   1       4752.34       4908.30       208.62 o                         
  -5  -3   1       2625.24       2785.08       165.02 o                         
  -4  -3   1       3057.19       3150.88       106.79 o                         
  -3  -3   1        792.53        872.47        47.51 o                         
  -2  -3   1       1438.27       1416.88        50.89 o                         
  -1  -3   1      23503.88      23083.21       595.66 o                         
   0  -3   1      11239.52       9516.86       344.86 o                         
   1  -3   1       5254.19       4939.33       214.89 o                         
   2  -3   1       6606.89       6597.32       537.80 o                         
   3  -3   1       2152.40       2166.95        74.81 o                         
   4  -3   1       5088.34       5085.60       151.12 o                         
   5  -3   1       3138.09       3169.99       116.57 o                         
   6  -3   1        324.75        419.15        68.40 o                         
   7  -3   1          9.81        -48.98        57.29 o                         
   8  -3   1       1948.17       1945.41       119.69 o                         
   9  -3   1        529.28        452.02       123.69 o                         
  -9  -2   1        373.29        440.62       120.27 o                         
  -8  -2   1        400.88        450.16        79.59 o                         
  -7  -2   1       2235.27       2288.44       151.62 o                         
  -6  -2   1       2023.72       2216.42       104.59 o                         
  -5  -2   1       1495.20       1664.55       106.02 o                         
  -4  -2   1       1644.32       1767.42        74.08 o                         
  -3  -2   1      13910.22      14545.76       347.43 o                         
  -2  -2   1       2500.81       2807.74        81.61 o                         
  -1  -2   1       7289.10       7133.48       434.92 o                         
   0  -2   1        396.78        429.75        17.19 o                         
   1  -2   1      10934.95      11166.87       435.77 o                         
   2  -2   1      12675.91      13215.94       656.36 o                         
   3  -2   1       5504.74       5318.64       312.65 o                         
   4  -2   1        889.11        926.16        52.76 o                         
   5  -2   1       3727.60       3778.29       157.61 o                         
   6  -2   1        878.23        927.17        88.07 o                         
   7  -2   1        859.36        819.55        73.53 o                         
   8  -2   1        717.67        755.26       128.82 o                         
   9  -2   1         16.70        -70.11        95.76 o                         
  -9  -1   1       1846.51       1897.56       175.56 o                         
  -8  -1   1        282.10        218.31        96.33 o                         
  -7  -1   1       1259.39       1214.05        86.18 o                         
  -6  -1   1       8322.26       8898.74       254.53 o                         
  -5  -1   1       1534.55       1602.48        79.76 o                         
  -4  -1   1        621.61        651.91        45.55 o                         
  -3  -1   1       5163.71       5452.30       148.28 o                         
  -2  -1   1       6041.60       6511.52       190.10 o                         
  -1  -1   1       2165.36       2246.26        58.23 o                         
   0  -1   1      45629.89      40505.18      9309.38 o                         
   1  -1   1        543.58        567.52        22.71 o                         
   2  -1   1      23314.14      25273.98       559.42 o                         
   3  -1   1       5205.06       5223.34       141.67 o                         
   4  -1   1       3571.43       3845.31       192.09 o                         
   5  -1   1       1379.94       1362.98        73.13 o                         
   6  -1   1       2139.46       2061.81        97.13 o                         
   7  -1   1       1062.50       1007.24        79.47 o                         
   8  -1   1        683.51        809.98       110.01 o                         
   9  -1   1       1675.13       1708.32       164.16 o                         
  -9   0   1         11.93       -134.24        89.49 o                         
  -8   0   1         36.47         16.53        86.64 o                         
  -7   0   1       2440.47       2430.52       164.16 o                         
  -6   0   1        587.05        681.11        64.11 o                         
  -5   0   1       4902.05       5402.23       166.86 o                         
  -4   0   1       7018.28       7789.00       207.77 o                         
  -3   0   1        556.32        565.84        26.06 o                         
  -2   0   1       8165.65       9161.20       217.05 o                         
  -1   0   1         58.06         96.99        12.49 o                         
   0   0   1         55.12         32.86         6.57 o                         
   1   0   1       3262.68       3273.92        81.82 o                         
   2   0   1      51216.52      56731.77      1236.98 o                         
   3   0   1       1158.08       1180.81        51.59 o                         
   4   0   1       1101.78       1155.78        63.84 o                         
   5   0   1       3205.69       3457.52       121.31 o                         
   6   0   1         24.34         -4.17        37.94 o                         
   7   0   1       2998.90       2979.43       181.83 o                         
   8   0   1       1019.11       1027.16       122.55 o                         
   9   0   1         25.28         30.78        98.04 o                         
  -9   1   1       1848.80       2229.87       189.24 o                         
  -8   1   1        277.58        401.29       106.59 o                         
  -7   1   1       1259.50       1409.63       123.69 o                         
  -6   1   1       8304.87       8767.07       251.45 o                         
  -5   1   1       1530.81       1690.20        79.20 o                         
  -4   1   1        607.69        581.96        32.38 o                         
  -3   1   1       5145.16       5612.72       167.01 o                         
  -2   1   1       6146.39       7056.29       313.79 o                         
  -1   1   1       2172.65       2174.58        40.36 o                         
   0   1   1      45588.46      42067.80      2441.58 o                         
   1   1   1        563.54        546.44        22.71 o                         
   2   1   1      23133.40      24949.03       558.83 o                         
   3   1   1       5201.92       5222.30       141.27 o                         
   4   1   1       3561.87       3706.92       143.07 o                         
   5   1   1       1380.56       1441.98        71.84 o                         
   6   1   1       2135.41       2064.00       136.23 o                         
   7   1   1       1070.05       1081.31       112.86 o                         
   8   1   1        689.68        635.56       119.13 o                         
   9   1   1       1677.03       1802.94       174.42 o                         
  -9   2   1        374.67        230.85       115.14 o                         
  -8   2   1        407.86        559.18       120.27 o                         
  -7   2   1       2255.82       2352.42       161.31 o                         
  -6   2   1       2055.03       2289.15       148.20 o                         
  -5   2   1       1510.95       1643.88        60.13 o                         
  -4   2   1       1644.35       1596.08        54.70 o                         
  -3   2   1      13901.86      14792.90       241.26 o                         
  -2   2   1       2556.99       2896.05        70.67 o                         
  -1   2   1       7374.62       7791.04       316.71 o                         
   0   2   1        396.86        410.75        12.76 o                         
   1   2   1      10845.38      10989.10       207.83 o                         
   2   2   1      12645.09      13051.44       264.93 o                         
   3   2   1       5542.11       5685.68       191.52 o                         
   4   2   1        851.15        888.43        91.49 o                         
   5   2   1       3708.73       3824.35       127.32 o                         
   6   2   1        863.76        891.49        94.62 o                         
   7   2   1        851.53        933.67       109.44 o                         
   8   2   1        712.95        826.51       132.24 o                         
   9   2   1         16.68       -158.18       105.45 o                         
  -9   3   1        738.11        837.34       165.87 o                         
  -8   3   1       1046.92       1076.18       122.55 o                         
  -7   3   1        259.30        242.82        87.78 o                         
  -6   3   1       4733.51       4562.35       225.72 o                         
  -5   3   1       2624.30       2701.98       115.44 o                         
  -4   3   1       3008.43       3102.20        58.85 o                         
  -3   3   1        774.03        824.79        44.31 o                         
  -2   3   1       1402.09       1536.40        43.01 o                         
  -1   3   1      23376.52      23804.43       439.87 o                         
   0   3   1      11243.19      10381.57      1007.77 o                         
   1   3   1       5319.25       5259.10       106.76 o                         
   2   3   1       6583.54       6407.01       183.77 o                         
   3   3   1       2148.57       2109.59        56.32 o                         
   4   3   1       5150.84       5357.90       150.09 o                         
   5   3   1       3155.16       3352.22       168.72 o                         
   6   3   1        332.68        389.32        75.24 o                         
   7   3   1         10.07        -14.82        67.83 o                         
   8   3   1       1971.89       1902.69       161.31 o                         
   9   3   1        526.67        661.78       139.65 o                         
  -7   4   1        462.98        551.77        99.75 o                         
  -6   4   1       3461.42       3453.68       190.38 o                         
  -5   4   1        276.17        311.22        77.52 o                         
  -4   4   1       1965.41       2045.57        52.81 o                         
  -3   4   1      16855.57      16497.34       341.35 o                         
  -2   4   1       1633.79       1786.85        41.05 o                         
  -1   4   1       1750.04       1737.25       102.95 o                         
   0   4   1       1052.74       1004.25        49.20 o                         
   1   4   1       1174.03       1114.26        42.44 o                         
   2   4   1       1723.64       1701.19        49.12 o                         
   3   4   1      15964.10      15725.84       297.11 o                         
   4   4   1       2767.35       2750.54        77.87 o                         
   5   4   1       1264.54       1066.49        91.77 o                         
   6   4   1       4628.07       4476.85       218.88 o                         
   7   4   1        114.44         53.58        83.22 o                         
   8   4   1       1218.69       1048.82       133.95 o                         
  -6   5   1        325.88        478.81        88.92 o                         
  -5   5   1        755.02        764.76        63.27 o                         
  -4   5   1       1855.43       1979.21        83.08 o                         
  -3   5   1       2151.21       2267.62        71.98 o                         
  -2   5   1       2259.06       2408.82        55.45 o                         
  -1   5   1      17144.11      16521.88       474.83 o                         
   0   5   1       1279.86       1359.27        48.64 o                         
   1   5   1       8765.15       7951.23       210.92 o                         
   2   5   1       4604.08       4350.61        98.98 o                         
   3   5   1       1309.82       1405.68        61.94 o                         
   4   5   1       4586.38       4631.87       133.19 o                         
   5   5   1       6460.39       6583.04       218.88 o                         
   6   5   1         51.02         14.82        58.14 o                         
   7   5   1         97.49         63.27        74.10 o                         
  -5   6   1        855.96        875.09        63.61 o                         
  -4   6   1       3117.23       3149.06       113.70 o                         
  -3   6   1      21546.68      21563.37       587.68 o                         
  -2   6   1       2741.70       2742.94        63.13 o                         
  -1   6   1       6428.52       6288.55       200.75 o                         
   0   6   1        418.18        472.14        31.40 o                         
   1   6   1       2084.70       2046.07        61.06 o                         
   2   6   1       1868.78       1748.47       141.93 o                         
   3   6   1      14771.74      13847.34       782.34 o                         
   4   6   1        838.97        903.11        44.21 o                         
   5   6   1       2366.65       2342.51       100.39 o                         
  -6   7   1       1363.14       1317.86       127.68 o                         
  -5   7   1       1688.59       1828.59       136.23 o                         
  -4   7   1       1062.72       1182.20       104.88 o                         
  -3   7   1       1498.65       1469.41        68.28 o                         
  -2   7   1       1244.63       1215.37        68.45 o                         
  -1   7   1       8271.75       7740.48       306.62 o                         
   0   7   1       6528.60       6139.91       126.34 o                         
   1   7   1        937.47        885.53        37.16 o                         
   2   7   1       2296.71       2250.16       173.57 o                         
   3   7   1        348.14        379.79        36.60 o                         
   4   7   1       2098.65       2123.15       213.18 o                         
   5   7   1       2278.53       2400.31       155.04 o                         
   6   7   1        619.96        676.60       119.70 o                         
  -6   8   1        691.89        696.55       111.15 o                         
  -5   8   1       3116.84       3174.38       191.52 o                         
  -4   8   1       5360.55       5506.28       259.35 o                         
  -3   8   1       5700.00       6336.21       273.03 o                         
  -2   8   1      10590.44      10532.69       231.22 o                         
  -1   8   1       1792.55       1803.26        92.23 o                         
   0   8   1        604.79        669.97        58.74 o                         
   1   8   1       1134.79       1215.96        80.05 o                         
   2   8   1       8753.16       8228.57       276.74 o                         
   3   8   1       1700.90       1642.65        64.09 o                         
   4   8   1       2724.10       2749.60       105.16 o                         
   5   8   1       2899.78       2840.35       181.83 o                         
   6   8   1       1232.61       1112.09       128.25 o                         
  -6   9   1       2126.36       2207.64       174.42 o                         
  -5   9   1       1364.33       1243.76       131.67 o                         
  -4   9   1        989.72       1177.64       113.43 o                         
  -3   9   1       2557.31       2765.12       198.36 o                         
  -2   9   1       1336.68       1342.52        58.75 o                         
  -1   9   1        110.53        107.75        39.00 o                         
   0   9   1      14684.54      14193.24       270.70 o                         
   1   9   1        578.87        581.36        35.16 o                         
   2   9   1       1806.42       1689.21        84.83 o                         
   3   9   1        280.76        313.05        40.90 o                         
   4   9   1       1766.81       1590.86        81.89 o                         
   5   9   1       1537.55       1652.45       140.79 o                         
   6   9   1       1284.06       1071.62       128.82 o                         
  -6  10   1        113.28         19.38       104.88 o                         
  -5  10   1       2327.32       2194.53       173.85 o                         
  -4  10   1       2996.05       2966.89       189.24 o                         
  -3  10   1        401.09        572.18        67.89 o                         
  -2  10   1       3452.05       3563.52       107.79 o                         
  -1  10   1        556.11        560.80        37.41 o                         
   0  10   1        339.04        381.93        35.41 o                         
   1  10   1        755.83        743.48        41.37 o                         
   2  10   1       5532.26       5379.19       179.94 o                         
   3  10   1        175.39        206.35        39.15 o                         
   4  10   1       1537.69       1540.68        83.68 o                         
   5  10   1       2703.01       2667.64       185.82 o                         
   6  10   1        150.38        198.36       112.86 o                         
  -6  11   1       1619.95       1578.35       167.58 o                         
  -5  11   1       1700.21       1679.24       160.74 o                         
  -4  11   1        209.21        331.17       102.03 o                         
  -3  11   1        987.13        906.66        73.14 o                         
  -2  11   1       1188.30       1137.20        59.85 o                         
  -1  11   1       1754.59       1741.20        57.43 o                         
   0  11   1       7963.36       7916.53       170.75 o                         
   1  11   1       3437.79       3491.91        98.67 o                         
   2  11   1       2364.56       2465.19       113.03 o                         
   3  11   1        704.34        630.15        48.93 o                         
   4  11   1        859.25        878.36        69.71 o                         
   5  11   1        841.91       1015.18       128.25 o                         
   6  11   1        426.67        487.36       132.81 o                         
  -6  12   1        792.19       1101.83       173.85 o                         
  -5  12   1        741.96        786.04       125.40 o                         
  -4  12   1       1077.17        966.16       124.83 o                         
  -3  12   1       1351.74       1439.92        90.78 o                         
  -2  12   1       1663.25       1724.94        81.84 o                         
  -1  12   1        456.74        545.58        41.14 o                         
   0  12   1        168.60        176.49        36.94 o                         
   1  12   1       1250.44       1166.99        56.95 o                         
   2  12   1       3565.55       3444.68       142.68 o                         
   3  12   1       2374.76       2348.88        90.91 o                         
   4  12   1       1104.10        954.14        76.81 o                         
   5  12   1       1478.82       1537.88       153.33 o                         
   6  12   1        143.29         -9.69       109.44 o                         
  -6  13   1        370.45        406.42       151.62 o                         
  -5  13   1       1664.46       1645.04       167.01 o                         
  -4  13   1        169.54         72.96       102.60 o                         
  -3  13   1        295.53        371.43        71.63 o                         
  -2  13   1        657.24        616.64        54.76 o                         
  -1  13   1       3670.59       3641.27        94.71 o                         
   0  13   1       2803.90       2766.57        88.57 o                         
   1  13   1       5065.13       5104.07       132.83 o                         
   2  13   1       2433.68       2429.04       121.11 o                         
   3  13   1        164.22         68.83        45.35 o                         
   4  13   1        801.37        719.38        75.03 o                         
   5  13   1        680.52        613.90       141.36 o                         
   6  13   1        377.02        338.01       143.64 o                         
  -6  14   1        789.91       1209.56       204.63 o                         
  -5  14   1        483.48        371.08       140.79 o                         
  -4  14   1         40.68        -79.23       103.17 o                         
  -3  14   1       3203.54       3520.02       156.71 o                         
  -2  14   1        207.59        279.12        46.89 o                         
  -1  14   1        665.70        699.78        48.22 o                         
   0  14   1         19.47        -29.83        35.53 o                         
   1  14   1       1304.07       1220.94        63.37 o                         
   2  14   1        952.72        936.07        69.87 o                         
   3  14   1       2294.27       2316.00       123.62 o                         
   4  14   1        380.96        415.90        78.82 o                         
   5  14   1        178.53         82.08       119.70 o                         
   6  14   1        272.02        314.64       163.59 o                         
  -5  15   1       1088.99       1560.11       192.66 o                         
  -4  15   1        138.53        147.06       122.55 o                         
  -3  15   1         73.61         73.90       135.09 o                         
  -2  15   1        423.28        559.67        62.68 o                         
  -1  15   1       2431.40       2489.50        80.73 o                         
   0  15   1        254.48        284.17        57.41 o                         
   1  15   1       3112.73       3012.43       101.08 o                         
   2  15   1       1036.49       1001.29        61.03 o                         
   3  15   1         20.83        -48.91        54.79 o                         
   4  15   1        744.23        842.14       113.15 o                         
   5  15   1        417.81        205.77       136.23 o                         
  -4  16   1        375.49        255.11        67.65 o                         
  -3  16   1       1032.98       1034.80        91.01 o                         
  -2  16   1        929.99        979.76        75.75 o                         
  -1  16   1        543.74        648.68        66.64 o                         
   0  16   1        164.82         35.20        44.73 o                         
   1  16   1        519.03        543.08        79.60 o                         
   2  16   1       1241.97       1260.88        69.14 o                         
   3  16   1       1570.76       1534.77        79.38 o                         
   4  16   1        583.75        712.43       102.44 o                         
  -4  17   1        113.68         32.26        82.46 o                         
  -3  17   1        186.94        203.43        60.89 o                         
  -2  17   1        634.66        710.12        78.65 o                         
  -1  17   1        509.77        499.96        62.45 o                         
   0  17   1       1143.82       1202.73        64.59 o                         
   1  17   1        971.05        938.00        57.21 o                         
   2  17   1        581.31        756.74        71.42 o                         
   3  17   1         85.89         28.51        79.31 o                         
   4  17   1        495.92        692.56       141.93 o                         
  -3  18   1        216.27        286.71       129.96 o                         
  -2  18   1       1365.24       1347.67       105.55 o                         
  -1  18   1         97.51        126.16        57.95 o                         
   0  18   1         50.61         72.27        44.98 o                         
   1  18   1        129.20         93.20        58.47 o                         
   2  18   1        644.24        763.37       104.20 o                         
  -4 -17   2        531.79        335.73       108.87 o                         
   2 -17   2        761.31        795.73        94.05 o                         
   3 -17   2        664.39        559.18       111.72 o                         
  -5 -16   2        418.88        441.19       126.54 o                         
  -4 -16   2        121.82        300.39        96.33 o                         
  -3 -16   2        210.60        299.25        89.49 o                         
   1 -16   2       1073.22        945.07        85.50 o                         
   2 -16   2        829.91        865.27        90.06 o                         
   3 -16   2         58.04          0.57        74.67 o                         
   4 -16   2       1384.07       1291.07       127.11 o                         
  -5 -15   2        517.45        395.02       111.72 o                         
  -4 -15   2         30.80          6.27        80.37 o                         
  -3 -15   2       2674.68       2717.80       158.46 o                         
  -2 -15   2        415.95        534.67        77.52 o                         
   0 -15   2         55.11        116.28        53.58 o                         
   1 -15   2        775.72        701.68        71.82 o                         
   2 -15   2        773.05        597.37        80.37 o                         
   3 -15   2       1880.66       1535.03       120.84 o                         
   4 -15   2        402.53        249.66        81.51 o                         
   5 -15   2        106.54        299.25        98.61 o                         
  -6 -14   2         73.15         24.17        71.82 o                         
  -5 -14   2       1926.50       1942.51        95.96 o                         
  -4 -14   2         11.24        -87.78        62.70 o                         
  -3 -14   2         17.02         -2.28        61.56 o                         
  -2 -14   2          4.11         61.56        54.72 o                         
  -1 -14   2       2200.94       2460.73       115.14 o                         
   0 -14   2         88.02         75.81        45.03 o                         
   1 -14   2       1976.61       2164.89       116.28 o                         
   2 -14   2       1895.01       1694.64       110.58 o                         
   3 -14   2         15.84        148.20        67.83 o                         
   4 -14   2       3143.73       2989.12       177.27 o                         
   5 -14   2        568.28        742.72       118.56 o                         
  -7 -13   2        116.21         22.80       109.44 o                         
  -6 -13   2       1813.30       1701.77       138.23 o                         
  -5 -13   2        747.83        813.83       100.61 o                         
  -4 -13   2        879.84        933.10        64.20 o                         
  -3 -13   2       3905.93       4068.09       129.20 o                         
  -2 -13   2        172.96        221.11        45.31 o                         
  -1 -13   2        977.93        969.52        49.58 o                         
   0 -13   2        130.45         23.94        41.04 o                         
   1 -13   2       1510.20       1411.34        92.34 o                         
   2 -13   2       2083.18       2020.68       119.70 o                         
   3 -13   2       2510.48       2284.02       137.94 o                         
   4 -13   2       1002.63        629.86        88.92 o                         
   5 -13   2        555.91        597.37       104.31 o                         
   6 -13   2        437.12        633.85       125.97 o                         
  -7 -12   2        329.39        479.37       204.63 o                         
  -6 -12   2       1008.43        973.94       114.29 o                         
  -5 -12   2       1931.15       2004.93        97.11 o                         
  -4 -12   2        335.15        377.06       103.46 o                         
  -3 -12   2        849.87        920.61       133.95 o                         
  -2 -12   2       1212.67       1171.42        70.68 o                         
  -1 -12   2       1604.24       1541.45       168.44 o                         
   0 -12   2       4691.52       4794.34       186.96 o                         
   1 -12   2       1884.06       1987.05       107.73 o                         
   2 -12   2       1971.10       1816.05       109.44 o                         
   3 -12   2        436.77        434.92        66.69 o                         
   4 -12   2       2058.50       2041.81        98.33 o                         
   5 -12   2        302.45        326.90        58.56 o                         
   6 -12   2        326.37        356.99        74.10 o                         
   7 -12   2        192.03        352.27       126.54 o                         
  -7 -11   2        287.57        476.82       163.31 o                         
  -6 -11   2        673.40        673.09        74.41 o                         
  -5 -11   2        801.25        825.56        67.25 o                         
  -4 -11   2       2585.90       2670.92       102.45 o                         
  -3 -11   2       1003.71       1021.48       165.02 o                         
  -2 -11   2       1479.65       1553.27        94.91 o                         
  -1 -11   2        518.70        505.07        70.97 o                         
   0 -11   2        440.22        506.17        52.44 o                         
   1 -11   2       2082.96       1961.97       103.74 o                         
   2 -11   2       3691.65       3652.61       167.01 o                         
   3 -11   2        850.46        745.75        47.05 o                         
   4 -11   2        740.59        771.48        82.94 o                         
   5 -11   2       2326.11       2128.12       249.38 o                         
   6 -11   2         75.48         94.05        58.38 o                         
   7 -11   2       1831.64       2082.20       155.90 o                         
  -7 -10   2        347.26        447.72        90.06 o                         
  -6 -10   2       1812.43       1780.17        97.97 o                         
  -5 -10   2       1390.96       1393.93        80.30 o                         
  -4 -10   2        441.05        563.37        50.53 o                         
  -3 -10   2       2005.96       2093.73        81.12 o                         
  -2 -10   2       1703.07       1767.42        66.27 o                         
  -1 -10   2        198.71        238.61        52.73 o                         
   0 -10   2       7401.48       7368.50       261.63 o                         
   1 -10   2        933.00        821.38        63.27 o                         
   2 -10   2       1707.61       1614.65       110.30 o                         
   3 -10   2        928.31        839.14        48.46 o                         
   4 -10   2       1327.64       1147.92       180.98 o                         
   5 -10   2        962.30        860.06       110.58 o                         
   6 -10   2        267.79        182.24        54.21 o                         
   7 -10   2        292.18        335.19       125.97 o                         
  -8  -9   2        323.32        301.99        90.52 o                         
  -7  -9   2        316.17        281.83        67.54 o                         
  -6  -9   2          5.26         33.81        47.37 o                         
  -5  -9   2       1619.38       1581.31       151.05 o                         
  -4  -9   2       5234.57       5181.59       316.35 o                         
  -3  -9   2        942.48        929.85        51.35 o                         
  -2  -9   2       5805.89       6147.04       159.30 o                         
  -1  -9   2       1194.85       1248.02       118.56 o                         
   0  -9   2        134.85        160.74        38.76 o                         
   1  -9   2       1453.75       1330.97        76.95 o                         
   2  -9   2       6320.31       5966.85       232.56 o                         
   3  -9   2         95.15         -9.82        85.79 o                         
   4  -9   2        909.64        824.52        53.55 o                         
   5  -9   2       2823.95       2962.25       275.88 o                         
   6  -9   2         79.75         22.82        48.69 o                         
   7  -9   2       3158.81       2990.11       264.77 o                         
   8  -9   2         74.69        112.29       107.73 o                         
  -8  -8   2        192.32        162.00        76.11 o                         
  -7  -8   2        832.25        765.48        82.30 o                         
  -6  -8   2       2740.57       2840.61       248.81 o                         
  -5  -8   2        296.61        328.98        52.35 o                         
  -4  -8   2       1500.02       1639.53        76.38 o                         
  -3  -8   2       2601.46       2646.45       117.42 o                         
  -2  -8   2       2534.57       2744.34       148.77 o                         
  -1  -8   2       6534.31       6433.83       175.28 o                         
   0  -8   2      11946.50      11453.75       379.06 o                         
   1  -8   2        751.49        803.14        57.57 o                         
   2  -8   2       3447.76       3162.54        91.95 o                         
   3  -8   2        580.21        565.50        48.17 o                         
   4  -8   2       1148.25       1089.98       150.48 o                         
   5  -8   2       1878.37       1948.16       141.65 o                         
   6  -8   2        630.12        706.32        65.09 o                         
   7  -8   2        375.81        430.29        99.75 o                         
   8  -8   2        736.91        810.10       112.58 o                         
  -8  -7   2       1000.74        994.43       102.50 o                         
  -7  -7   2        572.07        536.11        78.63 o                         
  -6  -7   2       1081.86       1036.24        74.07 o                         
  -5  -7   2       1284.85       1237.34        72.10 o                         
  -4  -7   2       2445.09       2683.30       133.10 o                         
  -3  -7   2      10804.04      10959.13       270.44 o                         
  -2  -7   2       7177.19       7226.97       614.47 o                         
  -1  -7   2       3248.32       3047.36       149.34 o                         
   0  -7   2       1259.49       1144.01        66.69 o                         
   1  -7   2       2324.11       2200.80       100.32 o                         
   2  -7   2       4158.57       4085.81       115.81 o                         
   3  -7   2       2794.85       2650.18       155.61 o                         
   4  -7   2       1012.87       1046.40        58.12 o                         
   5  -7   2       2810.22       2861.62       219.45 o                         
   6  -7   2       1475.85       1459.14       303.53 o                         
   7  -7   2       2348.52       2357.26       212.04 o                         
   8  -7   2        429.12        555.80        98.04 o                         
  -9  -6   2        453.50        481.09       161.31 o                         
  -8  -6   2        544.13        655.76        94.73 o                         
  -7  -6   2       1164.79       1160.94        87.76 o                         
  -6  -6   2        414.72        438.85        62.26 o                         
  -5  -6   2       2088.54       1997.49        90.82 o                         
  -4  -6   2        831.44        860.21        53.15 o                         
  -3  -6   2        690.26        657.71        43.38 o                         
  -2  -6   2       1676.34       1775.96        61.65 o                         
  -1  -6   2      28362.00      28596.18       688.86 o                         
   0  -6   2       2416.41       2161.47        98.61 o                         
   1  -6   2       3504.58       3463.37       135.66 o                         
   2  -6   2       1794.75       1592.29        47.90 o                         
   3  -6   2        181.04        190.98        30.24 o                         
   4  -6   2       2398.05       2318.76        89.75 o                         
   5  -6   2       3575.48       3458.11       124.54 o                         
   6  -6   2        133.75         59.69        43.91 o                         
   7  -6   2        245.87        233.15        63.86 o                         
   8  -6   2       1638.29       1645.80       111.61 o                         
  -9  -5   2        643.32        956.96       225.72 o                         
  -8  -5   2       1846.08       1723.69       114.16 o                         
  -7  -5   2        295.34        320.19        68.23 o                         
  -6  -5   2       4142.69       4306.71       156.37 o                         
  -5  -5   2         12.31        -21.72        35.85 o                         
  -4  -5   2       1674.02       1699.88        74.41 o                         
  -3  -5   2      22008.36      22291.51       662.92 o                         
  -2  -5   2        495.98        464.76        31.76 o                         
  -1  -5   2       7681.85       7519.25       351.41 o                         
   0  -5   2        119.18        113.06        13.91 o                         
   1  -5   2       2151.64       2055.43        55.12 o                         
   2  -5   2       3188.35       3030.97       156.18 o                         
   3  -5   2       7265.01       6880.80       180.29 o                         
   4  -5   2       1133.53       1199.59        76.38 o                         
   5  -5   2       2427.06       2534.21       102.85 o                         
   6  -5   2       3133.05       2994.96       223.73 o                         
   7  -5   2        375.20        453.24        72.25 o                         
   8  -5   2        923.09        910.45        94.20 o                         
  -9  -4   2        322.49        174.73        84.84 o                         
  -8  -4   2       1281.14       1399.43       101.10 o                         
  -7  -4   2       1046.81       1184.99        88.24 o                         
  -6  -4   2       2202.45       2180.59       104.33 o                         
  -5  -4   2       1159.09       1233.09        86.36 o                         
  -4  -4   2       2117.86       2116.42        84.60 o                         
  -3  -4   2        734.28        749.15        43.42 o                         
  -2  -4   2       1866.48       2105.02        67.30 o                         
  -1  -4   2      27509.94      27085.82      1061.93 o                         
   0  -4   2       5030.44       5069.43        96.73 o                         
   1  -4   2       3071.35       2982.63        86.82 o                         
   2  -4   2       5722.67       5428.21       231.14 o                         
   3  -4   2       2677.29       2644.93        87.51 o                         
   4  -4   2       3816.42       3469.22       114.58 o                         
   5  -4   2       4842.34       4519.18       146.91 o                         
   6  -4   2         20.42        -60.99        40.66 o                         
   7  -4   2         19.52         90.83        53.99 o                         
   8  -4   2       1994.90       2111.56       119.25 o                         
  -9  -3   2        375.02        435.49       134.52 o                         
  -8  -3   2        992.49        943.99        94.69 o                         
  -7  -3   2       1070.13       1128.49       154.76 o                         
  -6  -3   2       3301.70       3827.42       143.28 o                         
  -5  -3   2        735.12        815.64        59.10 o                         
  -4  -3   2      10498.87      10968.58       270.44 o                         
  -3  -3   2      20449.45      21765.19       497.26 o                         
  -2  -3   2        211.03        212.09        22.71 o                         
  -1  -3   2       4190.58       3939.62       237.69 o                         
   0  -3   2        626.56        597.29        59.57 o                         
   1  -3   2        847.14        786.16        24.65 o                         
   2  -3   2       6697.38       6412.90       160.32 o                         
   3  -3   2       4032.35       4027.73       117.05 o                         
   4  -3   2       1536.12       1459.38        66.50 o                         
   5  -3   2       3745.37       3879.00       132.40 o                         
   6  -3   2       1832.53       1849.51        92.50 o                         
   7  -3   2         65.18         99.31        55.87 o                         
   8  -3   2        326.81        371.08       100.32 o                         
  -9  -2   2       1288.83       1336.10       149.91 o                         
  -8  -2   2        957.71       1047.59       166.44 o                         
  -7  -2   2       1413.19       1360.60        90.78 o                         
  -6  -2   2       5039.68       5374.66       177.53 o                         
  -5  -2   2       3494.09       3865.29       130.78 o                         
  -4  -2   2       3278.77       3350.90       111.65 o                         
  -3  -2   2        449.85        493.37        80.37 o                         
  -2  -2   2       6496.90       6750.15       328.04 o                         
  -1  -2   2      28793.95      28749.99       920.85 o                         
   0  -2   2      16228.41      15716.09       340.76 o                         
   1  -2   2       8082.20       7784.43       149.29 o                         
   2  -2   2       9338.87       9469.22       226.24 o                         
   3  -2   2       8343.07       8361.50       212.81 o                         
   4  -2   2       2376.48       2375.62        89.48 o                         
   5  -2   2       1985.45       1906.14       129.96 o                         
   6  -2   2        294.79        385.43        60.54 o                         
   7  -2   2        470.75        552.25        86.93 o                         
   8  -2   2       1055.10       1139.45       127.11 o                         
   9  -2   2       1000.78        933.10       154.47 o                         
  -9  -1   2         73.47        -75.24       115.14 o                         
  -8  -1   2        236.66        200.64        91.77 o                         
  -7  -1   2       2066.12       2123.50       109.17 o                         
  -6  -1   2        685.21        671.57        61.63 o                         
  -5  -1   2       1772.97       1794.20        83.22 o                         
  -4  -1   2      14086.14      14713.18       353.07 o                         
  -3  -1   2       5617.88       5930.48       156.97 o                         
  -2  -1   2       4153.57       4008.46       108.61 o                         
  -1  -1   2       5533.30       5804.91       136.98 o                         
   0  -1   2       2861.58       2835.95       123.41 o                         
   1  -1   2       2306.33       2304.31        50.67 o                         
   2  -1   2      31184.66      32320.68       712.56 o                         
   3  -1   2       1292.62       1339.92        55.42 o                         
   4  -1   2       2532.51       2834.87        96.13 o                         
   5  -1   2       4980.15       5147.02       159.11 o                         
   6  -1   2        500.14        529.61        62.81 o                         
   7  -1   2       2140.55       2172.30       153.90 o                         
   8  -1   2        461.89        707.38       123.12 o                         
   9  -1   2         42.48         58.71       123.12 o                         
  -9   0   2       1442.21       1658.72       168.15 o                         
  -8   0   2        240.57        263.34        88.92 o                         
  -7   0   2        828.13        843.72        81.08 o                         
  -6   0   2       9616.95      10699.55       292.41 o                         
  -5   0   2       1189.36       1228.71        68.27 o                         
  -4   0   2       4836.19       4867.30       143.09 o                         
  -3   0   2       5167.05       5483.30       146.91 o                         
  -2   0   2        671.86        712.42        37.91 o                         
  -1   0   2        392.17        384.61        21.09 o                         
   0   0   2       9500.20       9093.38       207.97 o                         
   1   0   2        405.50        374.10        22.52 o                         
   2   0   2      18777.63      20274.12       456.86 o                         
   3   0   2       3709.60       3775.28       110.84 o                         
   4   0   2        171.06        220.89        35.27 o                         
   5   0   2       1721.60       1791.73        81.77 o                         
   6   0   2        611.17        580.92        57.02 o                         
   7   0   2        700.92        727.33        96.33 o                         
   8   0   2        780.88        803.71       117.99 o                         
   9   0   2       1589.64       1373.72       161.31 o                         
  -9   1   2         73.50       -115.71       101.46 o                         
  -8   1   2        241.68        202.35        90.63 o                         
  -7   1   2       2065.39       1886.73       145.92 o                         
  -6   1   2        687.01        676.20        62.90 o                         
  -5   1   2       1783.26       1864.72        83.00 o                         
  -4   1   2      14098.63      14290.00       350.26 o                         
  -3   1   2       5594.83       5880.59       182.69 o                         
  -2   1   2       4072.64       4189.71       130.82 o                         
  -1   1   2       5492.51       5741.13       136.43 o                         
   0   1   2       2865.89       2785.50        57.67 o                         
   1   1   2       2342.62       2264.05        64.70 o                         
   2   1   2      31204.24      32059.97       840.48 o                         
   3   1   2       1298.53       1246.04        54.21 o                         
   4   1   2       2522.36       2627.53       104.88 o                         
   5   1   2       4996.97       5051.72       158.52 o                         
   6   1   2        499.81        570.58        92.91 o                         
   7   1   2       2145.41       2031.51       152.19 o                         
   8   1   2        458.29        481.66       112.29 o                         
   9   1   2         42.23         29.07       111.72 o                         
  -9   2   2       1285.54       1203.86       149.34 o                         
  -8   2   2        943.67       1047.68       128.25 o                         
  -7   2   2       1413.13       1549.85       130.53 o                         
  -6   2   2       5039.84       5335.85       243.96 o                         
  -5   2   2       3501.53       3574.27       124.53 o                         
  -4   2   2       3272.72       3421.90       108.82 o                         
  -3   2   2        460.85        425.60        33.83 o                         
  -2   2   2       6406.94       6810.86       132.30 o                         
  -1   2   2      28788.94      30457.18       676.31 o                         
   0   2   2      16210.69      15035.98       370.31 o                         
   1   2   2       8098.54       8071.24       132.43 o                         
   2   2   2       9324.18       9548.17       225.39 o                         
   3   2   2       8323.46       8628.86       213.21 o                         
   4   2   2       2379.26       2542.25        90.08 o                         
   5   2   2       1983.71       1931.50        96.90 o                         
   6   2   2        284.13        324.90        78.09 o                         
   7   2   2        474.10        446.32        90.63 o                         
   8   2   2       1070.92       1314.44       137.37 o                         
   9   2   2        996.65       1014.04       169.86 o                         
  -8   3   2       1002.14       1045.40       125.40 o                         
  -7   3   2       1064.30       1118.93       114.57 o                         
  -6   3   2       3307.53       3296.93       181.83 o                         
  -5   3   2        743.33        835.78        70.84 o                         
  -4   3   2      10457.53      10386.43       345.46 o                         
  -3   3   2      20432.10      21638.69       389.00 o                         
  -2   3   2        197.59        206.55        17.23 o                         
  -1   3   2       4141.16       4220.56        74.05 o                         
   0   3   2        621.74        644.73        20.75 o                         
   1   3   2        850.58        900.06        32.64 o                         
   2   3   2       6713.06       6456.72       128.92 o                         
   3   3   2       4052.29       4055.99       276.17 o                         
   4   3   2       1510.54       1578.28        67.04 o                         
   5   3   2       3729.80       3751.23       182.40 o                         
   6   3   2       1840.61       1881.03       131.67 o                         
   7   3   2         68.05        -24.51        66.69 o                         
   8   3   2        328.42        177.84       107.73 o                         
   9   3   2        140.52        172.71       126.54 o                         
  -7   4   2       1056.56       1098.98       120.27 o                         
  -6   4   2       2211.24       2034.93       136.23 o                         
  -5   4   2       1150.86       1136.12        92.91 o                         
  -4   4   2       2116.39       2246.72        55.35 o                         
  -3   4   2        735.53        772.75        30.11 o                         
  -2   4   2       1859.05       2079.80        47.30 o                         
  -1   4   2      27558.52      26917.19       618.70 o                         
   0   4   2       5023.25       4920.26        91.23 o                         
   1   4   2       3065.35       2959.75        70.56 o                         
   2   4   2       5778.61       5328.98       165.39 o                         
   3   4   2       2670.71       2733.83        68.70 o                         
   4   4   2       3839.85       3713.03       165.30 o                         
   5   4   2       4858.42       4326.93       203.49 o                         
   6   4   2         20.11        -22.23        62.70 o                         
   7   4   2         20.74         53.58        69.54 o                         
   8   4   2       2015.58       1896.42       164.16 o                         
  -6   5   2       4191.88       4191.27       210.33 o                         
  -5   5   2          9.37         -7.52        37.51 o                         
  -4   5   2       1689.80       1729.34        58.33 o                         
  -3   5   2      22001.33      22919.76       331.92 o                         
  -2   5   2        500.19        490.40        24.14 o                         
  -1   5   2       7678.01       7364.83       199.92 o                         
   0   5   2        113.15        144.17        18.18 o                         
   1   5   2       2140.31       1995.63        58.99 o                         
   2   5   2       3144.48       3184.12        81.81 o                         
   3   5   2       7273.04       6877.84       178.54 o                         
   4   5   2       1143.77       1201.04        56.28 o                         
   5   5   2       2438.36       2643.13       148.77 o                         
   6   5   2       3121.23       2935.54       167.58 o                         
   7   5   2        375.46        375.07       102.03 o                         
  -5   6   2       2056.96       2143.23       137.94 o                         
  -4   6   2        834.09        838.73        43.52 o                         
  -3   6   2        689.77        744.89        27.08 o                         
  -2   6   2       1686.46       1789.95        62.12 o                         
  -1   6   2      28395.02      28432.45      1222.44 o                         
   0   6   2       2412.55       2297.08        67.90 o                         
   1   6   2       3462.71       3247.02        86.37 o                         
   2   6   2       1824.98       1763.53        54.69 o                         
   3   6   2        183.31        238.96        34.60 o                         
   4   6   2       2409.54       2405.43        87.82 o                         
   5   6   2       3563.54       3288.95       171.00 o                         
  -6   7   2       1100.88       1177.64       120.84 o                         
  -5   7   2       1259.74       1299.05       114.00 o                         
  -4   7   2       2442.15       2504.10        97.90 o                         
  -3   7   2      10808.80      10724.82       284.29 o                         
  -2   7   2       7165.41       7278.98       164.92 o                         
  -1   7   2       3233.56       3155.21       139.68 o                         
   0   7   2       1250.79       1266.99        64.49 o                         
   1   7   2       2349.13       2180.40       101.61 o                         
   2   7   2       4157.69       3993.28       100.27 o                         
   3   7   2       2781.10       2714.51        91.68 o                         
   4   7   2       1010.46       1140.59        84.36 o                         
   6   7   2       1477.84       1533.32       132.81 o                         
  -6   8   2       2749.52       2782.21       189.24 o                         
  -5   8   2        305.64        404.14       100.89 o                         
  -4   8   2       1508.26       1430.27        77.93 o                         
  -3   8   2       2601.39       2730.25       100.79 o                         
  -2   8   2       2515.94       2456.02       127.27 o                         
  -1   8   2       6524.87       6284.23       296.93 o                         
   0   8   2      11942.70      10942.12       358.54 o                         
   1   8   2        739.01        683.18        79.61 o                         
   2   8   2       3464.29       3409.70       116.12 o                         
   3   8   2        566.95        570.74        49.02 o                         
   4   8   2       1160.34       1121.21        88.92 o                         
   5   8   2       1867.08       1749.93       142.50 o                         
   6   8   2        636.71        743.29       133.95 o                         
  -6   9   2          5.48        -31.35        97.47 o                         
  -5   9   2       1605.41       1730.55       145.35 o                         
  -4   9   2       5242.82       5397.71       259.64 o                         
  -3   9   2        935.23       1011.60       129.11 o                         
  -2   9   2       5774.40       5988.53       150.15 o                         
  -1   9   2       1198.59       1156.60        46.53 o                         
   0   9   2        133.75        147.08        46.61 o                         
   1   9   2       1460.53       1248.97        79.96 o                         
   2   9   2       6343.63       5783.62       176.01 o                         
   3   9   2         93.29         65.02        44.46 o                         
   4   9   2        900.41        925.91       108.02 o                         
   5   9   2       2838.15       2682.46       177.84 o                         
   6   9   2         79.57        -98.04        99.18 o                         
  -6  10   2       1826.33       1922.07       164.16 o                         
  -5  10   2       1400.15       1561.82       150.48 o                         
  -4  10   2        443.11        421.39        64.88 o                         
  -3  10   2       2019.40       2110.74       149.91 o                         
  -2  10   2       1687.81       1768.72        87.86 o                         
  -1  10   2        194.64        233.04        30.11 o                         
   0  10   2       7410.95       7102.26       176.50 o                         
   1  10   2        927.60        883.54        83.43 o                         
   2  10   2       1698.21       1628.63        67.42 o                         
   3  10   2        917.81        865.78        52.33 o                         
   4  10   2       1340.86       1230.66        76.02 o                         
   5  10   2        954.98        931.96       121.98 o                         
   6  10   2        259.66        232.56       123.69 o                         
  -6  11   2        672.30        765.52       147.06 o                         
  -5  11   2        796.41        811.69       153.33 o                         
  -4  11   2       2588.91       2590.09       116.76 o                         
  -3  11   2        998.12       1076.63       110.87 o                         
  -2  11   2       1463.12       1572.89        69.15 o                         
  -1  11   2        531.70        585.45        36.96 o                         
   0  11   2        440.12        487.53        45.75 o                         
   1  11   2       2073.05       1963.56        60.68 o                         
   2  11   2       3717.86       3266.87       104.98 o                         
   3  11   2        855.70        761.28        87.25 o                         
   4  11   2        729.06        668.75        64.92 o                         
   5  11   2       2331.97       2316.51       180.69 o                         
   6  11   2         71.58        -13.68       114.57 o                         
  -6  12   2       1013.07       1197.59       147.63 o                         
  -5  12   2       1929.36       2284.59       184.11 o                         
  -4  12   2        326.60        289.89        69.16 o                         
  -3  12   2        851.78        894.00        77.64 o                         
  -2  12   2       1201.79       1132.81        63.90 o                         
  -1  12   2       1606.71       1573.66        56.81 o                         
   0  12   2       4680.09       4501.18       149.22 o                         
   1  12   2       1876.71       1836.04        60.67 o                         
   2  12   2       1977.30       1717.28        76.37 o                         
   3  12   2        433.70        589.19        57.62 o                         
   4  12   2       2056.66       1846.15       125.69 o                         
   5  12   2        302.63        150.48       109.44 o                         
   6  12   2        324.93        332.31       133.38 o                         
  -6  13   2       1815.39       1798.95       182.40 o                         
  -5  13   2        742.58        828.79       127.68 o                         
  -4  13   2        880.22        766.22        77.22 o                         
  -3  13   2       3917.94       4061.06       176.62 o                         
  -2  13   2        168.39        185.76        66.52 o                         
  -1  13   2        988.47        954.67        47.76 o                         
   0  13   2        130.12        124.14        41.95 o                         
   1  13   2       1508.53       1435.75        55.77 o                         
   2  13   2       2085.93       1902.51        83.07 o                         
   3  13   2       2515.54       2505.81        98.92 o                         
   4  13   2        997.07        888.40        80.00 o                         
   5  13   2        558.35        620.17       141.93 o                         
   6  13   2        435.17        540.94       161.88 o                         
  -5  14   2       1912.59       1759.62       173.85 o                         
  -4  14   2         11.93        -28.78        63.09 o                         
  -3  14   2         17.33       -104.37        69.58 o                         
  -2  14   2          4.51          5.81        37.29 o                         
  -1  14   2       2211.35       2140.29        80.17 o                         
   0  14   2         88.82         36.61        36.24 o                         
   1  14   2       1967.24       1746.62        64.88 o                         
   2  14   2       1898.17       1882.32        76.97 o                         
   3  14   2         15.83        -65.87        44.33 o                         
   4  14   2       3143.54       3011.82       138.45 o                         
   5  14   2        574.80        463.42       144.21 o                         
   6  14   2         46.88          7.98       139.08 o                         
  -4  15   2         31.61        -41.12        74.30 o                         
  -3  15   2       2682.34       2788.59       109.85 o                         
  -2  15   2        417.56        567.93        66.42 o                         
  -1  15   2        612.47        592.74        48.77 o                         
   0  15   2         55.41         18.33        32.77 o                         
   1  15   2        760.43        756.78        49.36 o                         
   2  15   2        766.16        739.21        57.64 o                         
   3  15   2       1875.39       1917.86        93.29 o                         
   4  15   2        399.21        358.61        81.87 o                         
   5  15   2        110.30        160.17       134.52 o                         
  -4  16   2        127.56        -27.36        94.05 o                         
  -3  16   2        208.91        243.73        64.30 o                         
  -2  16   2        407.40        440.11        69.46 o                         
  -1  16   2        835.13        775.99        50.95 o                         
   0  16   2       1112.73       1046.16        50.46 o                         
   1  16   2       1056.55       1033.18        55.78 o                         
   2  16   2        834.97        787.50        66.95 o                         
   3  16   2         56.59         15.84        48.62 o                         
   4  16   2       1385.42       1367.73       172.43 o                         
  -4  17   2        526.36        584.26       129.96 o                         
  -3  17   2        489.46        621.94        80.73 o                         
  -2  17   2       1010.22        959.95        99.54 o                         
  -1  17   2         59.65        -55.06        45.38 o                         
   0  17   2         99.56         66.61        42.35 o                         
   1  17   2        322.11        271.30        48.34 o                         
   2  17   2        759.29        733.63        68.22 o                         
   3  17   2        658.13        832.17        87.61 o                         
  -2  18   2        505.37        449.17       129.96 o                         
  -1  18   2        188.84        136.94        56.52 o                         
   0  18   2       1506.36       1508.90        72.44 o                         
   1  18   2        351.88        304.76        62.86 o                         
   2  18   2        399.05        347.44        89.97 o                         
   2 -18   3        552.74        620.74        95.19 o                         
  -4 -17   3        215.13        136.23       113.43 o                         
   1 -17   3        400.67        365.95        84.93 o                         
   2 -17   3        190.98        229.71        89.49 o                         
   3 -17   3        131.84        210.33        82.08 o                         
  -5 -16   3        314.05        100.89       120.84 o                         
  -4 -16   3        298.20        290.13       103.74 o                         
  -3 -16   3       1485.08       1530.47       127.11 o                         
   0 -16   3        135.59         87.21        58.14 o                         
   1 -16   3        571.38        613.90        78.09 o                         
   2 -16   3        438.51        416.11        88.92 o                         
   3 -16   3        493.81        593.38       104.88 o                         
   4 -16   3        628.72        881.23       121.41 o                         
  -5 -15   3        943.92        949.06       132.81 o                         
  -4 -15   3         17.26        -63.84        75.24 o                         
  -3 -15   3        101.49         -8.55        66.12 o                         
  -1 -15   3       2444.66       2916.16       143.07 o                         
   0 -15   3        538.96        549.49        66.12 o                         
   1 -15   3       1543.95       1603.43       106.59 o                         
   2 -15   3        417.80        523.84        87.21 o                         
   3 -15   3         28.17        -39.90        66.12 o                         
   4 -15   3       2708.42       2801.59       175.56 o                         
  -6 -14   3       1846.27       1830.82       128.54 o                         
  -5 -14   3        683.35        738.10        75.41 o                         
  -4 -14   3         91.57         75.07        49.34 o                         
  -3 -14   3       4693.90       4359.42       206.34 o                         
  -2 -14   3        108.51        178.37        97.47 o                         
  -1 -14   3       1248.03       1333.25        92.34 o                         
   0 -14   3        234.71        287.28        58.14 o                         
   1 -14   3        759.90        748.99        76.38 o                         
   2 -14   3         42.77        -35.34        51.30 o                         
   3 -14   3       2606.07       2541.67       156.18 o                         
   4 -14   3       1206.16        980.98       107.73 o                         
   5 -14   3        476.13        314.07       109.44 o                         
  -6 -13   3        324.85        422.84        78.07 o                         
  -5 -13   3       1570.50       1605.36        89.42 o                         
  -4 -13   3        350.03        320.35        56.83 o                         
  -3 -13   3        190.35        207.90        44.88 o                         
  -2 -13   3        389.88        408.86        49.31 o                         
  -1 -13   3       3579.35       3656.03       161.31 o                         
   0 -13   3        313.89        363.67        60.42 o                         
   1 -13   3       1611.24       1663.85       104.31 o                         
   2 -13   3        570.23        486.22        68.40 o                         
   3 -13   3         57.31         71.25        61.56 o                         
   4 -13   3       3310.44       2814.13       168.15 o                         
   5 -13   3        240.47        211.47        86.64 o                         
   6 -13   3         36.10         37.62        82.65 o                         
  -7 -12   3         82.16         -5.32        66.75 o                         
  -6 -12   3       1789.39       1828.61       103.78 o                         
  -5 -12   3       1037.14       1030.12       202.07 o                         
  -4 -12   3       2477.03       2560.88       102.40 o                         
  -3 -12   3       4978.21       5291.71       155.73 o                         
  -2 -12   3       1615.33       1627.78       147.92 o                         
  -1 -12   3        441.60        411.16        38.30 o                         
   0 -12   3        688.13        702.25        67.83 o                         
   1 -12   3       2687.85       2713.24       134.52 o                         
   2 -12   3       1551.81       1497.98       103.74 o                         
   3 -12   3       1573.32       1609.70       115.14 o                         
   4 -12   3        888.22        694.84        87.21 o                         
   5 -12   3        694.93        770.54        98.61 o                         
   6 -12   3        745.81        792.73       135.95 o                         
  -7 -11   3        360.72        368.41        73.58 o                         
  -6 -11   3       1180.16       1227.14        85.19 o                         
  -5 -11   3        796.41        857.27        68.01 o                         
  -4 -11   3        996.67        866.04       112.86 o                         
  -3 -11   3        781.63        856.62       109.73 o                         
  -2 -11   3        373.33        396.05        71.82 o                         
  -1 -11   3        441.60        417.22        71.54 o                         
   0 -11   3       3576.41       3812.79       159.60 o                         
   1 -11   3        799.29        681.73        64.98 o                         
   2 -11   3       1785.72       1678.67       105.45 o                         
   3 -11   3        730.49        802.59        51.59 o                         
   4 -11   3       1402.51       1208.81       127.40 o                         
   5 -11   3         98.98        160.61        51.99 o                         
   6 -11   3         60.99        -55.90        68.12 o                         
   7 -11   3        468.24        526.59       228.29 o                         
  -7 -10   3        385.38        395.08       209.76 o                         
  -6 -10   3        152.53        173.55        59.57 o                         
  -5 -10   3        307.83        328.33        52.75 o                         
  -4 -10   3       4597.84       5001.66       153.51 o                         
  -3 -10   3       1105.26       1177.50        59.81 o                         
  -2 -10   3       3595.77       3667.95       130.25 o                         
  -1 -10   3        735.74        724.36        73.82 o                         
   0 -10   3        215.05        273.60        50.16 o                         
   1 -10   3       3274.80       3314.60       149.91 o                         
   2 -10   3       3966.52       3740.94       105.70 o                         
   3 -10   3        549.86        509.03        41.22 o                         
   4 -10   3        580.61        509.96        47.95 o                         
   5 -10   3       1596.72       1549.54        81.56 o                         
   6 -10   3         88.79         72.13        55.69 o                         
   7 -10   3       2130.79       2227.30       137.09 o                         
  -8  -9   3        185.20        120.83        80.60 o                         
  -7  -9   3        388.52        352.81        81.96 o                         
  -6  -9   3       3623.65       3653.39       194.09 o                         
  -5  -9   3        675.75        592.56        68.69 o                         
  -4  -9   3       1674.00       1715.44        78.63 o                         
  -3  -9   3       2438.56       2463.89        88.90 o                         
  -2  -9   3       3953.95       3825.50       192.38 o                         
  -1  -9   3       2243.37       2252.92       296.69 o                         
   0  -9   3      10858.08      10702.48       373.93 o                         
   1  -9   3       1065.50       1039.70        72.39 o                         
   2  -9   3       3711.74       3428.25        97.92 o                         
   3  -9   3       1392.01       1305.67        59.57 o                         
   4  -9   3        225.21        212.90        41.14 o                         
   5  -9   3        293.52        332.32        55.66 o                         
   6  -9   3         64.33         52.68        50.93 o                         
   7  -9   3        644.89        778.41       116.00 o                         
  -8  -8   3        482.70        588.11        87.88 o                         
  -7  -8   3        901.36        820.39        78.89 o                         
  -6  -8   3        403.61        412.18        71.82 o                         
  -5  -8   3       1023.29       1092.24       120.56 o                         
  -4  -8   3       5554.18       5528.95       270.75 o                         
  -3  -8   3        636.98        592.58        43.84 o                         
  -2  -8   3       5495.07       5490.77       284.72 o                         
  -1  -8   3       1774.72       1831.95       171.86 o                         
   0  -8   3        834.50        834.34        34.15 o                         
   1  -8   3       2894.22       2737.18       124.83 o                         
   2  -8   3       6474.31       6194.04       156.57 o                         
   3  -8   3         50.60         22.00        31.07 o                         
   4  -8   3       1786.46       1699.39        77.17 o                         
   5  -8   3       2165.38       2228.86       128.25 o                         
   6  -8   3        384.70        531.84        84.36 o                         
   7  -8   3       2203.83       2310.27       242.82 o                         
   8  -8   3        150.89        178.98       120.27 o                         
  -8  -7   3        734.85        921.82       100.56 o                         
  -7  -7   3       2920.29       3036.92       136.78 o                         
  -6  -7   3       1808.12       1901.51        98.69 o                         
  -5  -7   3       1545.29       1635.77        84.47 o                         
  -4  -7   3        537.27        587.87        98.90 o                         
  -3  -7   3       2437.37       2485.09        86.72 o                         
  -2  -7   3       3734.43       3882.31       176.70 o                         
  -1  -7   3      16567.63      16343.03       401.29 o                         
   0  -7   3      17516.86      17853.43       326.77 o                         
   1  -7   3       5040.43       5105.73       117.87 o                         
   2  -7   3       5096.71       4695.78       208.91 o                         
   3  -7   3        465.34        438.50        37.96 o                         
   4  -7   3       3197.20       3026.41       242.25 o                         
   5  -7   3       1967.88       1904.85       113.72 o                         
   6  -7   3        337.75        304.58        57.83 o                         
   7  -7   3        754.03        780.60        76.90 o                         
   8  -7   3        906.92        989.70       170.72 o                         
  -9  -6   3       1133.59       1175.93       194.37 o                         
  -8  -6   3        511.32        647.44        89.41 o                         
  -7  -6   3        472.73        577.10        83.41 o                         
  -6  -6   3       1326.96       1434.46        88.14 o                         
  -5  -6   3        218.33        393.27       192.66 o                         
  -4  -6   3        511.66        463.42        44.30 o                         
  -3  -6   3       9959.63       9966.69       416.96 o                         
  -2  -6   3       2653.86       2726.70        85.23 o                         
  -1  -6   3       9170.27       8730.69       660.64 o                         
   0  -6   3        953.04        957.69        39.05 o                         
   1  -6   3       4714.14       4657.02       112.98 o                         
   2  -6   3       2148.40       2022.16        66.70 o                         
   3  -6   3       1362.56       1384.91       115.71 o                         
   4  -6   3       1700.61       1570.02        86.36 o                         
   5  -6   3       2111.25       2124.90        92.64 o                         
   6  -6   3       2022.37       1967.94        98.73 o                         
   7  -6   3        964.28       1005.12        81.20 o                         
   8  -6   3        399.43        297.71        80.78 o                         
  -9  -5   3         53.19       -113.68        75.79 o                         
  -8  -5   3       1819.31       1737.65       113.07 o                         
  -7  -5   3       3759.66       4214.81       165.33 o                         
  -6  -5   3        314.67        317.54        60.67 o                         
  -5  -5   3       2225.06       2369.24        99.74 o                         
  -4  -5   3        222.89        260.38        42.46 o                         
  -3  -5   3       2387.91       2447.32       102.60 o                         
  -2  -5   3        912.86        894.43        43.62 o                         
  -1  -5   3      27782.58      27148.69      1385.69 o                         
   0  -5   3       1492.51       1489.40        48.36 o                         
   1  -5   3       4866.57       4762.04        94.40 o                         
   2  -5   3       5175.95       5177.93       214.04 o                         
   3  -5   3        118.97        190.95        39.33 o                         
   4  -5   3       5101.23       4881.81       146.89 o                         
   5  -5   3       2322.46       2379.71        97.31 o                         
   6  -5   3         95.44        141.30        45.20 o                         
   7  -5   3        443.74        406.11        69.38 o                         
   8  -5   3       1398.90       1376.30       100.79 o                         
  -9  -4   3        631.02        686.86       107.54 o                         
  -8  -4   3       1177.51       1075.19        92.96 o                         
  -7  -4   3        430.04        523.29        79.80 o                         
  -6  -4   3       2667.91       2838.01       139.08 o                         
  -5  -4   3        761.68        728.99        55.14 o                         
  -4  -4   3       5173.36       5690.46       164.39 o                         
  -3  -4   3      11842.73      11973.66       459.71 o                         
  -2  -4   3        554.23        589.84        34.60 o                         
  -1  -4   3      10644.50      10468.41       244.80 o                         
   0  -4   3         52.95         51.29        16.12 o                         
   1  -4   3       4966.03       5046.27       204.06 o                         
   2  -4   3       3445.06       3155.64        92.94 o                         
   3  -4   3       2961.30       2925.21       145.64 o                         
   4  -4   3       1143.10       1234.47       107.16 o                         
   5  -4   3       2663.81       2669.65       103.93 o                         
   6  -4   3       2533.79       2512.53       109.23 o                         
   7  -4   3        162.80        196.15        59.57 o                         
   8  -4   3        367.40        347.14       105.45 o                         
  -9  -3   3        458.21        491.35       129.96 o                         
  -8  -3   3       1776.67       1764.25       111.68 o                         
  -7  -3   3       3619.56       3676.84       148.19 o                         
  -6  -3   3       1403.20       1406.01        82.60 o                         
  -5  -3   3       1886.05       2103.69        90.99 o                         
  -4  -3   3       1010.05       1056.72        57.20 o                         
  -3  -3   3        343.90        377.61        34.72 o                         
  -2  -3   3       1528.34       1763.88        59.00 o                         
  -1  -3   3      21750.72      22121.39       493.73 o                         
   0  -3   3        172.54        214.15        60.99 o                         
   1  -3   3       3635.11       3670.27       183.54 o                         
   2  -3   3       5582.67       5230.51       137.38 o                         
   3  -3   3       2855.89       2838.69        92.45 o                         
   4  -3   3       4032.26       3792.99       122.69 o                         
   5  -3   3       2574.64       2718.37       103.87 o                         
   6  -3   3        544.25        530.01        64.08 o                         
   7  -3   3        188.85         90.00        55.60 o                         
   8  -3   3        704.60        761.53       129.96 o                         
  -9  -2   3        376.75        305.52       108.87 o                         
  -8  -2   3        300.99        261.94        77.26 o                         
  -7  -2   3       1053.99       1020.65        80.16 o                         
  -6  -2   3       1895.23       1900.48        96.52 o                         
  -5  -2   3       1490.21       1577.15        77.71 o                         
  -4  -2   3      16318.11      17236.13       409.37 o                         
  -3  -2   3      11041.91      11852.16       283.29 o                         
  -2  -2   3       6936.92       6937.12       261.06 o                         
  -1  -2   3       9858.59       9802.33       232.54 o                         
   0  -2   3       1232.42       1248.44        46.27 o                         
   1  -2   3       3565.04       3448.56        95.26 o                         
   2  -2   3      14251.49      13873.06       321.41 o                         
   3  -2   3        968.45       1012.07        49.50 o                         
   4  -2   3       2083.63       2086.28        82.61 o                         
   5  -2   3       4877.76       4532.51       147.07 o                         
   6  -2   3       1540.97       1580.42       106.59 o                         
   7  -2   3       1789.44       1522.38        94.27 o                         
   8  -2   3        129.22        146.49        96.33 o                         
  -9  -1   3       1061.90       1031.72       135.09 o                         
  -8  -1   3        355.01        208.05        89.49 o                         
  -7  -1   3        899.66        986.63        79.54 o                         
  -6  -1   3       4772.23       4878.88       164.65 o                         
  -5  -1   3       1516.17       1456.38        80.66 o                         
  -4  -1   3       4690.06       4713.70       142.07 o                         
  -3  -1   3        225.18        261.68        39.33 o                         
  -2  -1   3       3871.56       3897.96       262.20 o                         
  -1  -1   3       8067.45       8433.90       194.24 o                         
   0  -1   3      22088.52      21760.96       478.54 o                         
   1  -1   3       3916.66       3936.64        83.69 o                         
   2  -1   3       9748.49       9373.57       466.84 o                         
   3  -1   3       6505.31       6721.17       173.51 o                         
   4  -1   3       2372.44       2316.03        87.65 o                         
   5  -1   3       2973.33       2949.95       111.72 o                         
   6  -1   3         29.47        -10.63        38.34 o                         
   7  -1   3        415.19        417.82        93.48 o                         
   8  -1   3        657.69        675.46       124.26 o                         
  -9   0   3         11.82       -135.95        90.63 o                         
  -8   0   3        544.90        864.13       131.67 o                         
  -7   0   3       1841.56       1720.56       100.75 o                         
  -6   0   3         61.63          3.21        50.16 o                         
  -5   0   3       2561.34       2468.10        98.75 o                         
  -4   0   3      26909.26      26894.08       629.58 o                         
  -3   0   3          2.27        -12.91        19.88 o                         
  -2   0   3      11284.29      11816.91       306.66 o                         
  -1   0   3        622.13        648.59        29.39 o                         
   0   0   3         13.13         39.67        17.13 o                         
   1   0   3       1449.47       1444.29        39.58 o                         
   2   0   3      33097.86      33550.12       743.64 o                         
   3   0   3        211.03        302.14        33.61 o                         
   4   0   3       3508.83       3519.69       114.05 o                         
   5   0   3       6077.97       6014.41       247.10 o                         
   6   0   3        133.78        196.65        66.69 o                         
   7   0   3       2415.00       2567.89       168.72 o                         
   8   0   3         84.83         49.02        82.08 o                         
   9   0   3         14.67       -122.55       110.58 o                         
  -9   1   3       1051.62        999.22       138.51 o                         
  -8   1   3        344.78        312.93       111.72 o                         
  -7   1   3        894.45        918.85       105.45 o                         
  -6   1   3       4779.01       4807.56       161.82 o                         
  -5   1   3       1511.15       1442.61        72.31 o                         
  -4   1   3       4667.97       4859.27       141.67 o                         
  -3   1   3        231.01        310.23        35.07 o                         
  -2   1   3       3884.05       4044.76       107.11 o                         
  -1   1   3       8065.82       8090.99       193.27 o                         
   0   1   3      22078.83      21304.38       415.23 o                         
   1   1   3       3901.90       3949.40        73.09 o                         
   2   1   3       9788.52       9970.75       480.52 o                         
   3   1   3       6517.43       6431.97       172.30 o                         
   4   1   3       2384.83       2428.58        88.07 o                         
   5   1   3       2979.90       2943.06       109.23 o                         
   6   1   3         28.86        -44.46        49.02 o                         
   7   1   3        413.44        620.74       111.15 o                         
   8   1   3        665.21        572.86       107.73 o                         
   9   1   3       1123.85       1168.52       155.61 o                         
  -9   2   3        379.42        370.51       121.98 o                         
  -8   2   3        310.39        238.83       104.88 o                         
  -7   2   3       1054.92        821.95       103.74 o                         
  -6   2   3       1896.94       1940.18        94.68 o                         
  -5   2   3       1493.85       1508.91        74.16 o                         
  -4   2   3      16355.31      16923.43       405.39 o                         
  -3   2   3      11068.88      11486.65       280.31 o                         
  -2   2   3       6938.79       7184.93       208.62 o                         
  -1   2   3       9880.77      10268.53       232.01 o                         
   0   2   3       1229.48       1267.44        30.38 o                         
   1   2   3       3553.08       3420.84       105.92 o                         
   2   2   3      14263.45      13800.97       361.96 o                         
   3   2   3        954.37       1038.14        91.20 o                         
   4   2   3       2072.58       2068.74        81.01 o                         
   5   2   3       4875.61       4745.89       212.04 o                         
   6   2   3       1536.18       1378.28       111.72 o                         
   7   2   3       1794.26       1659.86       133.38 o                         
   8   2   3        127.94        181.26       108.30 o                         
   9   2   3        259.56        343.72       126.54 o                         
  -8   3   3       1755.64       1591.46       149.34 o                         
  -7   3   3       3627.22       3472.49       201.21 o                         
  -6   3   3       1416.13       1434.14       114.57 o                         
  -5   3   3       1879.75       2096.61        87.66 o                         
  -4   3   3       1009.10       1045.43        54.41 o                         
  -3   3   3        348.89        388.23        33.39 o                         
  -2   3   3       1551.57       1552.76        44.63 o                         
  -1   3   3      21842.40      22066.12       398.08 o                         
   0   3   3        180.59        201.63        17.47 o                         
   1   3   3       3613.34       3430.68        99.98 o                         
   2   3   3       5598.67       5343.67       136.76 o                         
   3   3   3       2861.81       2911.10        91.62 o                         
   4   3   3       4034.26       4047.65       298.40 o                         
   5   3   3       2567.54       2542.24       144.21 o                         
   6   3   3        541.64        634.42        97.47 o                         
   7   3   3        191.97        239.40        92.91 o                         
   8   3   3        708.85        809.41       117.99 o                         
   9   3   3        128.30        138.51       136.80 o                         
  -7   4   3        419.04        416.11        99.18 o                         
  -6   4   3       2680.08       2914.45       167.58 o                         
  -5   4   3        778.30        768.94        76.95 o                         
  -4   4   3       5219.04       5506.02       134.43 o                         
  -3   4   3      11848.40      12348.09       235.10 o                         
  -2   4   3        552.26        577.05        27.12 o                         
  -1   4   3      10665.32      10631.67       204.51 o                         
   0   4   3         47.41         71.33        13.25 o                         
   1   4   3       4971.85       4758.42       107.10 o                         
   2   4   3       3435.50       3345.41       165.93 o                         
   3   4   3       2940.98       2839.93        90.81 o                         
   4   4   3       1144.13        972.43        79.80 o                         
   5   4   3       2662.11       2624.89       146.49 o                         
   6   4   3       2517.71       2431.66       153.33 o                         
   7   4   3        166.46         60.99        79.80 o                         
   8   4   3        367.59        511.87       123.12 o                         
  -6   5   3        315.14        388.18        83.22 o                         
  -5   5   3       2230.53       2155.20       130.53 o                         
  -4   5   3        211.76        243.87        37.07 o                         
  -3   5   3       2375.56       2541.27        66.79 o                         
  -2   5   3        906.45        938.64        35.14 o                         
  -1   5   3      27782.14      26989.14       503.02 o                         
   0   5   3       1488.91       1525.11        35.95 o                         
   1   5   3       4852.09       4386.16       104.00 o                         
   2   5   3       5174.40       5002.08       116.56 o                         
   3   5   3        118.56        237.69        49.02 o                         
   4   5   3       5101.62       4859.89       208.62 o                         
   5   5   3       2303.82       2134.11       132.24 o                         
   6   5   3         95.57        171.00        70.11 o                         
   7   5   3        441.03        603.64       109.44 o                         
  -4   6   3        516.69        536.87        44.29 o                         
  -3   6   3      10001.65      10278.09       201.84 o                         
  -2   6   3       2656.26       2680.92        67.55 o                         
  -1   6   3       9157.27       8816.75       156.96 o                         
   0   6   3        951.59       1003.56        40.54 o                         
   1   6   3       4743.38       4553.64        93.58 o                         
   2   6   3       2144.63       2039.43        62.77 o                         
   3   6   3       1346.89       1335.55        61.63 o                         
   4   6   3       1707.09       1554.98       102.03 o                         
   5   6   3       2131.69       1985.34       129.39 o                         
  -4   7   3        547.25        619.03        67.83 o                         
  -3   7   3       2429.20       2485.43       153.05 o                         
  -2   7   3       3725.52       3904.28       167.30 o                         
  -1   7   3      16535.18      16425.90       327.29 o                         
   0   7   3      17508.38      17965.01       303.88 o                         
   1   7   3       5017.99       4984.08       103.16 o                         
   2   7   3       5081.13       4791.46       121.86 o                         
   3   7   3        456.02        483.42        37.83 o                         
   4   7   3       3210.92       3396.11       158.46 o                         
  -4   8   3       5572.29       5647.12       172.38 o                         
  -3   8   3        650.71        658.42        41.04 o                         
  -2   8   3       5502.95       5576.10       260.78 o                         
  -1   8   3       1780.60       1873.45       120.61 o                         
   0   8   3        832.19        813.77        44.29 o                         
   1   8   3       2904.35       2647.70        82.70 o                         
   2   8   3       6494.31       5696.58       175.00 o                         
   3   8   3         46.92         20.86        32.03 o                         
   4   8   3       1790.91       1939.74       116.85 o                         
   6   8   3        387.35        361.39       113.43 o                         
  -4   9   3       1659.42       1583.81        83.41 o                         
  -3   9   3       2448.14       2462.49        90.00 o                         
  -2   9   3       3973.49       3981.41       217.76 o                         
  -1   9   3       2239.75       2185.03        73.79 o                         
   0   9   3      10859.49      10357.23       307.57 o                         
   1   9   3       1059.40       1042.41        52.49 o                         
   2   9   3       3722.78       3273.01       122.49 o                         
   3   9   3       1390.19       1276.03        90.92 o                         
   4   9   3        232.08        283.86        76.95 o                         
   6   9   3         65.05          6.27        98.04 o                         
  -4  10   3       4635.36       4570.75       259.07 o                         
  -3  10   3       1106.66       1021.82        69.14 o                         
  -2  10   3       3583.34       3526.26       126.87 o                         
  -1  10   3        734.05        752.48        51.31 o                         
   0  10   3        214.17        309.06        39.41 o                         
   1  10   3       3269.09       3133.39        99.96 o                         
   2  10   3       3967.88       3644.73       261.06 o                         
   3  10   3        546.24        498.32        64.58 o                         
   4  10   3        573.52        727.33       106.02 o                         
   5  10   3       1611.59       1433.00       140.79 o                         
   6  10   3         87.67        -92.91       108.30 o                         
  -4  11   3        995.37        990.67        98.61 o                         
  -3  11   3        782.35        726.19        84.36 o                         
  -2  11   3        380.92        464.12        81.92 o                         
  -1  11   3        451.62        510.63        38.32 o                         
   0  11   3       3590.08       3386.17       111.65 o                         
   1  11   3        807.48        790.70        40.89 o                         
   2  11   3       1811.48       1581.15       188.67 o                         
   3  11   3        737.62        660.64        52.85 o                         
   4  11   3       1412.54       1346.26        85.13 o                         
   5  11   3        102.29        -72.96        81.51 o                         
   6  11   3         58.82        -66.12       107.16 o                         
  -4  12   3       2495.83       2343.30       153.90 o                         
  -3  12   3       4967.83       4980.16       235.41 o                         
  -2  12   3       1617.62       1717.78       114.82 o                         
  -1  12   3        445.82        497.27        38.16 o                         
   0  12   3        687.35        622.76        40.61 o                         
   1  12   3       2677.02       2652.92        75.09 o                         
   2  12   3       1541.57       1358.60       110.64 o                         
   3  12   3       1558.40       1454.94        73.15 o                         
   4  12   3        881.50        788.63        72.80 o                         
   5  12   3        695.50        813.97       145.35 o                         
   6  12   3        742.33        900.61       157.89 o                         
  -4  13   3        345.57        250.23        92.91 o                         
  -3  13   3        191.61        116.76        58.19 o                         
  -2  13   3        394.30        394.10        74.21 o                         
  -1  13   3       3600.26       3576.56        93.16 o                         
   0  13   3        308.69        328.75        44.67 o                         
   1  13   3       1598.23       1559.02        59.13 o                         
   2  13   3        568.75        618.11        56.17 o                         
   3  13   3         56.66         14.27        43.81 o                         
   4  13   3       3313.71       3188.47       204.63 o                         
   5  13   3        245.30         58.14       116.28 o                         
   6  13   3         35.51        -42.18       129.39 o                         
  -4  14   3         93.90         14.82        94.05 o                         
  -3  14   3       4691.07       4809.21       204.35 o                         
  -2  14   3        107.39        106.56        69.36 o                         
  -1  14   3       1248.24       1287.06        74.73 o                         
   0  14   3        232.85        266.28        37.86 o                         
   1  14   3        761.60        728.56        44.61 o                         
   2  14   3         40.66         47.78        39.68 o                         
   3  14   3       2596.76       2587.50       105.21 o                         
   4  14   3       1202.65       1122.04        90.38 o                         
   5  14   3        477.82        804.85       167.01 o                         
  -4  15   3         18.48         -6.27       100.89 o                         
  -3  15   3        101.20         66.89        65.66 o                         
  -2  15   3        159.93        177.97        61.54 o                         
  -1  15   3       2452.47       2410.29        83.54 o                         
   0  15   3        539.73        635.06        56.20 o                         
   1  15   3       1539.57       1450.91        60.90 o                         
   2  15   3        420.47        426.61        78.24 o                         
   3  15   3         29.63        -32.95        50.18 o                         
   4  15   3       2707.99       2555.13       133.18 o                         
  -4  16   3        303.52        354.55       110.58 o                         
  -3  16   3       1488.86       1389.23       105.18 o                         
  -2  16   3        832.92        778.12        96.05 o                         
  -1  16   3        276.54        187.56        51.41 o                         
   0  16   3        136.59        122.69        41.30 o                         
   1  16   3        579.38        595.18        55.25 o                         
   2  16   3        446.32        388.53        58.65 o                         
   3  16   3        486.12        509.90        67.54 o                         
   4  16   3        632.46        595.09       132.81 o                         
  -4  17   3        216.34        194.94       119.13 o                         
  -3  17   3        339.85        326.57        96.33 o                         
  -2  17   3        283.23        327.97        94.34 o                         
  -1  17   3        721.18        732.25        63.44 o                         
   0  17   3       1451.77       1387.46       116.86 o                         
   1  17   3        395.10        403.58        60.98 o                         
   2  17   3        190.44        127.12        51.58 o                         
   3  17   3        130.83         91.17        69.70 o                         
  -1  18   3         42.62        -26.46        54.51 o                         
   0  18   3         43.17        -36.27        46.88 o                         
   1  18   3        571.98        646.88        72.41 o                         
   1 -17   4        692.11        729.04        92.34 o                         
   2 -17   4        652.22        791.74       100.32 o                         
   3 -17   4        228.96        336.30        92.34 o                         
  -4 -16   4        183.55        322.05       105.45 o                         
  -1 -16   4       1547.27       1816.62       117.99 o                         
   0 -16   4        737.41        653.80        80.37 o                         
   1 -16   4        492.63        495.91        88.92 o                         
   2 -16   4         71.83         52.44        67.83 o                         
   3 -16   4        462.13        313.50        84.93 o                         
  -5 -15   4        674.24        808.24        84.32 o                         
  -4 -15   4        208.27        294.99        65.98 o                         
  -3 -15   4       3559.91       3811.33       210.33 o                         
  -2 -15   4        550.20        642.97        85.50 o                         
  -1 -15   4        954.52        980.41        85.50 o                         
   0 -15   4        314.82        281.58        67.83 o                         
   1 -15   4        805.38        754.69        84.36 o                         
   2 -15   4        134.26        139.08        68.97 o                         
   3 -15   4        953.64        852.16        98.04 o                         
   4 -15   4        527.61        636.13       110.01 o                         
  -6 -14   4        182.74        128.49        76.67 o                         
  -5 -14   4       1079.18       1230.44        88.39 o                         
  -4 -14   4        345.43        375.16        64.46 o                         
  -3 -14   4         14.19         23.49        47.43 o                         
  -2 -14   4        642.87        702.61        58.27 o                         
  -1 -14   4       4964.19       5289.68       221.73 o                         
   0 -14   4         39.70         41.04        51.87 o                         
   1 -14   4       2650.23       2670.49       147.63 o                         
   2 -14   4        192.38         88.92        57.00 o                         
   3 -14   4         15.28         31.35        66.12 o                         
   4 -14   4       2022.00       1810.35       141.93 o                         
   5 -14   4        218.43        253.65        92.91 o                         
  -6 -13   4       1487.30       1711.15       105.28 o                         
  -5 -13   4        376.54        465.30       122.27 o                         
  -4 -13   4        665.58        633.90        60.13 o                         
  -3 -13   4       4652.37       4930.00       152.25 o                         
  -2 -13   4       1371.29       1450.98        75.70 o                         
  -1 -13   4        588.91        485.65        64.41 o                         
   0 -13   4        528.38        475.39        63.27 o                         
   1 -13   4       1507.42       1585.19       104.88 o                         
   2 -13   4        737.74        734.74        80.94 o                         
   3 -13   4       1512.84       1361.75       111.15 o                         
   4 -13   4        673.38        650.38       106.02 o                         
   5 -13   4        311.98        417.25        95.19 o                         
  -7 -12   4        313.04        313.25        83.47 o                         
  -6 -12   4       1016.43        895.13        81.49 o                         
  -5 -12   4        490.94        645.31        67.06 o                         
  -4 -12   4       1526.64       1515.25        82.27 o                         
  -3 -12   4         56.01         37.56        38.76 o                         
  -2 -12   4       1228.22       1229.39        65.46 o                         
  -1 -12   4       3016.79       3011.76       101.46 o                         
   0 -12   4       1411.41       1516.22       102.60 o                         
   1 -12   4       1407.86       1399.94        96.33 o                         
   2 -12   4        757.67        803.14        85.50 o                         
   3 -12   4        492.18        553.48        87.21 o                         
   4 -12   4       2275.40       2141.52       145.92 o                         
   5 -12   4        238.48        326.70        64.26 o                         
   6 -12   4          0.43        -90.98        60.65 o                         
  -7 -11   4        330.96        331.49        71.74 o                         
  -6 -11   4        969.16        995.20       126.83 o                         
  -5 -11   4        155.69         47.56        50.39 o                         
  -4 -11   4       4301.15       4464.65       147.87 o                         
  -3 -11   4       2095.09       2212.78        89.71 o                         
  -2 -11   4       3025.85       3224.26       105.05 o                         
  -1 -11   4        803.34        784.24        46.83 o                         
   0 -11   4         92.08        101.23        25.44 o                         
   1 -11   4       1974.57       1975.08       115.14 o                         
   2 -11   4       2920.70       2898.49       151.62 o                         
   3 -11   4       1065.31       1078.92        57.75 o                         
   4 -11   4        879.93        816.91        64.98 o                         
   5 -11   4        720.90        627.28        60.43 o                         
   6 -11   4        926.83        822.06        85.79 o                         
   7 -11   4       1072.16       1303.61       139.08 o                         
  -7 -10   4        427.83        546.91        80.45 o                         
  -6 -10   4       2901.25       2876.41       127.65 o                         
  -5 -10   4        101.32         54.45        48.06 o                         
  -4 -10   4       1178.19       1221.02        71.01 o                         
  -3 -10   4        268.72        310.39        44.50 o                         
  -2 -10   4       3434.28       3432.79       181.26 o                         
  -1 -10   4         22.83         16.85        29.09 o                         
   0 -10   4       4494.31       4571.12       215.46 o                         
   1 -10   4       2195.44       2133.54       119.13 o                         
   2 -10   4       1389.86       1310.49        54.29 o                         
   3 -10   4       2869.73       2861.67        98.47 o                         
   4 -10   4        554.17        564.47        50.51 o                         
   5 -10   4        160.46        158.28        49.68 o                         
   6 -10   4         14.09         19.84        47.30 o                         
   7 -10   4        644.52        668.14       147.06 o                         
  -8  -9   4        458.47        325.11        78.24 o                         
  -7  -9   4        873.15        942.44        83.54 o                         
  -6  -9   4         89.72        127.06        55.92 o                         
  -5  -9   4        194.81        209.25        51.77 o                         
  -4  -9   4       7934.48       8229.78       314.64 o                         
  -3  -9   4       1164.49       1106.22        97.19 o                         
  -2  -9   4       5366.54       5161.62       226.58 o                         
  -1  -9   4        167.86        144.47        33.85 o                         
   0  -9   4         30.67          1.27        20.37 o                         
   1  -9   4       4665.38       4829.72       125.77 o                         
   2  -9   4       5098.39       5039.59       135.04 o                         
   3  -9   4        449.63        351.45        39.41 o                         
   4  -9   4       1541.99       1597.41        75.60 o                         
   5  -9   4        826.48        718.58        60.31 o                         
   6  -9   4         48.97         -8.85        89.49 o                         
   7  -9   4       1543.25       1630.74       103.96 o                         
  -8  -8   4        199.40        143.07        95.19 o                         
  -7  -8   4       1587.66       1575.59       100.55 o                         
  -6  -8   4       2497.90       2446.38       113.35 o                         
  -5  -8   4        274.20        388.57       114.00 o                         
  -4  -8   4       1400.66       1463.05        74.39 o                         
  -3  -8   4       1549.93       1708.57        77.24 o                         
  -2  -8   4       2185.21       2112.91        77.81 o                         
  -1  -8   4       3815.95       3687.35       302.10 o                         
   0  -8   4       8837.14       8919.63       213.41 o                         
   1  -8   4       3803.45       3778.39       133.67 o                         
   2  -8   4       3116.78       3025.88        92.03 o                         
   3  -8   4       4516.55       4330.20       129.92 o                         
   4  -8   4       1576.32       1572.87        73.85 o                         
   5  -8   4        137.86        208.44        45.52 o                         
   6  -8   4        157.43        132.76        52.46 o                         
   7  -8   4        643.25        804.21        84.87 o                         
   8  -8   4        282.16        150.48       115.14 o                         
  -8  -7   4        323.14        364.52       113.72 o                         
  -7  -7   4        309.47        333.40        69.68 o                         
  -6  -7   4        712.14        687.74        64.92 o                         
  -5  -7   4       1261.26       1187.11        94.34 o                         
  -4  -7   4       3521.71       3667.42       124.53 o                         
  -3  -7   4       2232.77       2410.55       199.50 o                         
  -2  -7   4       2912.33       3114.56       165.59 o                         
  -1  -7   4       4552.77       4499.29       125.12 o                         
   0  -7   4        773.77        777.55        75.81 o                         
   1  -7   4       7429.76       7475.72       149.37 o                         
   2  -7   4       4705.20       4533.97       125.61 o                         
   3  -7   4         43.74         59.00        25.87 o                         
   4  -7   4       1205.07       1098.24        60.22 o                         
   5  -7   4        941.50        870.21        60.78 o                         
   6  -7   4        959.16        928.92        70.12 o                         
   7  -7   4        879.97        911.76        80.31 o                         
   8  -7   4         79.03         -7.41       108.30 o                         
  -9  -6   4        531.91        403.57       163.59 o                         
  -8  -6   4       1287.92       1106.56        98.53 o                         
  -7  -6   4       7283.67       7939.55       251.09 o                         
  -6  -6   4       1542.79       1532.88        88.87 o                         
  -5  -6   4       2994.85       3318.05       124.45 o                         
  -4  -6   4        574.27        615.03        49.67 o                         
  -3  -6   4        494.00        461.39        37.80 o                         
  -2  -6   4       1076.06       1108.27       157.61 o                         
  -1  -6   4      18248.53      17709.59       406.37 o                         
   0  -6   4       1945.86       1827.35        61.19 o                         
   1  -6   4      13090.77      13162.43       243.14 o                         
   2  -6   4       4537.40       4327.62       122.46 o                         
   3  -6   4       1354.44       1327.40        59.88 o                         
   4  -6   4       4219.16       4095.17       146.78 o                         
   5  -6   4        704.02        683.83        70.11 o                         
   6  -6   4         81.58         21.80        47.26 o                         
   7  -6   4        697.99        668.60        70.49 o                         
   8  -6   4       1045.25        939.94        91.96 o                         
  -9  -5   4        414.76        303.63       106.88 o                         
  -8  -5   4        177.67        241.28        77.24 o                         
  -7  -5   4        506.84        554.94        78.62 o                         
  -6  -5   4       2830.93       2768.24       119.06 o                         
  -5  -5   4       1934.41       1912.76       120.84 o                         
  -4  -5   4         65.84         42.81        34.20 o                         
  -3  -5   4       3498.35       3441.16       109.63 o                         
  -2  -5   4        866.55        898.87        45.12 o                         
  -1  -5   4       5018.28       5580.85       653.80 o                         
   0  -5   4       1907.34       1992.73        69.83 o                         
   1  -5   4       5842.40       5844.72       150.03 o                         
   2  -5   4        990.64        967.85        44.37 o                         
   3  -5   4        475.85        442.55        36.96 o                         
   4  -5   4       1804.82       1780.66        77.23 o                         
   5  -5   4        909.17       1017.71        78.95 o                         
   6  -5   4       2165.41       2333.43       202.64 o                         
   7  -5   4         66.06         75.28        55.58 o                         
   8  -5   4         41.92        -29.37        66.53 o                         
  -9  -4   4         12.65        -66.21        75.84 o                         
  -8  -4   4       1142.53       1176.52        97.95 o                         
  -7  -4   4       4921.27       5146.15       185.00 o                         
  -6  -4   4         69.32         -5.33        47.88 o                         
  -5  -4   4       3051.64       3339.22       120.84 o                         
  -4  -4   4       1171.41       1235.46       112.86 o                         
  -3  -4   4        116.79         84.65        27.81 o                         
  -2  -4   4        856.43        859.33        43.33 o                         
  -1  -4   4      30534.54      30521.93      1415.05 o                         
   0  -4   4         37.74         66.25        19.15 o                         
   1  -4   4      12480.29      12564.75       359.11 o                         
   2  -4   4       4397.43       4378.42       120.29 o                         
   3  -4   4        127.07        118.99        27.65 o                         
   4  -4   4       5866.36       5708.69       166.50 o                         
   5  -4   4        902.51        906.77        62.67 o                         
   6  -4   4        493.85        584.14        60.80 o                         
   7  -4   4        766.49        738.22        73.82 o                         
   8  -4   4       1203.57       1259.15       135.66 o                         
  -9  -3   4        333.42        286.14       108.87 o                         
  -8  -3   4        201.88        172.17        76.01 o                         
  -7  -3   4        742.05        760.53        75.66 o                         
  -6  -3   4       2735.27       3001.48       131.67 o                         
  -5  -3   4       1885.30       1907.49       137.37 o                         
  -4  -3   4       7820.88       8310.76       246.24 o                         
  -3  -3   4       4159.20       4322.92       248.52 o                         
  -2  -3   4       5529.30       5259.07       332.03 o                         
  -1  -3   4       5887.01       5798.27       147.67 o                         
   0  -3   4        630.17        654.51        78.66 o                         
   1  -3   4       5031.58       5107.52       131.14 o                         
   2  -3   4       5649.42       5319.47       143.56 o                         
   3  -3   4        887.97        923.67        48.59 o                         
   4  -3   4       2668.33       2679.12        97.33 o                         
   5  -3   4       3626.41       3518.69       129.96 o                         
   6  -3   4       2518.03       2243.89       102.14 o                         
   7  -3   4       1243.41       1084.90        81.09 o                         
   8  -3   4        195.22        133.38        84.36 o                         
  -9  -2   4        525.57        610.48       137.37 o                         
  -8  -2   4        388.30        347.75       128.54 o                         
  -7  -2   4       2244.87       2346.68       116.01 o                         
  -6  -2   4        813.70        827.47        68.46 o                         
  -5  -2   4       1250.41       1198.01        69.02 o                         
  -4  -2   4       1809.76       1810.69        76.28 o                         
  -3  -2   4        126.45        125.01        30.95 o                         
  -2  -2   4       4744.10       4645.45       127.75 o                         
  -1  -2   4      13692.98      14033.88       442.04 o                         
   0  -2   4         60.03         20.79        18.48 o                         
   1  -2   4       5266.65       5132.15       246.53 o                         
   2  -2   4       5085.11       4821.16       149.34 o                         
   3  -2   4       1444.37       1391.39        60.26 o                         
   4  -2   4       3459.25       3311.53       112.43 o                         
   5  -2   4        874.52        914.10        60.58 o                         
   6  -2   4        354.92        456.10       128.82 o                         
   7  -2   4        501.53        374.50        91.77 o                         
   8  -2   4        764.99        862.42       112.29 o                         
  -9  -1   4        169.55        192.66       113.43 o                         
  -8  -1   4        401.97        449.17       105.45 o                         
  -7  -1   4        903.56        833.27        75.51 o                         
  -6  -1   4        140.65         52.59        49.31 o                         
  -5  -1   4       1458.40       1459.94        74.76 o                         
  -4  -1   4      27964.66      28267.52       650.11 o                         
  -3  -1   4       1549.75       1545.13        62.84 o                         
  -2  -1   4      14052.60      14307.38       329.89 o                         
  -1  -1   4       3918.90       3956.62       173.57 o                         
   0  -1   4       1271.85       1248.09        88.35 o                         
   1  -1   4       2252.44       2316.51        71.74 o                         
   2  -1   4      13520.31      13951.35       317.34 o                         
   3  -1   4        545.22        515.95        41.61 o                         
   4  -1   4       5514.37       5246.79       152.93 o                         
   5  -1   4       4898.49       4663.34       230.28 o                         
   6  -1   4        730.68        647.75        58.34 o                         
   7  -1   4       2433.36       2238.42       153.33 o                         
   8  -1   4         24.56         89.49        90.06 o                         
  -9   0   4       1843.24       1673.54       164.73 o                         
  -8   0   4          3.21       -111.15        86.07 o                         
  -7   0   4        856.00        762.30        86.07 o                         
  -6   0   4       3271.94       3321.01       167.30 o                         
  -5   0   4        507.61        530.85        52.98 o                         
  -4   0   4       4212.51       4443.23       135.20 o                         
  -3   0   4       1310.73       1453.10        73.53 o                         
  -2   0   4       5349.36       5814.40       149.73 o                         
  -1   0   4        407.91        398.77        26.69 o                         
   0   0   4       9483.48       9443.06       184.61 o                         
   1   0   4        357.50        353.77        37.03 o                         
   2   0   4       4969.75       4926.35       132.40 o                         
   3   0   4       2785.13       2788.85        92.08 o                         
   4   0   4       2632.08       2522.90        93.70 o                         
   5   0   4       1038.93        887.99        68.40 o                         
   6   0   4        246.93        294.12        75.81 o                         
   7   0   4        718.13        619.60       111.72 o                         
   8   0   4         15.30         48.45        76.95 o                         
  -9   1   4        167.81         13.11       114.00 o                         
  -8   1   4        397.31        251.94        96.33 o                         
  -7   1   4        903.12       1013.47       106.59 o                         
  -6   1   4        139.97        153.81        48.13 o                         
  -5   1   4       1459.04       1465.09        72.65 o                         
  -4   1   4      27956.62      28288.23       648.11 o                         
  -3   1   4       1540.39       1564.60        62.63 o                         
  -2   1   4      14031.10      13984.12       327.82 o                         
  -1   1   4       3902.42       4090.17       106.22 o                         
   0   1   4       1275.51       1269.93        44.21 o                         
   1   1   4       2273.86       2340.16        50.92 o                         
   2   1   4      13521.44      13006.82       314.92 o                         
   3   1   4        547.27        546.75        38.01 o                         
   4   1   4       5498.88       5157.98       152.35 o                         
   5   1   4       4868.38       4704.42       151.20 o                         
   6   1   4        721.98        592.24        76.38 o                         
   7   1   4       2431.90       2106.75       153.90 o                         
   8   1   4         25.24         29.64        80.94 o                         
  -9   2   4        527.04        547.21       130.53 o                         
  -8   2   4        378.67        373.36       107.73 o                         
  -7   2   4       2234.64       2124.42       151.05 o                         
  -6   2   4        816.35        861.63        64.67 o                         
  -5   2   4       1247.12       1230.62       108.87 o                         
  -4   2   4       1818.87       1806.70        74.15 o                         
  -3   2   4        123.29         91.71        27.90 o                         
  -2   2   4       4789.55       4872.77       126.33 o                         
  -1   2   4      13681.55      13737.21       317.79 o                         
   0   2   4         50.75         47.83        12.09 o                         
   1   2   4       5258.59       5126.55        94.61 o                         
   2   2   4       5079.90       5040.63       132.70 o                         
   3   2   4       1442.66       1365.73        96.05 o                         
   4   2   4       3466.13       3526.29       226.01 o                         
   5   2   4        875.78        770.65        81.51 o                         
   6   2   4        353.55        489.64        84.36 o                         
   7   2   4        496.10        485.08       108.30 o                         
   8   2   4        762.64        615.61       130.53 o                         
  -8   3   4        201.37        312.93       115.14 o                         
  -7   3   4        746.22        774.07        96.90 o                         
  -6   3   4       2735.13       2780.50       163.02 o                         
  -5   3   4       1906.55       1872.12        83.22 o                         
  -4   3   4       7836.86       8059.54       214.21 o                         
  -3   3   4       4141.48       4192.78       121.29 o                         
  -2   3   4       5561.98       5389.27       138.07 o                         
  -1   3   4       5890.09       5987.26       153.05 o                         
   0   3   4        628.46        608.38        21.81 o                         
   1   3   4       5060.44       4868.73       109.03 o                         
   2   3   4       5634.01       5573.98       143.02 o                         
   3   3   4        906.95        877.69        51.30 o                         
   4   3   4       2674.69       2625.46       137.37 o                         
   5   3   4       3622.51       3544.88       178.41 o                         
   6   3   4       2511.90       2337.03       147.63 o                         
   7   3   4       1239.75       1089.86       116.28 o                         
   8   3   4        200.68        280.44       115.71 o                         
  -7   4   4       4912.90       4807.45       246.24 o                         
  -6   4   4         72.36        -82.08        54.72 o                         
  -5   4   4       3009.35       2920.15       157.32 o                         
  -4   4   4       1161.59       1154.47        58.81 o                         
  -3   4   4        116.89        154.28        30.60 o                         
  -2   4   4        853.46        881.83        46.76 o                         
  -1   4   4      30492.70      30067.69       543.02 o                         
   0   4   4         38.03         37.77        23.24 o                         
   1   4   4      12420.68      12173.24       615.61 o                         
   2   4   4       4389.31       4278.86        99.98 o                         
   3   4   4        131.65        108.89        29.01 o                         
   4   4   4       5860.02       5830.05       241.11 o                         
   5   4   4        894.15        836.20        86.07 o                         
   6   4   4        493.93        541.51        90.63 o                         
   7   4   4        763.26        718.78       112.86 o                         
   8   4   4       1203.04       1093.28       136.80 o                         
  -5   5   4       1940.44       2094.78       125.97 o                         
  -4   5   4         67.39         16.17        40.12 o                         
  -3   5   4       3480.66       3496.03        85.26 o                         
  -2   5   4        873.68        864.97        35.31 o                         
  -1   5   4       5015.38       5661.84       424.94 o                         
   0   5   4       1897.54       2052.89        45.66 o                         
   1   5   4       5902.45       5755.96       128.97 o                         
   2   5   4        976.30        997.86        42.06 o                         
   3   5   4        480.59        560.32        60.42 o                         
   4   5   4       1821.90       1584.62       107.16 o                         
   5   5   4        916.81       1028.30        96.90 o                         
   6   5   4       2162.62       1942.59       142.50 o                         
   7   5   4         64.93        120.84        82.08 o                         
  -4   6   4        570.60        621.88        63.84 o                         
  -3   6   4        492.89        467.59        33.27 o                         
  -2   6   4       1065.95       1058.20        45.75 o                         
  -1   6   4      18257.80      17858.08       298.31 o                         
   0   6   4       1940.37       1933.84        44.72 o                         
   1   6   4      13093.59      12464.36       257.27 o                         
   2   6   4       4535.23       4556.07       110.64 o                         
   3   6   4       1358.15       1360.61        91.20 o                         
   4   6   4       4203.86       4143.39       189.24 o                         
   5   6   4        703.09        592.81        77.52 o                         
  -4   7   4       3521.90       3743.25       168.15 o                         
  -3   7   4       2233.75       2370.09       124.83 o                         
  -2   7   4       2916.31       2819.83       140.22 o                         
  -1   7   4       4562.31       4625.58        83.63 o                         
   0   7   4        781.91        859.44        40.81 o                         
   1   7   4       7454.28       7529.02       144.31 o                         
   2   7   4       4698.57       4533.64       114.54 o                         
   3   7   4         42.06         38.89        28.73 o                         
  -4   8   4       1397.61       1455.23       104.88 o                         
  -3   8   4       1546.32       1624.52       107.73 o                         
  -2   8   4       2196.81       2108.44        83.14 o                         
  -1   8   4       3821.10       3663.69       183.06 o                         
   0   8   4       8828.08       8771.63       511.96 o                         
   1   8   4       3783.90       3699.47       104.51 o                         
   2   8   4       3113.33       2931.42       112.90 o                         
   3   8   4       4506.84       4457.98       150.30 o                         
   4   8   4       1583.00       1520.21       106.02 o                         
  -4   9   4       7933.56       8396.22       324.90 o                         
  -3   9   4       1171.74       1155.21        64.98 o                         
  -2   9   4       5305.24       5355.07       159.41 o                         
  -1   9   4        172.85        202.94        38.67 o                         
   0   9   4         31.49         16.86        30.02 o                         
   1   9   4       4662.56       4647.61       126.95 o                         
   2   9   4       5096.34       4729.78       160.32 o                         
   3   9   4        448.13        539.08        64.35 o                         
   4   9   4       1538.73       1516.22       112.86 o                         
  -4  10   4       1154.20        945.64       106.02 o                         
  -3  10   4        264.21        237.12        71.25 o                         
  -2  10   4       3470.74       3338.52       120.48 o                         
  -1  10   4         24.18        -27.62        38.51 o                         
   0  10   4       4457.47       4661.92       127.05 o                         
   1  10   4       2211.34       2130.49        69.70 o                         
   2  10   4       1404.17       1354.31        79.12 o                         
   3  10   4       2864.28       2861.33       166.44 o                         
   4  10   4        558.31        649.81        85.50 o                         
   6  10   4         13.87        -49.59       110.01 o                         
  -4  11   4       4301.11       4355.43       213.75 o                         
  -3  11   4       2101.60       2160.90       138.51 o                         
  -2  11   4       3008.48       3114.30       138.19 o                         
  -1  11   4        806.79        771.08        43.11 o                         
   0  11   4         93.00         81.36        36.53 o                         
   1  11   4       1968.24       1897.98       107.53 o                         
   2  11   4       2914.42       2717.27       118.79 o                         
   3  11   4       1059.92       1021.75        78.95 o                         
   4  11   4        883.21       1002.64       103.74 o                         
   5  11   4        721.05        812.26       118.56 o                         
   6  11   4        927.88        762.67       164.16 o                         
  -4  12   4       1532.65       1634.21       129.96 o                         
  -3  12   4         54.95         18.81        75.81 o                         
  -2  12   4       1246.15       1243.56        61.87 o                         
  -1  12   4       3021.39       3104.49        93.91 o                         
   0  12   4       1427.53       1440.59        96.10 o                         
   1  12   4       1410.16       1389.86        60.37 o                         
   2  12   4        779.60        751.71        69.45 o                         
   3  12   4        490.26        392.37        85.79 o                         
   4  12   4       2275.22       2300.85       126.54 o                         
   5  12   4        235.43        265.62       110.58 o                         
   6  12   4          0.36        -12.54       120.27 o                         
  -4  13   4        666.10        709.09       100.89 o                         
  -3  13   4       4623.94       4523.02       234.27 o                         
  -2  13   4       1359.56       1375.17        61.75 o                         
  -1  13   4        583.17        629.05        45.51 o                         
   0  13   4        527.73        506.18        55.37 o                         
   1  13   4       1506.40       1464.22        57.28 o                         
   2  13   4        728.77        679.67        53.13 o                         
   3  13   4       1492.82       1513.37       146.85 o                         
   4  13   4        674.67        605.19       105.74 o                         
   5  13   4        312.88        212.04       125.40 o                         
   6  13   4       2051.95       2139.81       200.07 o                         
  -4  14   4        342.23        388.18       107.16 o                         
  -3  14   4         14.24        -24.51        86.64 o                         
  -2  14   4        643.88        711.71        63.87 o                         
  -1  14   4       4973.89       4814.65       157.31 o                         
   0  14   4         39.51         -7.99        36.34 o                         
   1  14   4       2651.88       2534.88        78.29 o                         
   2  14   4        190.11        131.34        49.93 o                         
   3  14   4         14.84        -55.27        52.12 o                         
   4  14   4       2015.01       1797.82       146.49 o                         
   5  14   4        217.87        184.11       147.06 o                         
  -4  15   4        208.09        118.56       110.58 o                         
  -3  15   4       3544.98       3166.40       197.79 o                         
  -2  15   4        557.08        693.10       107.22 o                         
  -1  15   4        961.25        846.92        58.25 o                         
   0  15   4        311.23        280.07        49.30 o                         
   1  15   4        813.60        810.89        54.07 o                         
   2  15   4        138.15         76.03        44.81 o                         
   3  15   4        946.61        846.70        72.28 o                         
   4  15   4        523.47        771.63       109.80 o                         
  -4  16   4        182.65         98.61       115.14 o                         
  -3  16   4        118.12        153.52        75.22 o                         
  -2  16   4        380.40        366.66        91.49 o                         
  -1  16   4       1561.29       1365.75        70.40 o                         
   0  16   4        736.46        820.86        56.13 o                         
   1  16   4        493.80        428.00        95.91 o                         
   2  16   4         70.43        121.30        50.04 o                         
   3  16   4        462.81        471.64        65.90 o                         
   4  16   4       1332.21       1280.24       147.63 o                         
  -4  17   4        731.35        970.15       170.43 o                         
  -3  17   4        676.29        654.65       104.89 o                         
  -2  17   4       1067.38       1030.15       104.58 o                         
  -1  17   4        358.98        354.55        58.38 o                         
   0  17   4         62.39        -14.28        44.18 o                         
   1  17   4        696.14        673.21       105.72 o                         
   2  17   4        659.67        686.67        72.05 o                         
   3  17   4        227.87        126.54       119.13 o                         
  -1  18   4        208.58         92.42        86.72 o                         
   0  18   4       1420.22       1461.01        82.61 o                         
   1  18   4        195.75        141.93       125.97 o                         
   1 -18   5        732.36        871.54       111.15 o                         
   0 -17   5       1211.28       1303.61       114.00 o                         
   1 -17   5        142.97        169.86        81.51 o                         
   2 -17   5        163.45         98.04        85.50 o                         
  -4 -16   5        455.86        645.25       120.27 o                         
  -2 -16   5        364.46        479.95        90.63 o                         
  -1 -16   5        163.92        225.15        84.36 o                         
   0 -16   5       1061.28       1162.25       106.59 o                         
   1 -16   5        520.28        656.65        90.63 o                         
   2 -16   5        431.07        449.74        94.05 o                         
   3 -16   5        239.24        145.35        91.20 o                         
  -5 -15   5       1121.67       1242.78        91.58 o                         
  -4 -15   5        683.97        742.13       125.12 o                         
  -3 -15   5          7.95        -16.31        62.56 o                         
  -2 -15   5        596.61        566.59        84.36 o                         
  -1 -15   5       2009.61       2280.03       136.80 o                         
   0 -15   5        375.13        280.44        75.81 o                         
   1 -15   5        611.31        698.26        87.78 o                         
   2 -15   5        236.19        196.08        78.09 o                         
   3 -15   5        333.27        522.70       100.32 o                         
   4 -15   5        437.46        495.91       115.14 o                         
  -6 -14   5        439.20        157.32       103.74 o                         
  -5 -14   5        458.64        426.59       107.73 o                         
  -4 -14   5         23.15         53.61        50.24 o                         
  -3 -14   5       3889.41       4057.84       302.10 o                         
  -2 -14   5        428.31        511.87        92.91 o                         
  -1 -14   5       1052.08       1227.80        96.90 o                         
   0 -14   5       2373.28       2481.82       141.36 o                         
   1 -14   5        917.20       1137.17       100.32 o                         
   2 -14   5         70.22         75.81        62.13 o                         
   3 -14   5        769.91        733.60        91.77 o                         
   4 -14   5        513.95        686.86        98.04 o                         
  -6 -13   5         37.32        -60.31       135.66 o                         
  -5 -13   5        641.42        729.50        77.81 o                         
  -4 -13   5        823.77        862.69        68.73 o                         
  -3 -13   5         26.10         -7.39        43.44 o                         
  -2 -13   5        527.93        599.04        73.53 o                         
  -1 -13   5       2770.90       2797.03       149.91 o                         
   0 -13   5        243.96        314.64        71.82 o                         
   1 -13   5       1411.85       1555.55       108.30 o                         
   2 -13   5        582.63        585.40        79.80 o                         
   3 -13   5        683.88        629.86        99.18 o                         
   4 -13   5       1092.12       1041.41       115.71 o                         
   5 -13   5        541.81        507.88       108.30 o                         
  -7 -12   5        624.03        797.44       117.42 o                         
  -6 -12   5        656.45        755.82        81.06 o                         
  -5 -12   5        113.48         69.76        51.68 o                         
  -4 -12   5       2026.26       2165.23        98.63 o                         
  -3 -12   5       2358.04       2411.09        98.00 o                         
  -2 -12   5       2057.94       2168.43       131.10 o                         
  -1 -12   5       1336.94       1238.64       132.53 o                         
   0 -12   5       1077.20       1130.33        90.63 o                         
   1 -12   5        653.81        637.27        78.66 o                         
   2 -12   5        867.42        787.75        89.49 o                         
   3 -12   5        963.00        863.56        93.48 o                         
   4 -12   5        676.30        608.77        85.50 o                         
   5 -12   5        430.63        436.41        66.82 o                         
   6 -12   5       2008.66       2088.03       112.95 o                         
  -7 -11   5        148.09        118.62       140.79 o                         
  -6 -11   5       1554.70       1570.45        99.17 o                         
  -5 -11   5        152.47        106.66        64.41 o                         
  -4 -11   5       1535.30       1523.23        81.29 o                         
  -3 -11   5        211.26        181.30        44.43 o                         
  -2 -11   5       3926.83       4068.47       259.92 o                         
  -1 -11   5        899.77        816.60        50.39 o                         
   0 -11   5       2122.99       2053.16        71.06 o                         
   1 -11   5       2872.71       2774.80       148.20 o                         
   2 -11   5        409.38        487.93        79.23 o                         
   3 -11   5       3313.68       3137.56       127.40 o                         
   4 -11   5        345.89        464.68        54.64 o                         
   5 -11   5        233.88        164.87        56.23 o                         
   6 -11   5         44.57         61.25        59.25 o                         
  -7 -10   5       1009.70       1022.86        89.47 o                         
  -6 -10   5         59.29        -49.72        49.74 o                         
  -5 -10   5         75.99         39.42        46.74 o                         
  -4 -10   5       6775.91       6869.17       295.26 o                         
  -3 -10   5       1396.58       1295.74        68.25 o                         
  -2 -10   5       3555.23       3619.14       116.64 o                         
  -1 -10   5         17.41         40.42        30.90 o                         
   0 -10   5       1202.48       1196.88       128.25 o                         
   1 -10   5       2574.32       2711.19       114.86 o                         
   2 -10   5       1876.70       1837.23        70.55 o                         
   3 -10   5        498.36        572.47        96.33 o                         
   4 -10   5        644.02        663.51        54.21 o                         
   5 -10   5       1080.64       1041.28       116.28 o                         
   6 -10   5        594.26        612.74        78.73 o                         
   7 -10   5        795.69       1006.30       157.04 o                         
  -8  -9   5        191.69        214.63        78.88 o                         
  -7  -9   5        353.83        386.42        73.60 o                         
  -6  -9   5       2011.05       2086.58       169.29 o                         
  -5  -9   5         67.92         13.45        41.42 o                         
  -4  -9   5       2023.43       2033.15        91.40 o                         
  -3  -9   5        328.80        390.33        91.77 o                         
  -2  -9   5       2457.67       2578.49        91.77 o                         
  -1  -9   5          8.47          5.86        29.83 o                         
   0  -9   5       4811.45       4662.69       128.93 o                         
   1  -9   5       2120.15       2182.61        74.92 o                         
   2  -9   5       1805.16       1887.09        70.54 o                         
   3  -9   5       4660.42       4672.92       180.12 o                         
   4  -9   5        732.25        671.35        54.18 o                         
   5  -9   5        211.33        221.10        66.41 o                         
   6  -9   5         10.38        -33.38        48.56 o                         
   7  -9   5        445.87        427.84        81.90 o                         
  -8  -8   5        341.97        359.79       144.50 o                         
  -7  -8   5        726.27        694.32        91.10 o                         
  -6  -8   5        130.93         71.19       104.60 o                         
  -5  -8   5       1757.02       1756.51        89.89 o                         
  -4  -8   5       3692.88       3910.50       133.11 o                         
  -3  -8   5        135.92        200.48        44.46 o                         
  -2  -8   5       5275.16       5475.32       268.47 o                         
  -1  -8   5        625.56        515.73        39.31 o                         
   0  -8   5        304.47        300.60        30.79 o                         
   1  -8   5       3782.04       3570.85       154.19 o                         
   2  -8   5       5023.76       5293.76       182.12 o                         
   3  -8   5          6.71         23.75        29.31 o                         
   4  -8   5       1343.28       1178.30        91.77 o                         
   5  -8   5        911.49        948.94        65.38 o                         
   6  -8   5        453.53        433.64        70.02 o                         
   7  -8   5        917.15        796.27        77.82 o                         
  -8  -7   5        791.45        637.83        97.01 o                         
  -7  -7   5       3160.84       3363.67       187.53 o                         
  -6  -7   5       2071.02       2052.21       104.79 o                         
  -5  -7   5       6341.07       6505.08       199.50 o                         
  -4  -7   5       1679.81       1761.29       110.01 o                         
  -3  -7   5          9.01        -48.19        47.88 o                         
  -2  -7   5       1714.66       1702.04        67.91 o                         
  -1  -7   5       5466.40       5146.58       143.51 o                         
   0  -7   5       4032.21       3942.16       113.69 o                         
   1  -7   5       6538.43       6373.26       249.66 o                         
   2  -7   5       4871.10       4549.72       131.14 o                         
   3  -7   5       5776.71       5360.93       157.15 o                         
   4  -7   5       3480.46       3449.91       119.76 o                         
   5  -7   5        170.07        168.44        49.10 o                         
   6  -7   5         53.99         56.01        43.90 o                         
   7  -7   5        803.78        773.19        83.81 o                         
   8  -7   5        436.98        199.50       131.10 o                         
  -9  -6   5        147.39       -201.78       134.52 o                         
  -8  -6   5        601.18        461.86        85.21 o                         
  -7  -6   5       1137.62       1067.28       102.32 o                         
  -6  -6   5       1999.22       1841.68        97.36 o                         
  -5  -6   5       4106.18       4105.97       239.97 o                         
  -4  -6   5       1639.53       1549.35       121.98 o                         
  -3  -6   5       5900.14       5976.00       501.04 o                         
  -2  -6   5       1254.65       1368.70        58.74 o                         
  -1  -6   5       4565.58       4479.10       147.35 o                         
   0  -6   5       2840.85       2978.84       102.89 o                         
   1  -6   5       4039.34       3654.92       394.16 o                         
   2  -6   5        870.41        874.86        46.22 o                         
   3  -6   5        456.20        531.21        43.28 o                         
   4  -6   5       1257.04       1177.43        82.08 o                         
   5  -6   5        234.60        252.03        48.36 o                         
   6  -6   5       2177.47       2022.93       100.36 o                         
   7  -6   5        129.50         27.69        97.19 o                         
   8  -6   5        171.19         49.02       117.42 o                         
  -9  -5   5        351.51        453.16       140.22 o                         
  -8  -5   5       1170.34       1173.96        99.55 o                         
  -7  -5   5       4424.31       4692.50       179.09 o                         
  -6  -5   5        779.08        860.76        69.95 o                         
  -5  -5   5       5984.65       6220.02       190.95 o                         
  -4  -5   5        517.79        495.97        48.42 o                         
  -3  -5   5        512.14        534.89        42.30 o                         
  -2  -5   5        807.74        716.87        43.29 o                         
  -1  -5   5      15756.58      15576.69       587.96 o                         
   0  -5   5        208.35        248.26        47.31 o                         
   1  -5   5      11784.31      11008.79       863.28 o                         
   2  -5   5       3533.52       3644.70        86.91 o                         
   3  -5   5       1346.51       1399.68        64.01 o                         
   4  -5   5       5276.88       5116.90       156.48 o                         
   5  -5   5        289.03        368.49        50.71 o                         
   6  -5   5         79.27          0.09        42.59 o                         
   7  -5   5        638.37        640.81        81.52 o                         
   8  -5   5        787.13        854.44       119.70 o                         
  -9  -4   5         19.93       -101.79        75.05 o                         
  -8  -4   5        204.01        229.17        68.84 o                         
  -7  -4   5        362.14        324.67        73.49 o                         
  -6  -4   5       1954.24       2002.88       101.91 o                         
  -5  -4   5       3940.58       3956.09       137.48 o                         
  -4  -4   5       1102.80       1165.29        98.33 o                         
  -3  -4   5       5332.67       5542.75       225.72 o                         
  -2  -4   5       2407.05       2367.26       117.99 o                         
  -1  -4   5       2870.98       2609.19        84.32 o                         
   0  -4   5       1929.68       1927.65        77.52 o                         
   1  -4   5       6384.83       6368.83       416.11 o                         
   2  -4   5       1205.16       1269.07        43.58 o                         
   3  -4   5        568.77        599.78        57.29 o                         
   4  -4   5       3464.78       3340.80       115.60 o                         
   5  -4   5        743.17        685.39        55.41 o                         
   6  -4   5       2982.53       2918.22       120.57 o                         
   7  -4   5        524.20        606.48        81.58 o                         
   8  -4   5        177.28         57.57        92.91 o                         
  -9  -3   5        487.79        548.12        99.87 o                         
  -8  -3   5       1003.13       1029.04        91.14 o                         
  -7  -3   5       2685.21       2725.38       126.06 o                         
  -6  -3   5         42.50         41.91        45.64 o                         
  -5  -3   5       3789.27       3883.05       135.80 o                         
  -4  -3   5       1740.06       1834.39       134.52 o                         
  -3  -3   5         14.25          1.66        25.35 o                         
  -2  -3   5       4028.08       4123.73       115.48 o                         
  -1  -3   5      11651.39      10597.44       750.13 o                         
   0  -3   5       1210.21       1266.89        51.88 o                         
   1  -3   5      13065.74      12597.09       471.11 o                         
   2  -3   5       1740.24       1821.01        54.76 o                         
   3  -3   5       1432.03       1436.50        62.65 o                         
   4  -3   5       5684.02       5560.63       164.73 o                         
   5  -3   5        405.43        449.83        96.33 o                         
   6  -3   5        185.55        104.39        59.85 o                         
   7  -3   5       1076.97       1095.56       111.15 o                         
   8  -3   5        930.43        811.69       112.29 o                         
  -9  -2   5        232.11         64.98       107.73 o                         
  -8  -2   5        852.14        893.52        93.89 o                         
  -7  -2   5        537.69        632.01        78.05 o                         
  -6  -2   5        844.04        757.48        65.40 o                         
  -5  -2   5       1802.28       1780.76        85.74 o                         
  -4  -2   5      11561.44      11969.38       298.86 o                         
  -3  -2   5       2461.58       2409.82       109.73 o                         
  -2  -2   5      13332.34      13075.04       308.29 o                         
  -1  -2   5       9770.00      10180.58       323.76 o                         
   0  -2   5        388.61        397.04        32.46 o                         
   1  -2   5      13195.15      13320.99       320.73 o                         
   2  -2   5       4337.72       4255.10        99.86 o                         
   3  -2   5       1564.80       1622.26        67.42 o                         
   4  -2   5       5496.62       5335.56       159.19 o                         
   5  -2   5       2372.70       2356.15        98.95 o                         
   6  -2   5       2283.27       2261.51       104.39 o                         
   7  -2   5       1960.46       1601.15       135.09 o                         
   8  -2   5        311.62        343.15       104.88 o                         
  -9  -1   5       1949.04       1991.61       177.84 o                         
  -8  -1   5        474.44        403.70        80.12 o                         
  -7  -1   5       1113.86        983.17        80.25 o                         
  -6  -1   5       1198.31       1268.39        77.13 o                         
  -5  -1   5       1335.37       1330.52       105.74 o                         
  -4  -1   5       3083.95       3050.03       125.40 o                         
  -3  -1   5        119.21         73.32        28.77 o                         
  -2  -1   5      13418.18      13568.77       315.34 o                         
  -1  -1   5       5483.08       5656.12       207.20 o                         
   0  -1   5       4146.87       4411.39       121.69 o                         
   1  -1   5       6252.79       6232.86       160.23 o                         
   2  -1   5       4978.86       4982.48       138.85 o                         
   3  -1   5       3541.29       3436.02       169.86 o                         
   4  -1   5       1736.71       1762.86       125.12 o                         
   5  -1   5        652.13        559.73        52.80 o                         
   6  -1   5         82.02         99.75        61.56 o                         
   7  -1   5        547.66        654.94        94.62 o                         
   8  -1   5        415.05        375.64       104.31 o                         
  -9   0   5         14.01        192.66       106.02 o                         
  -8   0   5       1259.41       1137.74       125.40 o                         
  -7   0   5       1194.55       1092.59        83.03 o                         
  -6   0   5       1007.26       1013.29        69.29 o                         
  -5   0   5       1466.21       1444.48        73.46 o                         
  -4   0   5      16251.21      16060.14       387.94 o                         
  -3   0   5         15.05         19.96        25.19 o                         
  -2   0   5      29856.72      28469.38      1452.38 o                         
  -1   0   5       5519.81       5350.81       238.55 o                         
   0   0   5         16.90         37.53        16.14 o                         
   1   0   5      13720.92      14533.71       492.49 o                         
   2   0   5       5029.65       4720.17       131.39 o                         
   3   0   5        442.90        448.47        37.24 o                         
   4   0   5       7579.32       6995.07       193.83 o                         
   5   0   5       2371.29       2252.40       127.68 o                         
   6   0   5         21.95        -11.97        59.85 o                         
   7   0   5       3912.14       3565.40       205.77 o                         
   8   0   5         65.22         54.15        91.20 o                         
  -9   1   5       1958.61       1893.00       174.42 o                         
  -8   1   5        482.90        556.33       119.13 o                         
  -7   1   5       1110.55        996.94       107.73 o                         
  -6   1   5       1206.12       1098.52        71.84 o                         
  -5   1   5       1350.06       1445.28        72.87 o                         
  -4   1   5       3072.58       3059.48       103.98 o                         
  -3   1   5        120.47         59.41        55.58 o                         
  -2   1   5      13449.66      13081.36       312.77 o                         
  -1   1   5       5486.54       5699.45       240.26 o                         
   0   1   5       4135.48       4288.87        93.80 o                         
   1   1   5       6236.17       6138.12       177.39 o                         
   2   1   5       4968.67       5120.11       138.04 o                         
   3   1   5       3563.13       3526.35       131.67 o                         
   4   1   5       1735.22       1606.85        74.76 o                         
   5   1   5        654.17        555.76        72.96 o                         
   6   1   5         81.36          6.27        57.57 o                         
   7   1   5        540.15        558.04       103.74 o                         
   8   1   5        410.18        543.22       127.68 o                         
  -8   2   5        848.52        801.43       122.55 o                         
  -7   2   5        539.86        543.79       102.03 o                         
  -6   2   5        833.11        787.14       169.86 o                         
  -5   2   5       1790.63       1892.28        83.63 o                         
  -4   2   5      11540.57      11614.92       293.78 o                         
  -3   2   5       2476.73       2516.90       124.55 o                         
  -2   2   5      13299.24      12815.81       559.46 o                         
  -1   2   5       9802.03      10254.51       244.06 o                         
   0   2   5        384.71        361.04        21.95 o                         
   1   2   5      13216.47      13736.34       363.98 o                         
   2   2   5       4322.69       4296.61       175.56 o                         
   3   2   5       1569.17       1646.41        79.52 o                         
   4   2   5       5512.41       5331.29       227.43 o                         
   5   2   5       2365.63       2433.94       145.35 o                         
   6   2   5       2268.80       1985.91       144.78 o                         
   7   2   5       1952.49       1870.20       146.49 o                         
   8   2   5        316.53        438.91       116.28 o                         
  -7   3   5       2679.16       2579.86       170.43 o                         
  -6   3   5         47.69         -2.85        53.58 o                         
  -5   3   5       3799.96       3914.14       130.98 o                         
  -4   3   5       1755.99       1739.45        73.09 o                         
  -3   3   5         14.43          3.76        27.10 o                         
  -2   3   5       3987.94       3755.91       109.99 o                         
  -1   3   5      11610.09      10628.45       252.58 o                         
   0   3   5       1225.76       1218.70        32.94 o                         
   1   3   5      13096.88      12744.54       215.02 o                         
   2   3   5       1754.05       1755.33        66.98 o                         
   3   3   5       1443.06       1381.36        61.68 o                         
   4   3   5       5690.00       5539.34       235.41 o                         
   5   3   5        404.87        542.65        86.07 o                         
   6   3   5        185.20        148.20        70.68 o                         
   7   3   5       1063.99        869.26       107.16 o                         
   8   3   5        925.54        873.82       149.91 o                         
  -6   4   5       1945.72       1970.52       131.10 o                         
  -5   4   5       3960.90       3852.69       184.68 o                         
  -4   4   5       1088.42        985.32        56.23 o                         
  -3   4   5       5352.42       5459.81       150.45 o                         
  -2   4   5       2411.25       2430.54        98.04 o                         
  -1   4   5       2878.03       2868.99        85.54 o                         
   0   4   5       1947.96       1935.66        45.92 o                         
   1   4   5       6387.90       6036.14       113.85 o                         
   2   4   5       1193.13       1168.85        67.77 o                         
   3   4   5        569.64        641.26        64.41 o                         
   4   4   5       3501.05       3203.45       163.02 o                         
   5   4   5        746.21        720.49        79.23 o                         
   6   4   5       2989.72       2790.19       168.72 o                         
   7   4   5        521.77        451.45       106.59 o                         
   8   4   5        180.60         35.91        96.33 o                         
  -4   5   5        523.52        490.82        43.66 o                         
  -3   5   5        513.15        531.16        39.60 o                         
  -2   5   5        799.60        766.73        35.84 o                         
  -1   5   5      15734.92      15677.75       317.58 o                         
   0   5   5        213.35        265.46        23.70 o                         
   1   5   5      11769.55      11077.07       279.36 o                         
   2   5   5       3547.40       3529.64       247.10 o                         
   3   5   5       1339.15       1210.13        88.35 o                         
   4   5   5       5241.79       5063.95       224.01 o                         
   5   5   5        288.72        353.98        78.66 o                         
   6   5   5         78.39         94.05        79.23 o                         
   7   5   5        641.52        828.22       137.37 o                         
  -3   6   5       5891.42       5838.60       226.29 o                         
  -2   6   5       1274.04       1220.48       128.28 o                         
  -1   6   5       4618.93       4572.38        92.52 o                         
   0   6   5       2828.04       3096.61        63.35 o                         
   1   6   5       4032.72       3851.11       123.84 o                         
   2   6   5        867.12        889.06        54.62 o                         
   3   6   5        464.19        589.39        66.69 o                         
   4   6   5       1266.70       1337.24       103.74 o                         
   5   6   5        237.44        218.31        78.09 o                         
  -4   7   5       1691.47       1709.46       108.87 o                         
  -3   7   5          9.21        -57.00        39.90 o                         
  -2   7   5       1699.74       1702.62       106.02 o                         
  -1   7   5       5464.15       5325.70       106.38 o                         
   0   7   5       4021.61       4178.73        79.75 o                         
   1   7   5       6548.77       6351.93       147.07 o                         
   2   7   5       4873.31       4711.67       133.14 o                         
   3   7   5       5782.16       5632.79       173.41 o                         
  -4   8   5       3700.04       3783.72       180.69 o                         
  -3   8   5        139.30         79.80        56.43 o                         
  -2   8   5       5291.29       5241.80       225.72 o                         
  -1   8   5        644.48        609.96        36.36 o                         
   0   8   5        303.12        344.19        34.76 o                         
   1   8   5       3774.49       3514.21       125.90 o                         
   2   8   5       5008.44       5078.34       259.92 o                         
   3   8   5          7.06        -34.77        36.68 o                         
  -4   9   5       2045.31       2106.75       135.66 o                         
  -3   9   5        329.05        413.26        81.51 o                         
  -2   9   5       2471.31       2557.63       144.78 o                         
  -1   9   5          7.85        -23.33        21.46 o                         
   0   9   5       4777.98       4804.45       126.55 o                         
   1   9   5       2136.54       2111.20        80.20 o                         
   2   9   5       1805.44       1848.98        92.10 o                         
   3   9   5       4646.34       4922.51       167.74 o                         
  -4  10   5       6778.52       7203.77       296.97 o                         
  -3  10   5       1393.00       1401.65       111.72 o                         
  -2  10   5       3510.93       3732.12       128.79 o                         
  -1  10   5         19.27          3.78        26.05 o                         
   0  10   5       1201.15       1196.78        85.51 o                         
   1  10   5       2577.31       2582.98        79.42 o                         
   2  10   5       1859.21       2075.28        98.84 o                         
   3  10   5        501.08        681.42        75.75 o                         
  -4  11   5       1555.84       1604.00       129.96 o                         
  -3  11   5        210.09        228.00        82.08 o                         
  -2  11   5       3926.62       3925.08       200.07 o                         
  -1  11   5        900.01        865.31        54.56 o                         
   0  11   5       2103.13       2117.62       159.03 o                         
   1  11   5       2899.28       2768.58        84.16 o                         
   2  11   5        422.92        473.50        66.45 o                         
   3  11   5       3309.63       3187.47       136.34 o                         
   4  11   5        343.16        391.60        98.04 o                         
   6  11   5         44.50       -166.44       113.43 o                         
  -4  12   5       2014.68       2046.90       151.05 o                         
  -3  12   5       2344.69       2504.62       161.31 o                         
  -2  12   5       2055.37       2047.86       100.11 o                         
  -1  12   5       1327.70       1394.64        68.80 o                         
   0  12   5       1082.83       1091.76        61.72 o                         
   1  12   5        655.50        618.80        43.23 o                         
   2  12   5        862.54        817.30        71.26 o                         
   3  12   5        965.83        872.56        77.96 o                         
   4  12   5        687.67        742.72       126.54 o                         
   5  12   5        425.89        349.99       132.81 o                         
   6  12   5       2004.31       1736.25       177.84 o                         
  -4  13   5        824.18        967.30       120.84 o                         
  -3  13   5         26.85       -109.44        79.23 o                         
  -2  13   5        535.30        536.91        61.71 o                         
  -1  13   5       2771.56       2697.20       117.65 o                         
   0  13   5        243.38        234.11        67.21 o                         
   1  13   5       1424.80       1383.39        73.31 o                         
   2  13   5        599.80        618.48        68.15 o                         
   3  13   5        692.34        648.21        78.59 o                         
   4  13   5       1089.61       1010.37        91.11 o                         
   5  13   5        543.54        353.41       138.51 o                         
  -4  14   5         22.66        -83.79        96.33 o                         
  -3  14   5       3872.01       4095.51       222.30 o                         
  -2  14   5        426.96        436.87        60.15 o                         
  -1  14   5       1053.87        994.40        56.51 o                         
   0  14   5       2371.77       2229.97       118.47 o                         
   1  14   5        914.61        811.66        54.12 o                         
   2  14   5         67.33         67.20        44.58 o                         
   3  14   5        766.08        806.15        71.50 o                         
   4  14   5        517.45        533.85        92.87 o                         
   5  14   5         70.31        -34.20       128.82 o                         
  -4  15   5        681.36        755.26       149.34 o                         
  -3  15   5          8.21        -76.14        70.27 o                         
  -2  15   5        594.68        568.75        90.63 o                         
  -1  15   5       2019.05       2100.37        82.55 o                         
   0  15   5        375.17        425.21        59.62 o                         
   1  15   5        617.36        662.23        62.20 o                         
   2  15   5        231.55        164.23        47.95 o                         
   3  15   5        332.52        407.65        66.61 o                         
   4  15   5        438.37        462.95        97.95 o                         
  -4  16   5        457.21        438.91       136.23 o                         
  -3  16   5       1206.98       1106.20       148.20 o                         
  -2  16   5        372.24        274.27        78.92 o                         
  -1  16   5        167.07         80.45        48.80 o                         
   0  16   5       1060.56        975.20        55.74 o                         
   1  16   5        525.80        594.00        64.71 o                         
   2  16   5        437.22        513.07        66.87 o                         
   3  16   5        237.82        216.29        61.84 o                         
  -3  17   5         30.34         55.38        89.97 o                         
  -2  17   5        502.63        555.40        95.67 o                         
  -1  17   5        405.42        576.85        68.46 o                         
   0  17   5       1206.23       1165.29        97.79 o                         
   1  17   5        145.29        143.25        67.79 o                         
   2  17   5        158.97        121.93        56.78 o                         
  -1  18   5        112.81         53.33        89.68 o                         
   0  18   5        106.02         41.30        87.55 o                         
  -2 -17   6        539.23        634.99       112.29 o                         
  -1 -17   6         64.99         11.40        82.65 o                         
   0 -17   6        670.29        763.81        96.33 o                         
   1 -17   6        321.79        351.70        96.33 o                         
   2 -17   6        360.09        575.14       112.29 o                         
  -4 -16   6        535.13        538.85        90.52 o                         
  -3 -16   6         46.90         32.49        95.19 o                         
  -2 -16   6        247.51        242.25        83.22 o                         
  -1 -16   6       1605.18       1896.99       145.92 o                         
   0 -16   6        591.46        581.41        87.78 o                         
   1 -16   6        490.54        612.76       111.15 o                         
   2 -16   6        516.67        418.96        96.33 o                         
   3 -16   6        614.98        756.40       127.11 o                         
  -5 -15   6        236.83        286.61        78.63 o                         
  -4 -15   6        235.67        193.68        69.12 o                         
  -3 -15   6       1884.69       1932.41       129.68 o                         
  -2 -15   6         53.76        -23.94        67.26 o                         
  -1 -15   6        472.02        548.92        84.36 o                         
   0 -15   6       1884.05       2005.29       135.09 o                         
   1 -15   6        440.78        570.58        86.07 o                         
   2 -15   6        173.56         22.80        71.25 o                         
   3 -15   6        173.24        166.44        84.93 o                         
  -6 -14   6         10.68         18.24       100.89 o                         
  -5 -14   6       1576.75       1713.64       183.54 o                         
  -4 -14   6        586.59        659.28        70.81 o                         
  -3 -14   6        105.03         42.09        57.49 o                         
  -2 -14   6        304.18        360.82        88.92 o                         
  -1 -14   6       3413.04       3633.80       184.11 o                         
   0 -14   6         14.61         27.36        61.56 o                         
   1 -14   6       1106.42        978.13       103.17 o                         
   2 -14   6        772.39        585.40        86.07 o                         
   3 -14   6         25.21         13.11        70.11 o                         
   4 -14   6        553.13        707.95       117.42 o                         
  -6 -13   6         30.82         40.76        66.56 o                         
  -5 -13   6        801.91        696.12        73.24 o                         
  -4 -13   6        256.04        203.38        58.10 o                         
  -3 -13   6       2409.62       2465.94       105.40 o                         
  -2 -13   6        876.52        861.63       171.00 o                         
  -1 -13   6       1001.13        897.19        86.64 o                         
   0 -13   6       2739.72       3156.71       169.29 o                         
   1 -13   6        676.31        625.87        83.79 o                         
   2 -13   6        125.84        233.13        72.96 o                         
   3 -13   6        889.99        741.58        90.63 o                         
   4 -13   6        574.60        640.69       115.14 o                         
   5 -13   6        168.77        309.51       107.16 o                         
  -6 -12   6        370.03        511.96       106.31 o                         
  -5 -12   6        368.93        437.92        73.93 o                         
  -4 -12   6       1248.37       1129.54        76.67 o                         
  -3 -12   6         31.83          6.32        44.47 o                         
  -2 -12   6        708.75        553.89        84.65 o                         
  -1 -12   6       1413.43       1428.01       169.58 o                         
   0 -12   6       1227.68       1208.42        97.47 o                         
   1 -12   6       1334.41       1426.73       107.73 o                         
   2 -12   6        618.71        697.12        85.50 o                         
   3 -12   6       1847.89       1693.49       130.53 o                         
   4 -12   6        170.45        249.09        86.64 o                         
   5 -12   6        247.17        456.01       110.58 o                         
   6 -12   6         25.40        -82.65        89.49 o                         
  -7 -11   6       1238.30       1163.99       131.39 o                         
  -6 -11   6         51.41         81.59       164.73 o                         
  -5 -11   6        105.59        135.12        55.98 o                         
  -4 -11   6       4515.28       4502.04       156.48 o                         
  -3 -11   6       1023.37       1043.89        69.26 o                         
  -2 -11   6       5064.93       5397.70       164.54 o                         
  -1 -11   6        711.09        682.56        48.20 o                         
   0 -11   6       1805.42       1950.39        74.20 o                         
   1 -11   6       2287.07       2035.50       127.68 o                         
   2 -11   6        746.16        692.56        81.51 o                         
   3 -11   6         64.87        103.52        39.85 o                         
   4 -11   6        454.34        417.03        57.57 o                         
   5 -11   6        827.19        862.97        72.64 o                         
   6 -11   6        825.79        794.70       143.07 o                         
  -7 -10   6        428.18        499.21        86.35 o                         
  -6 -10   6       1486.51       1583.55        97.14 o                         
  -5 -10   6         32.63         -9.48        48.73 o                         
  -4 -10   6       1675.45       1681.33        87.42 o                         
  -3 -10   6        306.97        369.43        65.55 o                         
  -2 -10   6       3377.41       3522.85       118.91 o                         
  -1 -10   6       2317.32       2249.57       225.15 o                         
   0 -10   6       2234.02       2179.29        79.29 o                         
   1 -10   6       1100.91       1133.76       111.15 o                         
   2 -10   6        751.43        833.61        47.10 o                         
   3 -10   6       6278.36       6536.48       187.43 o                         
   4 -10   6         55.83        123.85        41.36 o                         
   5 -10   6        281.52        313.05        84.08 o                         
   6 -10   6         54.68        -32.44        56.56 o                         
  -8  -9   6        420.53        714.22       156.75 o                         
  -7  -9   6       1887.48       1933.91       134.81 o                         
  -6  -9   6          1.09        -52.66        44.77 o                         
  -5  -9   6        202.70        123.33        52.50 o                         
  -4  -9   6       4363.30       4777.63       155.97 o                         
  -3  -9   6        287.28        323.84        72.96 o                         
  -2  -9   6       5968.48       6015.69       171.53 o                         
  -1  -9   6        115.09         86.20        33.00 o                         
   0  -9   6       1453.12       1499.36        61.80 o                         
   1  -9   6       1719.89       1783.54       156.18 o                         
   2  -9   6        967.64        924.88        51.77 o                         
   3  -9   6         33.75         10.59        63.27 o                         
   4  -9   6        984.83        990.15        65.03 o                         
   5  -9   6       1653.46       1720.17        89.09 o                         
   6  -9   6          8.52        -57.00       128.82 o                         
   7  -9   6        312.25        381.92        85.57 o                         
  -8  -8   6        453.18        569.93       144.21 o                         
  -7  -8   6        618.87        778.52        94.68 o                         
  -6  -8   6       1904.39       1990.44       107.84 o                         
  -5  -8   6       2227.87       2416.73       109.86 o                         
  -4  -8   6       1719.70       1743.72        84.57 o                         
  -3  -8   6       1106.25       1090.67        64.64 o                         
  -2  -8   6       2633.26       2540.73       181.55 o                         
  -1  -8   6        977.33        878.64        87.78 o                         
   0  -8   6       3177.78       3241.80       100.20 o                         
   1  -8   6       3779.51       3715.52       171.29 o                         
   2  -8   6       1413.82       1433.90        50.66 o                         
   3  -8   6       5088.03       5335.73       177.27 o                         
   4  -8   6       1668.53       1629.85        79.15 o                         
   5  -8   6        402.73        475.67        59.98 o                         
   6  -8   6         43.16         47.47        82.65 o                         
   7  -8   6        279.96        279.10        77.41 o                         
  -8  -7   6        577.78        423.34        89.49 o                         
  -7  -7   6       1581.78       1628.87       105.05 o                         
  -6  -7   6       1097.75       1105.77       112.58 o                         
  -5  -7   6       2197.80       2188.96       128.82 o                         
  -4  -7   6       4849.97       4769.06       389.03 o                         
  -3  -7   6       2800.94       2896.01       245.10 o                         
  -2  -7   6       3408.03       3519.43       127.40 o                         
  -1  -7   6        505.07        478.35        39.86 o                         
   0  -7   6       1047.97       1100.31        74.96 o                         
   1  -7   6       2298.85       2194.05        92.91 o                         
   2  -7   6       3096.02       3175.09        83.24 o                         
   3  -7   6        505.78        634.69        47.79 o                         
   4  -7   6       3648.53       3690.83       261.92 o                         
   5  -7   6       1051.69       1091.67        94.62 o                         
   6  -7   6       1533.72       1666.15       172.43 o                         
   7  -7   6        267.47        242.31        75.81 o                         
  -9  -6   6        283.85         80.37       141.93 o                         
  -8  -6   6       1001.87        974.67        95.03 o                         
  -7  -6   6       1666.91       1583.51       100.18 o                         
  -6  -6   6        983.17       1095.60        79.13 o                         
  -5  -6   6       7943.42       7771.92       456.01 o                         
  -4  -6   6        448.65        497.62        51.53 o                         
  -3  -6   6        366.23        386.63        44.10 o                         
  -2  -6   6       1438.94       1499.80        63.68 o                         
  -1  -6   6       7062.69       6901.56       185.56 o                         
   0  -6   6       1911.69       2050.82        83.79 o                         
   1  -6   6       9635.72       8742.57       231.51 o                         
   2  -6   6       4204.85       4245.12       103.23 o                         
   3  -6   6       3633.76       3620.66       163.02 o                         
   4  -6   6       4230.71       3956.26       135.02 o                         
   5  -6   6        302.59        278.17        51.65 o                         
   6  -6   6          1.82         10.76        48.96 o                         
   7  -6   6        262.12        245.73        88.35 o                         
  -9  -5   6        191.50        201.78       156.75 o                         
  -8  -5   6        322.15        339.82        83.43 o                         
  -7  -5   6       1101.81       1086.72       133.38 o                         
  -6  -5   6        846.35        849.99        69.73 o                         
  -5  -5   6       4461.17       4440.89       215.75 o                         
  -4  -5   6        614.99        649.42        70.97 o                         
  -3  -5   6       7729.87       8452.31       217.80 o                         
  -2  -5   6        648.11        548.19        41.30 o                         
  -1  -5   6       2055.30       2064.72        75.21 o                         
   0  -5   6       4602.70       4613.97       178.41 o                         
   1  -5   6       6194.00       5935.61       163.66 o                         
   2  -5   6       1122.10       1165.15        45.80 o                         
   3  -5   6       1014.67       1195.99        61.60 o                         
   4  -5   6       2580.37       2525.91       100.82 o                         
   5  -5   6        575.36        587.64        55.46 o                         
   6  -5   6       3740.73       3888.68       147.17 o                         
   7  -5   6        103.33         26.72        60.31 o                         
  -9  -4   6        254.22        308.05       117.42 o                         
  -8  -4   6       1064.01       1020.03       114.86 o                         
  -7  -4   6       2662.62       2561.90       125.38 o                         
  -6  -4   6         61.80         10.08        45.93 o                         
  -5  -4   6       5975.59       6057.92       187.23 o                         
  -4  -4   6        293.43        318.29        59.85 o                         
  -3  -4   6        722.72        644.06        44.91 o                         
  -2  -4   6       1876.97       1885.23        72.33 o                         
  -1  -4   6       3264.27       3015.28        97.95 o                         
   0  -4   6        120.76        145.47        33.35 o                         
   1  -4   6       9552.80       8974.95       399.29 o                         
   2  -4   6       2413.83       2519.14        70.66 o                         
   3  -4   6         26.57         75.36        34.06 o                         
   4  -4   6       3596.47       3655.09       125.01 o                         
   5  -4   6        118.78        137.56        54.72 o                         
   6  -4   6        376.90        408.22        65.02 o                         
   7  -4   6        279.54        257.07        84.93 o                         
  -9  -3   6        295.68        336.19        95.99 o                         
  -8  -3   6        833.32        869.75        90.38 o                         
  -7  -3   6        463.55        475.12        75.16 o                         
  -6  -3   6        745.72        715.01        65.49 o                         
  -5  -3   6       3209.55       3231.42       119.70 o                         
  -4  -3   6       1789.31       1662.77       165.87 o                         
  -3  -3   6       2471.58       2455.22        88.46 o                         
  -2  -3   6       6891.83       6814.07       178.94 o                         
  -1  -3   6       1944.56       1928.57        89.21 o                         
   0  -3   6       2962.81       3145.69        98.95 o                         
   1  -3   6       4188.93       3989.84       247.95 o                         
   2  -3   6        293.40        300.43        29.73 o                         
   3  -3   6        589.71        664.88        48.45 o                         
   4  -3   6       3213.29       3127.81       113.49 o                         
   5  -3   6        751.20        742.19       101.46 o                         
   6  -3   6       2825.10       2536.51       114.24 o                         
   7  -3   6        637.16        605.35        88.92 o                         
   8  -3   6        253.33        290.13       102.60 o                         
  -9  -2   6       1130.09       1133.75       143.07 o                         
  -8  -2   6       2324.81       2321.16       125.60 o                         
  -7  -2   6       1866.02       1881.91       104.11 o                         
  -6  -2   6       1458.74       1389.58        91.77 o                         
  -5  -2   6       4146.13       4178.93       141.86 o                         
  -4  -2   6       1560.24       1631.42        75.32 o                         
  -3  -2   6        327.95        363.89        36.98 o                         
  -2  -2   6      10475.59      10492.64       254.92 o                         
  -1  -2   6       4415.77       4659.37       243.39 o                         
   0  -2   6       3486.73       3718.77       126.54 o                         
   1  -2   6      12363.16      12100.33       302.02 o                         
   2  -2   6       1589.02       1589.01        53.29 o                         
   3  -2   6       5285.90       5486.10       156.90 o                         
   4  -2   6       3493.01       3487.80       120.71 o                         
   5  -2   6         41.51         61.03        51.30 o                         
   6  -2   6         43.80        -47.88        54.72 o                         
   7  -2   6       1028.42       1019.17       115.71 o                         
   8  -2   6        848.50        922.84       117.99 o                         
  -9  -1   6        176.11        205.77       119.13 o                         
  -8  -1   6       1816.50       1711.58       111.09 o                         
  -7  -1   6       1394.22       1206.84        86.00 o                         
  -6  -1   6        215.77        223.73        51.02 o                         
  -5  -1   6       1150.91       1227.61        70.37 o                         
  -4  -1   6       5954.11       5893.74       173.51 o                         
  -3  -1   6       2299.85       2503.63        88.01 o                         
  -2  -1   6      23494.00      22349.21       581.12 o                         
  -1  -1   6       1466.90       1504.36        61.06 o                         
   0  -1   6       1473.38       1659.27       119.42 o                         
   1  -1   6      13250.50      13294.15       321.98 o                         
   2  -1   6        667.54        693.66        36.18 o                         
   3  -1   6        478.74        414.21        41.61 o                         
   4  -1   6       4602.19       4437.01       143.69 o                         
   5  -1   6       2621.17       2452.52       127.68 o                         
   6  -1   6        780.78        652.66        85.50 o                         
   7  -1   6       1840.64       1662.71       138.51 o                         
   8  -1   6        541.08        605.35       121.41 o                         
  -9   0   6       1565.45       1206.71       148.20 o                         
  -8   0   6       2423.01       2183.70       168.72 o                         
  -7   0   6         13.71         42.39        50.31 o                         
  -6   0   6       1074.64       1087.56        71.70 o                         
  -5   0   6        299.30        264.81        59.57 o                         
  -4   0   6       2493.19       2509.20        94.63 o                         
  -3   0   6        217.31        298.22        44.18 o                         
  -2   0   6       9630.62       9745.28       241.41 o                         
  -1   0   6        820.84        936.98        93.77 o                         
   0   0   6       2222.09       2101.95        57.80 o                         
   1   0   6       5759.77       5467.30       150.34 o                         
   2   0   6         49.51         76.20        42.10 o                         
   3   0   6       7890.47       8179.62       217.23 o                         
   4   0   6        577.56        529.87        46.33 o                         
   5   0   6         78.77         57.57        50.73 o                         
   6   0   6        369.06        377.35        88.35 o                         
   7   0   6        940.08        650.95        94.62 o                         
   8   0   6        565.93        616.75       129.39 o                         
  -9   1   6        176.14        161.88       121.98 o                         
  -8   1   6       1815.73       1759.62       153.90 o                         
  -7   1   6       1405.45       1400.93        89.55 o                         
  -6   1   6        211.16        235.76        66.12 o                         
  -5   1   6       1145.69       1233.40        69.83 o                         
  -4   1   6       5981.71       6148.00       172.84 o                         
  -3   1   6       2294.18       2422.84        86.56 o                         
  -2   1   6      23470.04      23777.64       527.77 o                         
  -1   1   6       1470.64       1411.01        60.21 o                         
   0   1   6       1479.51       1537.16        50.08 o                         
   1   1   6      13271.06      13420.33       228.00 o                         
   2   1   6        663.83        610.91        41.09 o                         
   3   1   6        480.43        511.43        41.91 o                         
   4   1   6       4614.79       4524.20       142.79 o                         
   5   1   6       2653.03       2455.03       144.21 o                         
   6   1   6        780.50        900.04        99.18 o                         
   7   1   6       1853.54       1614.83       133.95 o                         
   8   1   6        542.89        513.01       115.71 o                         
  -8   2   6       2335.07       2178.57       169.29 o                         
  -7   2   6       1852.61       1692.93       137.94 o                         
  -6   2   6       1459.60       1457.44       114.57 o                         
  -5   2   6       4141.91       4133.54       181.55 o                         
  -4   2   6       1552.94       1533.76        70.88 o                         
  -3   2   6        330.34        335.90        35.75 o                         
  -2   2   6      10472.29      10044.22       251.20 o                         
  -1   2   6       4431.00       4629.07       130.81 o                         
   0   2   6       3488.97       3450.06        83.28 o                         
   1   2   6      12363.36      12604.57       214.00 o                         
   2   2   6       1553.07       1517.52        63.25 o                         
   3   2   6       5294.17       5259.10       196.37 o                         
   4   2   6       3467.94       3290.66       168.72 o                         
   5   2   6         42.78         32.49        51.30 o                         
   6   2   6         44.14         21.66        66.12 o                         
   7   2   6       1024.45        986.68       111.72 o                         
   8   2   6        835.41        768.94       155.61 o                         
  -7   3   6        462.48        486.79        98.61 o                         
  -6   3   6        738.09        572.86        78.66 o                         
  -5   3   6       3196.75       3039.10       287.28 o                         
  -4   3   6       1793.87       1815.50        90.63 o                         
  -3   3   6       2458.09       2303.09        82.84 o                         
  -2   3   6       6877.16       6620.80       175.09 o                         
  -1   3   6       1954.30       2099.73        74.88 o                         
   0   3   6       2955.70       2950.36       106.41 o                         
   1   3   6       4158.45       4072.45        94.20 o                         
   2   3   6        307.83        324.93        35.63 o                         
   3   3   6        582.42        585.97        65.55 o                         
   4   3   6       3230.35       3066.08       161.31 o                         
   5   3   6        770.30        669.76        83.79 o                         
   6   3   6       2818.64       2298.84       155.61 o                         
   7   3   6        644.70        738.73       119.70 o                         
   8   3   6        257.32        128.82       110.01 o                         
  -5   4   6       5977.62       6189.15       258.21 o                         
  -4   4   6        295.50        338.64        62.70 o                         
  -3   4   6        728.19        672.64        60.42 o                         
  -2   4   6       1901.20       1838.10        69.21 o                         
  -1   4   6       3292.82       3244.13       100.24 o                         
   0   4   6        119.72        173.55        30.85 o                         
   1   4   6       9555.55       9304.11       165.02 o                         
   2   4   6       2414.38       2243.24        88.60 o                         
   3   4   6         28.91         41.04        41.61 o                         
   4   4   6       3589.74       3289.52       172.14 o                         
   5   4   6        118.25        143.07        66.69 o                         
   6   4   6        378.46        318.06        84.36 o                         
   7   4   6        280.87        387.61       107.73 o                         
   8   4   6        392.09        417.82       124.83 o                         
  -3   5   6       7709.21       7783.15       235.13 o                         
  -2   5   6        651.42        606.31        40.52 o                         
  -1   5   6       2068.20       2058.45       136.52 o                         
   0   5   6       4634.94       4736.83        96.09 o                         
   1   5   6       6172.14       5752.70       134.54 o                         
   2   5   6       1132.78       1194.60       100.61 o                         
   3   5   6        999.27       1072.76        89.49 o                         
   4   5   6       2592.44       2606.08       146.49 o                         
   5   5   6        570.11        515.29        79.80 o                         
   6   5   6       3729.82       3443.99       204.06 o                         
  -2   6   6       1437.83       1389.11        94.05 o                         
  -1   6   6       7039.44       7139.27       192.38 o                         
   0   6   6       1906.85       1984.92        45.29 o                         
   1   6   6       9623.03       9365.57       287.00 o                         
   2   6   6       4186.21       4241.60       214.04 o                         
   3   6   6       3635.71       3473.06       171.57 o                         
   4   6   6       4236.26       4122.87       199.50 o                         
   5   6   6        308.87        273.03        86.07 o                         
  -2   7   6       3414.36       3485.60       169.86 o                         
  -1   7   6        512.33        496.37        28.75 o                         
   0   7   6       1049.76       1023.49        57.10 o                         
   1   7   6       2285.88       2303.40        90.41 o                         
   2   7   6       3123.96       3214.95       117.66 o                         
   3   7   6        506.87        567.97        54.28 o                         
  -4   8   6       1733.45       1695.20       115.14 o                         
  -3   8   6       1105.26       1185.62       100.89 o                         
  -2   8   6       2637.68       2852.32       151.05 o                         
  -1   8   6        964.48        969.78        52.71 o                         
   0   8   6       3167.79       3130.03        92.98 o                         
   1   8   6       3811.92       3780.47       110.02 o                         
   2   8   6       1405.62       1568.09       123.69 o                         
   3   8   6       5074.77       5413.37       266.76 o                         
  -4   9   6       4379.44       4375.95       216.03 o                         
  -3   9   6        282.99        217.17        75.81 o                         
  -2   9   6       5997.87       6231.90       263.34 o                         
  -1   9   6        107.29        143.71        34.40 o                         
   0   9   6       1463.02       1427.10        61.65 o                         
   1   9   6       1720.49       1817.33        73.42 o                         
   2   9   6        973.53        902.67        64.52 o                         
   3   9   6         33.27        -42.18        54.72 o                         
  -4  10   6       1692.06       1576.64       123.69 o                         
  -3  10   6        306.89        532.39        94.62 o                         
  -2  10   6       3393.00       3386.42       184.68 o                         
  -1  10   6       2324.63       2313.74        84.94 o                         
   0  10   6       2228.91       2298.96        83.10 o                         
   1  10   6       1099.99       1135.21        68.44 o                         
   2  10   6        739.48        770.88        66.37 o                         
   3  10   6       6290.18       6732.37       324.33 o                         
  -4  11   6       4505.96       4706.56       230.85 o                         
  -3  11   6       1015.02        916.57       105.45 o                         
  -2  11   6       5066.47       5713.19       257.64 o                         
  -1  11   6        703.94        667.75        50.77 o                         
   0  11   6       1795.75       1874.84        77.77 o                         
   1  11   6       2269.00       2248.56        89.14 o                         
   2  11   6        735.50        801.86        78.09 o                         
   3  11   6         64.85         15.87        54.99 o                         
  -4  12   6       1253.03       1090.43       122.55 o                         
  -3  12   6         32.19          1.71        71.82 o                         
  -2  12   6        703.06        652.22        68.93 o                         
  -1  12   6       1422.05       1461.20        71.71 o                         
   0  12   6       1213.14       1267.30        68.07 o                         
   1  12   6       1344.80       1397.34        72.90 o                         
   2  12   6        626.41        596.16        54.39 o                         
   3  12   6       1837.86       1989.59       112.32 o                         
   6  12   6         25.15       -135.09       133.38 o                         
  -4  13   6        256.12        167.58       113.43 o                         
  -3  13   6       2412.72       2559.34       171.57 o                         
  -2  13   6        880.89        854.67        86.25 o                         
  -1  13   6        993.36        981.27        63.60 o                         
   0  13   6       2750.19       2790.74       104.63 o                         
   1  13   6        678.93        692.58        56.23 o                         
   2  13   6        129.10        -13.98        72.49 o                         
   3  13   6        886.29        950.14        87.89 o                         
   5  13   6        164.03        -31.92       119.70 o                         
  -4  14   6        590.16        592.81       137.94 o                         
  -3  14   6        103.89        -17.67        88.92 o                         
  -2  14   6        302.46        348.88        59.75 o                         
  -1  14   6       3402.27       3606.33       107.68 o                         
   0  14   6         14.31         18.88        47.27 o                         
   1  14   6       1107.55       1011.65        81.18 o                         
   2  14   6        775.92        736.46        64.52 o                         
   3  14   6         25.96         54.03        68.27 o                         
   4  14   6        553.67        417.82       141.93 o                         
  -4  15   6        236.52        -73.53       114.57 o                         
  -3  15   6       1876.94       1742.03       116.19 o                         
  -2  15   6         53.44        -31.31        98.33 o                         
  -1  15   6        469.01        546.76        73.22 o                         
   0  15   6       1880.69       1887.15        71.56 o                         
   1  15   6        445.37        518.93        58.37 o                         
   2  15   6        176.44         84.34        50.80 o                         
   3  15   6        171.65        134.35        59.24 o                         
   4  15   6        464.22        263.34       125.97 o                         
  -4  16   6        530.46        741.01       152.19 o                         
  -3  16   6         46.72        -13.27        81.61 o                         
  -2  16   6        248.55        211.93        82.39 o                         
  -1  16   6       1591.97       1629.41        78.58 o                         
   0  16   6        588.16        627.05        61.56 o                         
   1  16   6        495.39        563.03        64.24 o                         
   2  16   6        512.40        444.91        64.43 o                         
   3  16   6        614.98        620.74       141.65 o                         
  -3  17   6        652.36        621.72       126.54 o                         
  -2  17   6        541.54        681.63       145.64 o                         
  -1  17   6         65.75        -46.39        60.73 o                         
   0  17   6        665.96        753.73        65.02 o                         
   1  17   6        321.77        296.47        61.56 o                         
   2  17   6        356.74        384.76       148.77 o                         
  -2 -17   7        411.90        348.28       106.02 o                         
  -1 -17   7        492.64        603.07       110.58 o                         
   0 -17   7        297.36        275.88        97.47 o                         
   1 -17   7        209.65        262.20       100.32 o                         
  -4 -16   7        782.08        856.59        96.65 o                         
  -3 -16   7        899.36       1131.47       128.82 o                         
  -2 -16   7        426.40        500.47       100.89 o                         
  -1 -16   7        333.17        703.96       117.99 o                         
   0 -16   7       1427.49       1418.75       123.12 o                         
   1 -16   7        287.12        480.52       102.03 o                         
   2 -16   7        514.17        791.17       124.83 o                         
  -5 -15   7       1129.30       1361.81       161.03 o                         
  -4 -15   7        211.93        238.26        74.71 o                         
  -3 -15   7         42.70         81.51       107.16 o                         
  -2 -15   7         76.77         42.75        71.82 o                         
  -1 -15   7       1930.45       2253.81       149.34 o                         
   0 -15   7        220.32        261.06        87.21 o                         
   1 -15   7        934.40       1034.00       106.59 o                         
   2 -15   7       1550.87       1515.65       137.37 o                         
   3 -15   7        146.37         64.98        91.77 o                         
  -5 -14   7        666.82        782.74       105.74 o                         
  -4 -14   7          3.41         -4.36        56.62 o                         
  -3 -14   7       2268.06       2345.99       136.80 o                         
  -2 -14   7         67.04         37.05        74.10 o                         
  -1 -14   7        606.36        585.97        96.90 o                         
   0 -14   7       2576.81       2663.65       158.46 o                         
   1 -14   7        554.17        666.34        93.48 o                         
   2 -14   7        509.97        513.01       103.74 o                         
   3 -14   7         83.75         45.60        76.95 o                         
   4 -14   7        149.45        282.72        96.90 o                         
  -6 -13   7        192.62        -64.56       189.81 o                         
  -5 -13   7       1623.14       1734.03       103.62 o                         
  -4 -13   7        239.34        142.25        55.73 o                         
  -3 -13   7        260.78        311.43        61.04 o                         
  -2 -13   7        252.43        326.56        55.88 o                         
  -1 -13   7       3034.18       3059.24       165.87 o                         
   0 -13   7        151.75        220.02        82.08 o                         
   1 -13   7       1433.57       1372.58       114.57 o                         
   2 -13   7       1291.45       1338.38       123.12 o                         
   3 -13   7        402.80        568.87       107.16 o                         
   4 -13   7        226.68         99.18        85.50 o                         
  -6 -12   7         43.93        -49.75        62.97 o                         
  -5 -12   7        718.13        670.94       129.68 o                         
  -4 -12   7        728.20        756.43       151.91 o                         
  -3 -12   7        670.57        649.19        60.98 o                         
  -2 -12   7       2378.36       2504.26       222.02 o                         
  -1 -12   7        372.11        352.86        48.21 o                         
   0 -12   7       2280.84       2582.14       152.76 o                         
   1 -12   7        513.09        420.67        87.21 o                         
   2 -12   7        236.66        117.42        71.25 o                         
   3 -12   7         29.90        -51.87        65.55 o                         
   4 -12   7        246.49        250.23        92.91 o                         
   5 -12   7        571.15        608.20       119.70 o                         
  -7 -11   7        912.02        851.36       101.17 o                         
  -6 -11   7       1593.47       1557.03       101.08 o                         
  -5 -11   7         85.52        194.11        60.44 o                         
  -4 -11   7        819.49        838.37        66.91 o                         
  -3 -11   7        783.50        763.60        85.79 o                         
  -2 -11   7       1820.34       1847.77       166.44 o                         
  -1 -11   7       1088.49       1042.07        58.53 o                         
   0 -11   7       3225.24       3400.74       112.99 o                         
   1 -11   7        167.65        214.29        55.29 o                         
   2 -11   7        710.90        712.78        50.40 o                         
   3 -11   7       3443.86       3560.50       125.01 o                         
   4 -11   7         71.67         62.71        64.41 o                         
   5 -11   7        468.89        602.81       167.58 o                         
   6 -11   7         23.43        -58.71        88.35 o                         
  -7 -10   7       1557.64       1510.25       151.34 o                         
  -6 -10   7         82.28         29.69       114.57 o                         
  -5 -10   7         81.20         55.76        52.24 o                         
  -4 -10   7       3137.10       3083.79       290.42 o                         
  -3 -10   7        256.27        158.46        63.84 o                         
  -2 -10   7       7481.56       8466.33       340.87 o                         
  -1 -10   7        965.67        949.29        55.24 o                         
   0 -10   7        384.21        381.08        76.38 o                         
   1 -10   7       1007.61       1021.78        60.71 o                         
   2 -10   7       1200.45       1260.51        63.90 o                         
   3 -10   7         31.82         21.51        59.85 o                         
   4 -10   7        605.16        696.54        61.98 o                         
   5 -10   7       1961.47       1824.58        97.30 o                         
   6 -10   7         50.15        -36.57        72.39 o                         
  -7  -9   7        145.86         18.87        69.08 o                         
  -6  -9   7       2043.68       1932.57       107.51 o                         
  -5  -9   7        317.91        368.30        62.26 o                         
  -4  -9   7       1436.35       1507.19        84.50 o                         
  -3  -9   7       2195.06       2313.19        96.27 o                         
  -2  -9   7       2052.08       2097.71        87.80 o                         
  -1  -9   7        699.76        730.87        89.49 o                         
   0  -9   7       1677.39       1778.25        74.09 o                         
   1  -9   7        823.35        830.98        55.00 o                         
   2  -9   7        365.94        388.01        33.54 o                         
   3  -9   7       6603.15       6881.92       264.48 o                         
   4  -9   7        147.45        142.86        45.51 o                         
   5  -9   7        501.01        497.98        60.90 o                         
   6  -9   7         47.10         -2.78        52.98 o                         
  -8  -8   7       1059.45        979.92       110.17 o                         
  -7  -8   7        995.42        966.60       165.87 o                         
  -6  -8   7        258.63        196.02        67.83 o                         
  -5  -8   7       1382.80       1349.22        84.16 o                         
  -4  -8   7       4709.68       5033.32       243.68 o                         
  -3  -8   7       2283.27       2501.93       100.36 o                         
  -2  -8   7       5475.66       5350.34       443.75 o                         
  -1  -8   7        373.28        406.64       145.07 o                         
   0  -8   7        571.11        585.27        46.01 o                         
   1  -8   7       1293.55       1219.76        65.23 o                         
   2  -8   7        306.64        339.45        33.84 o                         
   3  -8   7        873.80        951.22        60.23 o                         
   4  -8   7       1026.40       1010.76        65.33 o                         
   5  -8   7       2007.97       2009.84       130.53 o                         
   6  -8   7        522.34        682.72        82.03 o                         
   7  -8   7        139.71         81.51       114.57 o                         
  -8  -7   7        644.84        594.28       106.59 o                         
  -7  -7   7        441.24        459.13       125.69 o                         
  -6  -7   7       1706.37       1612.68        97.56 o                         
  -5  -7   7       3302.90       3431.18       133.23 o                         
  -4  -7   7       1320.45       1356.19       142.50 o                         
  -3  -7   7       1721.59       1834.30        82.41 o                         
  -2  -7   7       2009.40       1965.30        79.33 o                         
  -1  -7   7       1847.56       1800.91        78.72 o                         
   0  -7   7       1663.24       1761.44       139.94 o                         
   1  -7   7       6227.58       5736.48       536.66 o                         
   2  -7   7       1010.36       1113.77        48.57 o                         
   3  -7   7       2117.47       2244.36        91.44 o                         
   4  -7   7       1553.81       1620.27        82.23 o                         
   5  -7   7        518.71        536.42        69.52 o                         
   6  -7   7         41.18         24.66        52.04 o                         
   7  -7   7         41.41        -50.85       118.28 o                         
  -8  -6   7         39.63          7.59        68.40 o                         
  -7  -6   7        970.57        970.24       121.98 o                         
  -6  -6   7        552.96        591.10        86.07 o                         
  -5  -6   7       4421.04       4381.25       328.61 o                         
  -4  -6   7       1066.38       1001.63        65.40 o                         
  -3  -6   7       8059.54       8873.41       238.56 o                         
  -2  -6   7       1725.99       1770.51        75.37 o                         
  -1  -6   7       1256.77       1192.24        61.44 o                         
   0  -6   7       5679.88       5599.83       220.31 o                         
   1  -6   7       2681.86       2752.75       294.41 o                         
   2  -6   7       1237.88       1278.80        52.54 o                         
   3  -6   7       3153.36       3273.90       115.94 o                         
   4  -6   7       2419.41       2472.62       103.15 o                         
   5  -6   7       1306.29       1415.64       107.16 o                         
   6  -6   7       3225.71       3233.22       137.62 o                         
   7  -6   7         73.97         51.85       131.67 o                         
  -9  -5   7         27.86        -59.28       134.52 o                         
  -8  -5   7        380.51        387.94       208.62 o                         
  -7  -5   7       1814.30       1862.39       109.37 o                         
  -6  -5   7          7.10        -33.55        43.01 o                         
  -5  -5   7       8965.10       9421.41       265.94 o                         
  -4  -5   7        358.45        407.73        52.81 o                         
  -3  -5   7         22.00        -43.58        29.05 o                         
  -2  -5   7       1296.47       1372.68        87.78 o                         
  -1  -5   7       4214.26       4117.81       158.75 o                         
   0  -5   7         79.34         99.74        31.64 o                         
   1  -5   7       8961.06       8037.55      1116.93 o                         
   2  -5   7       2535.74       2672.13        78.35 o                         
   3  -5   7        366.48        340.68        68.69 o                         
   4  -5   7       2769.03       2901.94       111.62 o                         
   5  -5   7        455.09        540.40        63.75 o                         
   6  -5   7        187.16        205.32        58.81 o                         
   7  -5   7          6.01        -98.61        70.11 o                         
  -9  -4   7        565.61        471.09       108.33 o                         
  -8  -4   7        309.03        503.76       120.84 o                         
  -7  -4   7        510.13        499.33        76.69 o                         
  -6  -4   7        284.06        337.07        62.30 o                         
  -5  -4   7       5375.99       5626.38       179.41 o                         
  -4  -4   7         22.88        -23.26        33.68 o                         
  -3  -4   7       7801.10       7475.71       207.77 o                         
  -2  -4   7       3690.27       3524.80       113.86 o                         
  -1  -4   7       1229.37       1176.68        58.75 o                         
   0  -4   7       6879.25       7299.08       193.66 o                         
   1  -4   7       2721.42       2303.44       309.23 o                         
   2  -4   7       1112.38       1308.33        51.44 o                         
   3  -4   7       2050.53       2266.92        91.52 o                         
   4  -4   7        959.74       1037.42        64.72 o                         
   5  -4   7        205.81        313.94       103.17 o                         
   6  -4   7       2836.87       2736.73       162.74 o                         
   7  -4   7        223.80        116.28        86.07 o                         
  -9  -3   7        709.50        834.08       141.93 o                         
  -8  -3   7       1953.62       1993.49       135.09 o                         
  -7  -3   7       1642.89       1560.44        96.33 o                         
  -6  -3   7       1337.38       1297.08        81.52 o                         
  -5  -3   7       5021.05       5258.83       169.68 o                         
  -4  -3   7         18.65         36.98        33.44 o                         
  -3  -3   7        107.73         57.57        30.01 o                         
  -2  -3   7       6841.64       6677.49       179.75 o                         
  -1  -3   7       1009.13        900.71        88.64 o                         
   0  -3   7       4322.72       4414.97       129.93 o                         
   1  -3   7       4278.27       3655.53       210.05 o                         
   2  -3   7       2528.34       2559.61        84.58 o                         
   3  -3   7       2036.26       2158.90        89.41 o                         
   4  -3   7        873.60        819.67        60.61 o                         
   5  -3   7        291.13        321.90        51.52 o                         
   6  -3   7        585.88        633.85        88.35 o                         
   7  -3   7        365.23        372.79        91.77 o                         
  -9  -2   7        347.72        266.76       123.69 o                         
  -8  -2   7       1444.19       1592.61       110.79 o                         
  -7  -2   7        882.75        884.27        79.60 o                         
  -6  -2   7        294.92        298.78        54.08 o                         
  -5  -2   7       2388.53       2677.23       109.43 o                         
  -4  -2   7       2733.29       2768.26       105.20 o                         
  -3  -2   7       6540.65       6354.68       193.23 o                         
  -2  -2   7      13058.18      12133.33       302.21 o                         
  -1  -2   7        813.31        902.27        53.31 o                         
   0  -2   7       5124.66       5272.89       151.33 o                         
   1  -2   7       3695.57       3502.94       114.46 o                         
   2  -2   7        665.58        702.70        39.35 o                         
   3  -2   7        888.43       1067.68        60.58 o                         
   4  -2   7        920.64        760.65        58.34 o                         
   5  -2   7       1240.77       1174.40        73.30 o                         
   6  -2   7       1430.57       1239.20       113.43 o                         
   7  -2   7        762.30        727.90        99.18 o                         
  -9  -1   7       1063.85        992.38       147.63 o                         
  -8  -1   7       2692.11       2735.75       140.68 o                         
  -7  -1   7        656.46        634.57        79.58 o                         
  -6  -1   7       3415.29       3458.15       298.68 o                         
  -5  -1   7       1406.00       1232.04        74.30 o                         
  -4  -1   7       1009.59        930.50        59.68 o                         
  -3  -1   7        207.73        206.69        36.57 o                         
  -2  -1   7      11090.99      10698.38       264.36 o                         
  -1  -1   7       1058.59       1075.89        55.11 o                         
   0  -1   7      14002.89      13980.14       410.98 o                         
   1  -1   7       3915.78       3704.50       116.87 o                         
   2  -1   7         89.38         53.71        22.50 o                         
   3  -1   7      10243.17      10662.57       273.81 o                         
   4  -1   7        366.25        427.35        63.56 o                         
   5  -1   7        396.38        360.82        75.24 o                         
   6  -1   7        575.26        585.97        84.93 o                         
   7  -1   7        590.76        684.01       117.99 o                         
  -9   0   7         28.02        -52.44       111.15 o                         
  -8   0   7       2014.42       2024.67       163.02 o                         
  -7   0   7        735.87        696.10        79.80 o                         
  -6   0   7        111.88        147.80        50.71 o                         
  -5   0   7        148.63        102.13        40.25 o                         
  -4   0   7       3534.66       3420.39       118.02 o                         
  -3   0   7          0.01         -1.76        24.98 o                         
  -2   0   7      16595.53      15307.52       428.65 o                         
  -1   0   7          4.61          7.66        26.75 o                         
   0   0   7          0.92          4.17        35.16 o                         
   1   0   7       3652.90       3431.91       109.61 o                         
   2   0   7          4.35          1.43        20.76 o                         
   3   0   7        290.46        401.38        46.97 o                         
   4   0   7       1838.36       1789.64        84.62 o                         
   5   0   7       3134.88       2999.38       171.00 o                         
   6   0   7        474.82        386.47        85.50 o                         
   7   0   7        586.21        436.06        99.18 o                         
   8   0   7        724.25        519.28       125.40 o                         
  -9   1   7       1064.66       1061.93       161.31 o                         
  -8   1   7       2691.82       2644.27       184.11 o                         
  -7   1   7        654.37        588.89       117.71 o                         
  -6   1   7       3405.15       3369.22       132.38 o                         
  -5   1   7       1414.08       1406.80        74.76 o                         
  -4   1   7       1020.93        995.48        60.86 o                         
  -3   1   7        210.28        219.23        35.81 o                         
  -2   1   7      11072.55      10507.31       262.49 o                         
  -1   1   7       1069.55       1046.87       131.10 o                         
   0   1   7      14006.02      13413.16       312.03 o                         
   1   1   7       3904.96       3664.88        80.41 o                         
   2   1   7         85.10        164.55        62.70 o                         
   3   1   7      10253.98      10374.58       380.77 o                         
   4   1   7        371.11        348.85        68.97 o                         
   5   1   7        400.42        397.30        74.10 o                         
   6   1   7        575.60        483.37        94.05 o                         
   7   1   7        588.64        661.21       119.70 o                         
   8   1   7        361.21        421.81       118.56 o                         
  -8   2   7       1433.17       1246.61       135.66 o                         
  -7   2   7        886.11        778.63       106.02 o                         
  -6   2   7        298.10        358.92        56.79 o                         
  -5   2   7       2386.55       2576.27       239.40 o                         
  -4   2   7       2732.56       2773.90       109.73 o                         
  -3   2   7       6521.01       6314.54       305.24 o                         
  -2   2   7      13067.42      12646.97       301.75 o                         
  -1   2   7        781.67        904.03        69.54 o                         
   0   2   7       5108.95       5256.62       150.29 o                         
   1   2   7       3690.17       3534.12        79.64 o                         
   2   2   7        686.29        739.06        46.27 o                         
   3   2   7        882.97        905.74        82.65 o                         
   4   2   7        929.62        912.58        87.21 o                         
   5   2   7       1244.54       1091.00       100.32 o                         
   6   2   7       1445.84       1377.71       121.41 o                         
   7   2   7        767.09        650.95       119.70 o                         
   8   2   7        397.54        483.94       129.96 o                         
  -6   3   7       1331.97       1166.81       104.31 o                         
  -5   3   7       5035.54       5062.96       326.04 o                         
  -4   3   7         21.03        -44.43        29.62 o                         
  -3   3   7        111.33        111.96        31.77 o                         
  -2   3   7       6821.18       6554.97       176.37 o                         
  -1   3   7       1018.59        957.36        55.01 o                         
   0   3   7       4298.95       4180.59       107.58 o                         
   1   3   7       4274.65       4013.20        85.99 o                         
   2   3   7       2503.70       2352.42       125.97 o                         
   3   3   7       2023.66       2166.03       125.97 o                         
   4   3   7        868.15        915.43        88.35 o                         
   5   3   7        284.03        258.21        75.24 o                         
   6   3   7        585.52        318.06        90.63 o                         
   7   3   7        365.75        361.96        96.33 o                         
   8   3   7        549.74        621.31       139.08 o                         
  -5   4   7       5357.87       5576.96       244.53 o                         
  -4   4   7         24.66         20.74        33.85 o                         
  -3   4   7       7766.91       7686.37       202.40 o                         
  -2   4   7       3684.83       3758.38       112.32 o                         
  -1   4   7       1232.91       1242.92        62.70 o                         
   0   4   7       6883.24       7137.10       213.90 o                         
   1   4   7       2710.60       2616.61        76.38 o                         
   2   4   7       1132.56       1106.19        61.86 o                         
   3   4   7       2049.03       2027.52       125.40 o                         
   4   4   7        966.44       1052.81        95.19 o                         
   5   4   7        210.06         98.04        64.98 o                         
   6   4   7       2848.65       2612.92       172.71 o                         
   7   4   7        223.44        278.73       104.88 o                         
  -3   5   7         22.47         70.68        53.58 o                         
  -2   5   7       1291.21       1337.24        96.90 o                         
  -1   5   7       4198.75       4484.26       190.95 o                         
   0   5   7         80.87        173.14        68.08 o                         
   1   5   7       8991.77       8780.58       190.74 o                         
   2   5   7       2513.32       2486.34       100.02 o                         
   3   5   7        369.48        364.24        67.26 o                         
   4   5   7       2768.12       2512.60       152.76 o                         
   5   5   7        457.92        392.17        90.63 o                         
   6   5   7        187.46         96.33        88.35 o                         
  -2   6   7       1744.14       1802.37       111.72 o                         
  -1   6   7       1253.98       1337.07        65.42 o                         
   0   6   7       5692.98       5737.85       116.05 o                         
   1   6   7       2653.33       2660.17       120.84 o                         
   2   6   7       1232.83       1275.00        69.15 o                         
   3   6   7       3135.58       3258.74       169.86 o                         
   4   6   7       2429.07       2301.69       145.92 o                         
   5   6   7       1297.31       1255.16       117.42 o                         
  -1   7   7       1849.68       1919.81        80.39 o                         
   0   7   7       1673.60       1773.01        54.03 o                         
   1   7   7       6277.39       6311.37       151.59 o                         
   2   7   7       1001.84       1091.05        67.68 o                         
  -1   8   7        369.35        406.96        50.89 o                         
   0   8   7        574.44        638.04        50.24 o                         
   1   8   7       1263.18       1314.64        76.17 o                         
   2   8   7        303.63        445.75        83.22 o                         
   3   8   7        876.49        852.16       106.59 o                         
  -3   9   7       2190.43       2286.87       140.79 o                         
  -2   9   7       2040.53       1862.22       129.39 o                         
  -1   9   7        707.84        679.74        47.01 o                         
   0   9   7       1678.73       1667.55        67.68 o                         
   1   9   7        823.97        845.28        83.51 o                         
   2   9   7        355.44        470.83        94.62 o                         
   3   9   7       6621.50       7275.59       339.73 o                         
  -3  10   7        255.27        475.96       100.89 o                         
  -2  10   7       7529.93       7740.14       324.33 o                         
  -1  10   7        944.79        937.04        56.44 o                         
   0  10   7        384.25        473.71        51.98 o                         
   1  10   7       1012.37        967.88        57.04 o                         
   2  10   7       1211.56       1254.02       120.84 o                         
   3  10   7         32.91         75.24        71.82 o                         
  -4  11   7        825.20        855.01       111.15 o                         
  -3  11   7        787.66        848.17       114.00 o                         
  -2  11   7       1793.00       2007.00       143.64 o                         
  -1  11   7       1084.68        993.72        59.78 o                         
   0  11   7       3215.61       3406.07       110.56 o                         
   1  11   7        171.58        173.26        43.77 o                         
   2  11   7        702.74        780.52        77.18 o                         
   3  11   7       3444.73       3642.92       225.72 o                         
  -4  12   7        725.03        802.00       140.22 o                         
  -3  12   7        682.10        667.48       116.28 o                         
  -2  12   7       2389.22       2593.08       120.88 o                         
  -1  12   7        370.02        360.22        57.23 o                         
   0  12   7       2278.90       2418.20        93.40 o                         
   1  12   7        504.24        561.77        57.91 o                         
   2  12   7        236.55        214.42        53.44 o                         
   3  12   7         32.83         87.21        92.91 o                         
  -4  13   7        243.96        239.97       125.40 o                         
  -3  13   7        258.18        140.22       100.32 o                         
  -2  13   7        252.81        133.39        62.07 o                         
  -1  13   7       3032.40       2909.96       106.94 o                         
   0  13   7        152.11        127.34        47.87 o                         
   1  13   7       1439.97       1489.42        78.37 o                         
   2  13   7       1280.00       1295.55       105.35 o                         
   3  13   7        401.08        400.15       131.67 o                         
  -4  14   7          3.52         41.61       121.98 o                         
  -3  14   7       2261.69       2066.28       167.58 o                         
  -2  14   7         69.42        -45.16       104.88 o                         
  -1  14   7        604.93        631.17        72.05 o                         
   0  14   7       2573.26       2561.54        90.15 o                         
   1  14   7        555.83        589.82        68.50 o                         
   2  14   7        509.31        484.05        84.00 o                         
   3  14   7         81.62         88.57        77.65 o                         
  -4  15   7        209.56         49.59       126.54 o                         
  -3  15   7         43.84         -9.36        74.96 o                         
  -2  15   7         79.95        -23.97        87.78 o                         
  -1  15   7       1920.37       1818.12        79.68 o                         
   0  15   7        221.11        268.16        54.05 o                         
   1  15   7        942.84        833.33        72.41 o                         
   2  15   7       1538.41       1533.82        88.59 o                         
   3  15   7        145.11        197.75        74.86 o                         
  -4  16   7        779.66        741.01       155.04 o                         
  -3  16   7        900.59        945.94       269.33 o                         
  -2  16   7        421.83        671.88       195.80 o                         
  -1  16   7        335.57        274.91        98.39 o                         
   0  16   7       1422.99       1490.07        76.83 o                         
   1  16   7        282.91        242.22        56.38 o                         
   2  16   7        511.69        588.70        71.19 o                         
   3  16   7         17.18        -97.17        88.06 o                         
  -2  17   7        419.86        570.01       145.35 o                         
  -1  17   7        486.53        479.95       147.63 o                         
   0  17   7        301.22        334.63        93.47 o                         
   1  17   7        213.21        163.02       129.39 o                         
  -1 -17   8        592.08        808.84       114.57 o                         
  -3 -16   8        194.96        211.47       115.71 o                         
  -2 -16   8        351.48        305.52       100.32 o                         
  -1 -16   8        542.24        493.63       121.41 o                         
   0 -16   8        241.63        369.37        95.76 o                         
   1 -16   8        564.40        703.39       114.57 o                         
  -4 -15   8        153.28        147.54        98.04 o                         
  -3 -15   8       1237.71       1593.74       156.18 o                         
  -2 -15   8        140.94        210.90        88.35 o                         
  -1 -15   8        440.78        340.87       103.17 o                         
   0 -15   8       1724.78       1932.90       144.78 o                         
   1 -15   8        420.15        466.27        99.18 o                         
   2 -15   8        636.07        691.42       122.55 o                         
  -5 -14   8       1677.79       1572.53       105.60 o                         
  -4 -14   8        141.71         19.32        72.11 o                         
  -3 -14   8         18.80        -64.71        65.64 o                         
  -2 -14   8         31.42         66.12        74.10 o                         
  -1 -14   8       1826.41       2004.15       146.49 o                         
   0 -14   8         21.67         52.44        76.95 o                         
   1 -14   8       1541.15       1604.57       133.38 o                         
   2 -14   8       2457.74       2400.88       169.29 o                         
   3 -14   8         48.76        -57.00        87.21 o                         
  -5 -13   8       1031.26       1065.67        91.58 o                         
  -4 -13   8        104.38        -48.49        54.62 o                         
  -3 -13   8       2120.39       1942.37       103.48 o                         
  -2 -13   8        374.26        332.37        67.55 o                         
  -1 -13   8        697.52        851.02       101.46 o                         
   0 -13   8       1745.05       2041.20       152.76 o                         
   1 -13   8        543.83        528.97        98.04 o                         
   2 -13   8        358.20        340.87        96.33 o                         
   3 -13   8        247.11        273.60        91.20 o                         
   4 -13   8         87.83        154.47        94.62 o                         
  -6 -12   8        853.93        911.07        94.70 o                         
  -5 -12   8        908.51        843.26        78.39 o                         
  -4 -12   8        252.13        200.23        59.64 o                         
  -3 -12   8        506.21        577.72        72.23 o                         
  -2 -12   8        944.99        947.41        69.44 o                         
  -1 -12   8       1853.83       1811.00        81.35 o                         
   0 -12   8        809.86        853.30        96.33 o                         
   1 -12   8       1197.02       1073.33       106.02 o                         
   2 -12   8       2317.88       2321.64       157.32 o                         
   3 -12   8       1430.09       1576.64       135.66 o                         
   4 -12   8        165.80        108.30        91.20 o                         
  -6 -11   8        144.17        160.08       111.72 o                         
  -5 -11   8        706.49        655.44        68.68 o                         
  -4 -11   8       1395.47       1474.87        86.21 o                         
  -3 -11   8        258.26        326.62        58.70 o                         
  -2 -11   8       2584.89       2583.85       139.65 o                         
  -1 -11   8        438.65        487.27        68.97 o                         
   0 -11   8        292.15        448.54        55.01 o                         
   1 -11   8        486.10        527.45        54.12 o                         
   2 -11   8        356.91        319.84        73.53 o                         
   3 -11   8         40.91         81.93        45.43 o                         
   4 -11   8        302.33        272.11        56.13 o                         
   5 -11   8       1103.51       1201.99        82.86 o                         
  -7 -10   8        277.95        210.37        75.62 o                         
  -6 -10   8       2032.54       2073.77       166.16 o                         
  -5 -10   8        222.15        181.81        57.53 o                         
  -4 -10   8        339.84        348.51        83.22 o                         
  -3 -10   8       1002.54       1037.34       125.97 o                         
  -2 -10   8       2543.92       2614.69       109.16 o                         
  -1 -10   8       1390.21       1206.76       130.53 o                         
   0 -10   8       4825.76       5103.90       155.66 o                         
   1 -10   8        614.61        579.03        54.29 o                         
   2 -10   8         86.54        127.42        55.43 o                         
   3 -10   8       2984.90       3198.26       153.05 o                         
   4 -10   8         57.39         62.52        46.58 o                         
   5 -10   8        741.62        737.72        71.92 o                         
   6 -10   8         23.95        -33.45        67.25 o                         
  -7  -9   8        408.40        441.92       110.58 o                         
  -6  -9   8        106.27         49.91        58.41 o                         
  -5  -9   8        236.04        252.67       123.41 o                         
  -4  -9   8       2811.68       2977.35       121.72 o                         
  -3  -9   8        423.64        438.08        57.79 o                         
  -2  -9   8       5282.06       5313.25       230.85 o                         
  -1  -9   8       3639.89       3621.04       237.12 o                         
   0  -9   8       1290.06       1399.52        83.22 o                         
   1  -9   8       1628.85       1636.36        78.93 o                         
   2  -9   8        672.98        701.44        43.65 o                         
   3  -9   8         58.46         14.63        41.19 o                         
   4  -9   8        240.63        244.93        53.67 o                         
   5  -9   8       2085.61       2141.43       151.05 o                         
   6  -9   8        120.00         51.51        64.42 o                         
  -8  -8   8        840.82        830.50       139.65 o                         
  -7  -8   8         29.56         97.15        94.05 o                         
  -6  -8   8       2499.06       2453.30       120.51 o                         
  -5  -8   8       1246.58       1236.67        83.42 o                         
  -4  -8   8       1050.40       1142.63        75.77 o                         
  -3  -8   8       1511.28       1409.53        76.16 o                         
  -2  -8   8       2126.11       2164.31        92.79 o                         
  -1  -8   8        858.98        768.16        70.40 o                         
   0  -8   8       3702.05       3957.96       128.86 o                         
   1  -8   8        281.57        353.51        51.88 o                         
   2  -8   8        193.54        365.25        67.74 o                         
   3  -8   8       3618.08       3910.85       141.08 o                         
   4  -8   8        410.30        496.25        63.29 o                         
   5  -8   8        753.34        646.05        98.90 o                         
   6  -8   8         17.02         22.73        56.72 o                         
  -8  -7   8        760.29        662.51        98.34 o                         
  -7  -7   8        292.94        294.01       115.71 o                         
  -6  -7   8         63.74        130.14        58.71 o                         
  -5  -7   8       1991.62       2095.60       104.34 o                         
  -4  -7   8       3182.72       3387.50       129.56 o                         
  -3  -7   8       6139.85       6385.52       188.63 o                         
  -2  -7   8       5494.71       5782.63       170.90 o                         
  -1  -7   8       2538.83       2492.59       144.50 o                         
   0  -7   8       4926.38       5417.95       159.96 o                         
   1  -7   8       1659.73       1680.06        80.01 o                         
   2  -7   8        973.40        935.67        48.69 o                         
   3  -7   8       2593.65       2731.20       109.27 o                         
   4  -7   8        834.49        935.86        67.91 o                         
   5  -7   8       1276.30       1383.65        86.75 o                         
   6  -7   8       2451.91       2251.66       116.19 o                         
   7  -7   8        151.29         53.58       123.69 o                         
  -8  -6   8        378.20        371.64       136.23 o                         
  -7  -6   8        508.62        501.60        83.31 o                         
  -6  -6   8        165.63        142.71        61.42 o                         
  -5  -6   8       4693.89       4666.09       163.64 o                         
  -4  -6   8        402.74        295.87        52.67 o                         
  -3  -6   8        858.99        926.87        61.24 o                         
  -2  -6   8       2152.79       2111.29        85.49 o                         
  -1  -6   8        841.46        757.12        82.08 o                         
   0  -6   8        400.08        425.99        47.38 o                         
   1  -6   8       2483.63       2621.92       175.28 o                         
   2  -6   8       2601.99       2662.20        83.84 o                         
   3  -6   8        170.32        194.26       110.87 o                         
   4  -6   8       1421.03       1424.30        81.93 o                         
   5  -6   8        363.64        364.29        61.76 o                         
   6  -6   8         59.50         44.54        57.46 o                         
  -8  -5   8         29.13        -58.25        63.90 o                         
  -7  -5   8        527.84        547.73       152.76 o                         
  -6  -5   8        172.88        148.73        57.38 o                         
  -5  -5   8       3952.72       4035.45       147.60 o                         
  -4  -5   8        748.77        826.57        63.26 o                         
  -3  -5   8      11359.92      12274.07       311.33 o                         
  -2  -5   8        339.25        399.97        43.23 o                         
  -1  -5   8        754.31        688.97        51.15 o                         
   0  -5   8       6824.00       7099.47       195.57 o                         
   1  -5   8       1008.90       1084.99       184.97 o                         
   2  -5   8        884.13        990.51        50.47 o                         
   3  -5   8       3912.58       4362.69       145.85 o                         
   4  -5   8       1179.15       1359.52       107.73 o                         
   5  -5   8        290.99        339.92        56.41 o                         
   6  -5   8       2951.51       2921.39       151.34 o                         
   7  -5   8        182.13         57.57        86.64 o                         
  -9  -4   8        170.52        268.47       164.73 o                         
  -8  -4   8        473.55        546.63        98.61 o                         
  -7  -4   8        984.67        997.46       163.59 o                         
  -6  -4   8        967.65        833.66        73.42 o                         
  -5  -4   8       5857.66       5806.30       185.96 o                         
  -4  -4   8          5.09        -27.48        43.04 o                         
  -3  -4   8        706.06        801.26        56.27 o                         
  -2  -4   8       1667.99       1686.04        73.35 o                         
  -1  -4   8       2749.93       2766.64       183.83 o                         
   0  -4   8       1953.40       2164.75       134.24 o                         
   1  -4   8       3438.14       3407.06       152.76 o                         
   2  -4   8       3671.89       3787.10       103.75 o                         
   3  -4   8       1215.45       1174.96        93.77 o                         
   4  -4   8       1842.23       1738.06        86.68 o                         
   5  -4   8        103.21        104.83        56.15 o                         
   6  -4   8         49.49        -66.62       122.27 o                         
   7  -4   8         80.46        152.19        90.06 o                         
  -9  -3   8        590.97        582.65       120.10 o                         
  -8  -3   8        907.80       1049.38       108.02 o                         
  -7  -3   8        788.49        826.13        79.73 o                         
  -6  -3   8        113.64         88.66        51.43 o                         
  -5  -3   8       3008.79       3101.52       123.48 o                         
  -4  -3   8        112.96         71.04        76.10 o                         
  -3  -3   8       8360.87       8659.92       230.30 o                         
  -2  -3   8       2275.68       2075.56        82.41 o                         
  -1  -3   8        570.71        585.41        54.15 o                         
   0  -3   8       5935.22       6313.82       177.28 o                         
   1  -3   8       2971.20       2577.18       209.48 o                         
   2  -3   8        253.91        242.48        34.66 o                         
   3  -3   8       2119.02       2223.18        93.88 o                         
   4  -3   8       1110.91       1141.16        71.17 o                         
   5  -3   8        215.96        232.52        52.51 o                         
   6  -3   8       1954.97       2027.52       147.63 o                         
   7  -3   8        434.06        380.20       109.44 o                         
  -9  -2   8        692.85        694.27       157.32 o                         
  -8  -2   8       1528.86       1432.76       108.06 o                         
  -7  -2   8        680.99        801.69        80.52 o                         
  -6  -2   8       4369.90       4311.08       159.67 o                         
  -5  -2   8       2858.10       3129.05       120.31 o                         
  -4  -2   8        355.53        368.93        48.42 o                         
  -3  -2   8       1556.61       1591.37        74.75 o                         
  -2  -2   8       4325.43       4210.46       129.57 o                         
  -1  -2   8       1131.31       1105.31        60.13 o                         
   0  -2   8      11301.59      11750.10       301.68 o                         
   1  -2   8       2631.03       2562.67       120.56 o                         
   2  -2   8       1569.89       1529.07        60.65 o                         
   3  -2   8       5536.90       5828.15       178.32 o                         
   4  -2   8        662.18        656.23        61.97 o                         
   5  -2   8        666.41        589.96        92.34 o                         
   6  -2   8        284.03        343.15        89.49 o                         
   7  -2   8        125.99        216.60        97.47 o                         
  -9  -1   8        154.64        -10.26       110.01 o                         
  -8  -1   8       2368.21       2207.66       130.23 o                         
  -7  -1   8        827.87        830.10        76.53 o                         
  -6  -1   8         18.49         31.11        48.69 o                         
  -5  -1   8        764.14        806.21        62.87 o                         
  -4  -1   8       1576.59       1543.52        76.03 o                         
  -3  -1   8       1667.47       1582.06       127.11 o                         
  -2  -1   8       9172.68       8976.38       230.73 o                         
  -1  -1   8       2645.76       2725.37        98.22 o                         
   0  -1   8       1065.05       1284.78       276.45 o                         
   1  -1   8       4862.13       4792.96       144.09 o                         
   2  -1   8        349.25        407.86        40.73 o                         
   3  -1   8        897.45        945.52        86.93 o                         
   4  -1   8        249.68        270.48        74.67 o                         
   5  -1   8       1218.83       1171.37       107.16 o                         
   6  -1   8        453.33        452.59        95.19 o                         
   7  -1   8        600.28        640.12       119.13 o                         
  -9   0   8        789.26        970.72       159.03 o                         
  -8   0   8       1583.47       1744.23       155.04 o                         
  -7   0   8        184.24        139.87        61.59 o                         
  -6   0   8       8416.44       7854.83       252.23 o                         
  -5   0   8        394.88        414.33        56.22 o                         
  -4   0   8       2111.15       2078.23       115.43 o                         
  -3   0   8       2857.62       2851.34       102.76 o                         
  -2   0   8       4552.84       4511.57       134.77 o                         
  -1   0   8        333.23        308.53        43.50 o                         
   0   0   8      23049.40      24297.50       460.95 o                         
   1   0   8       2727.42       2677.96        97.11 o                         
   2   0   8         55.81         91.68        27.95 o                         
   3   0   8      10517.33      10868.23       285.76 o                         
   4   0   8         27.78         11.40        51.87 o                         
   5   0   8        736.13        721.63        86.64 o                         
   6   0   8        202.46        242.82        80.94 o                         
   7   0   8        537.64        512.44       121.41 o                         
  -8   1   8       2369.57       2182.56       170.43 o                         
  -7   1   8        823.26        680.57        80.77 o                         
  -6   1   8         18.02          1.16        49.09 o                         
  -5   1   8        759.05        682.65       118.28 o                         
  -4   1   8       1573.40       1497.39       130.82 o                         
  -3   1   8       1672.48       1691.89        74.73 o                         
  -2   1   8       9193.12       8714.78       229.12 o                         
  -1   1   8       2637.33       2662.20        99.25 o                         
   0   1   8       1061.23       1179.20        88.17 o                         
   1   1   8       4873.86       4515.97       140.44 o                         
   2   1   8        359.22        398.81        37.23 o                         
   3   1   8        887.85       1020.32        88.92 o                         
   4   1   8        242.25        232.56        68.40 o                         
   5   1   8       1210.86       1314.44       114.00 o                         
   6   1   8        452.61        418.39        96.90 o                         
   7   1   8        597.40        505.60       116.28 o                         
  -7   2   8        685.89        564.31       110.01 o                         
  -6   2   8       4376.47       4459.35       157.77 o                         
  -5   2   8       2874.23       2794.63       114.22 o                         
  -4   2   8        364.14        343.76        57.00 o                         
  -3   2   8       1555.91       1642.60        89.78 o                         
  -2   2   8       4337.75       4122.19       126.91 o                         
  -1   2   8       1134.14       1107.25        61.39 o                         
   0   2   8      11317.20      12103.83       303.43 o                         
   1   2   8       2619.75       2542.14        65.83 o                         
   2   2   8       1553.14       1604.32        60.51 o                         
   3   2   8       5542.48       6078.00       254.22 o                         
   4   2   8        671.02        599.08        78.09 o                         
   5   2   8        667.05        556.90        82.65 o                         
   6   2   8        285.29        207.48        91.77 o                         
   7   2   8        127.52        134.52        96.33 o                         
  -5   3   8       3009.71       3179.38       120.38 o                         
  -4   3   8        119.61        169.07        42.16 o                         
  -3   3   8       8383.93       8269.10       224.29 o                         
  -2   3   8       2284.23       2156.47        81.56 o                         
  -1   3   8        560.89        564.49        47.14 o                         
   0   3   8       5949.45       6222.60       120.48 o                         
   1   3   8       2975.31       2883.26        71.02 o                         
   2   3   8        264.11        211.47        54.72 o                         
   3   3   8       2115.16       2060.58       131.67 o                         
   4   3   8       1089.96        954.76        99.18 o                         
   5   3   8        219.73        204.63        70.68 o                         
   6   3   8       1956.88       2232.15       161.88 o                         
   7   3   8        427.56        328.32       109.44 o                         
  -4   4   8          5.74        -29.64        50.73 o                         
  -3   4   8        701.57        888.07       181.55 o                         
  -2   4   8       1663.16       1580.52        99.47 o                         
  -1   4   8       2742.82       2834.21        85.21 o                         
   0   4   8       1954.11       1949.25        88.07 o                         
   1   4   8       3459.36       3609.37        99.46 o                         
   2   4   8       3639.20       3612.62       127.34 o                         
   3   4   8       1222.33       1232.93        99.75 o                         
   4   4   8       1842.34       1554.41       125.97 o                         
   5   4   8        102.51          9.69        62.70 o                         
   6   4   8         50.12         82.65        92.91 o                         
   7   4   8         82.24         83.79        97.47 o                         
  -3   5   8      11365.87      11897.22       439.48 o                         
  -2   5   8        332.88        279.30        68.40 o                         
  -1   5   8        741.59        729.85        48.71 o                         
   0   5   8       6823.52       6937.37       193.44 o                         
   1   5   8       1006.15       1089.88        43.48 o                         
   2   5   8        898.61        895.07        61.26 o                         
   3   5   8       3918.84       4059.03       201.21 o                         
   4   5   8       1161.25       1129.76       111.15 o                         
   5   5   8        291.21        398.44        94.62 o                         
   6   5   8       2960.49       2691.58       182.40 o                         
  -2   6   8       2148.08       1988.76       128.25 o                         
  -1   6   8        849.20        880.37        56.15 o                         
   0   6   8        406.86        439.94        39.55 o                         
   1   6   8       2505.16       2621.45        72.72 o                         
   2   6   8       2604.30       2649.12       108.38 o                         
   3   6   8        167.33         61.56        62.70 o                         
   4   6   8       1413.61       1336.10       115.14 o                         
  -1   7   8       2523.95       2673.91       140.22 o                         
   0   7   8       4925.01       5119.82       225.72 o                         
   1   7   8       1650.18       1701.04        66.41 o                         
   2   7   8        968.84       1096.13       103.74 o                         
  -1   8   8        884.27        843.04        83.22 o                         
   0   8   8       3706.23       3770.61       185.82 o                         
   1   8   8        274.33        341.55        53.75 o                         
   2   8   8        185.34        307.23        74.67 o                         
   3   8   8       3636.60       3795.69       223.44 o                         
  -1   9   8       3621.51       3695.57       131.52 o                         
   0   9   8       1287.17       1211.84       100.32 o                         
   1   9   8       1648.83       1580.17        88.09 o                         
   2   9   8        668.88        739.87        96.90 o                         
   3   9   8         58.27        -53.58        73.53 o                         
  -1  10   8       1403.84       1473.28        80.00 o                         
   0  10   8       4837.86       5038.87       244.53 o                         
   1  10   8        604.98        674.00        68.69 o                         
   2  10   8         83.87        141.36        74.67 o                         
   3  10   8       2996.22       3257.03       213.75 o                         
  -2  11   8       2610.77       2540.51       118.55 o                         
  -1  11   8        434.40        473.81        68.91 o                         
   0  11   8        290.68        397.87        98.04 o                         
   1  11   8        499.49        601.34        75.29 o                         
   2  11   8        353.10        477.89        74.41 o                         
   3  11   8         42.89        -86.07        75.24 o                         
  -3  12   8        506.44        644.11       121.98 o                         
  -2  12   8        943.64        933.47        78.36 o                         
  -1  12   8       1846.79       1882.60       102.17 o                         
   0  12   8        810.62        891.95        74.75 o                         
   1  12   8       1196.56       1154.59        83.43 o                         
   2  12   8       2302.56       2386.59       127.49 o                         
   3  12   8       1439.99       1543.58       152.76 o                         
  -3  13   8       2122.01       2318.22       172.71 o                         
  -2  13   8        383.73        420.10       110.58 o                         
  -1  13   8        694.34        763.97        82.37 o                         
   0  13   8       1750.11       1887.45        87.68 o                         
   1  13   8        548.65        708.37        72.13 o                         
   2  13   8        359.71        465.84        83.98 o                         
   3  13   8        254.28        242.82        86.07 o                         
  -4  14   8        141.25        192.66       124.26 o                         
  -3  14   8         19.00         71.88        75.10 o                         
  -2  14   8         32.65       -125.69        83.79 o                         
  -1  14   8       1817.87       1860.51       157.32 o                         
   0  14   8         21.96         32.87        63.24 o                         
   1  14   8       1540.30       1563.02        84.14 o                         
   2  14   8       2447.24       2439.02       145.92 o                         
   3  14   8         48.95        -17.89        83.22 o                         
  -4  15   8        154.11        257.64       129.96 o                         
  -3  15   8       1243.69       1562.96       168.72 o                         
  -2  15   8        137.40         62.13       131.67 o                         
  -1  15   8        437.35        249.09       128.82 o                         
   0  15   8       1725.80       1713.83        92.76 o                         
   1  15   8        418.17        446.63        69.66 o                         
   2  15   8        639.24        644.40       272.75 o                         
   3  15   8        137.98        276.45       155.04 o                         
  -3  16   8        195.97        247.95       135.66 o                         
  -2  16   8        357.53        780.91       159.60 o                         
  -1  16   8        541.05        588.23       117.14 o                         
   0  16   8        244.18        261.15        90.04 o                         
   1  16   8        569.60        740.71        85.52 o                         
   2  16   8        779.25        881.80       159.03 o                         
  -1  17   8        587.33        624.16       148.77 o                         
   0  17   8        419.31        347.85       108.87 o                         
  -2 -16   9        340.17        553.48       125.97 o                         
  -1 -16   9        387.05        151.05       116.28 o                         
   0 -16   9        262.20        -63.84        82.65 o                         
  -4 -15   9        539.37        668.62       121.98 o                         
  -3 -15   9         38.98        161.88       108.87 o                         
  -2 -15   9        103.40        127.11        91.20 o                         
  -1 -15   9        554.39        510.73       106.59 o                         
   0 -15   9         12.62         90.63        87.78 o                         
   1 -15   9        722.11        681.73       103.74 o                         
  -4 -14   9          4.56         16.21        75.39 o                         
  -3 -14   9       1575.09       1539.37        99.01 o                         
  -2 -14   9         16.02       -118.85        79.23 o                         
  -1 -14   9         93.42        252.51        94.62 o                         
   0 -14   9       1295.70       1210.70       123.12 o                         
   1 -14   9        319.01        366.52        93.48 o                         
   2 -14   9        636.42        772.36       111.72 o                         
  -5 -13   9       2111.19       2238.54       123.39 o                         
  -4 -13   9        895.30       1041.85        88.57 o                         
  -3 -13   9        245.07        237.62        80.09 o                         
  -2 -13   9         92.56          8.44        51.35 o                         
  -1 -13   9        874.60        880.66       105.45 o                         
   0 -13   9        646.20        774.64       106.02 o                         
   1 -13   9       1284.64       1337.24       124.26 o                         
   2 -13   9       2833.78       2843.20       190.95 o                         
   3 -13   9        354.46        589.96       111.72 o                         
  -6 -12   9         15.84        -52.22        64.83 o                         
  -5 -12   9        425.84        474.38        79.03 o                         
  -4 -12   9        492.32        433.31       104.03 o                         
  -3 -12   9        701.46        744.82        94.91 o                         
  -2 -12   9        703.76        646.80        64.70 o                         
  -1 -12   9        962.19        998.15        65.68 o                         
   0 -12   9        967.80       1050.94        68.70 o                         
   1 -12   9        798.01        805.99       101.46 o                         
   2 -12   9        321.06        410.41        97.47 o                         
   3 -12   9        137.12        263.34        95.76 o                         
   4 -12   9        403.13        417.25       116.85 o                         
  -6 -11   9       1925.14       1821.42       117.69 o                         
  -5 -11   9        855.94        937.47        80.61 o                         
  -4 -11   9        759.67        777.37        78.87 o                         
  -3 -11   9        247.47        236.20        58.07 o                         
  -2 -11   9        899.90        852.88        66.72 o                         
  -1 -11   9        786.33        763.83        57.37 o                         
   0 -11   9       1294.08       1414.07       118.85 o                         
   1 -11   9        985.55       1025.67        71.32 o                         
   2 -11   9       2080.76       2066.26       145.64 o                         
   3 -11   9       1332.34       1536.57        84.63 o                         
   4 -11   9        162.35        186.05        60.23 o                         
   5 -11   9        327.15        401.13        74.48 o                         
  -6 -10   9        109.13         77.45        72.57 o                         
  -5 -10   9        169.09        135.15        59.08 o                         
  -4 -10   9       1909.43       1996.22       103.58 o                         
  -3 -10   9        552.58        594.24        93.48 o                         
  -2 -10   9       2247.28       2270.40       103.68 o                         
  -1 -10   9       2106.93       2091.16        90.88 o                         
   0 -10   9         13.11        -20.97        39.28 o                         
   1 -10   9       1122.50       1131.50        70.77 o                         
   2 -10   9         83.31         24.37        34.20 o                         
   3 -10   9         38.97        144.12        75.81 o                         
   4 -10   9        172.04        161.79        67.55 o                         
   5 -10   9       1628.86       1884.15       108.31 o                         
  -7  -9   9         45.74         36.05        74.67 o                         
  -6  -9   9       2467.58       2434.33       127.65 o                         
  -5  -9   9        103.27         -4.33        52.84 o                         
  -4  -9   9        365.10        544.12        95.19 o                         
  -3  -9   9        972.48        966.69        76.38 o                         
  -2  -9   9       1290.70       1257.00        74.94 o                         
  -1  -9   9        247.68        279.73        47.63 o                         
   0  -9   9       3128.63       3294.85       119.12 o                         
   1  -9   9       1078.76        959.01        66.73 o                         
   2  -9   9         42.88         41.27        34.16 o                         
   3  -9   9       2474.38       2588.97       114.00 o                         
   4  -9   9        198.62        125.08        49.98 o                         
   5  -9   9        775.96        856.75       107.45 o                         
   6  -9   9         44.91        -29.07       104.31 o                         
  -7  -8   9        164.81        148.28        70.20 o                         
  -6  -8   9         67.78         39.11        58.51 o                         
  -5  -8   9        552.53        485.46        69.32 o                         
  -4  -8   9       2561.85       2539.81       112.80 o                         
  -3  -8   9       3702.25       3528.70       130.10 o                         
  -2  -8   9       3995.70       3811.39       175.28 o                         
  -1  -8   9       4974.30       5004.58       303.24 o                         
   0  -8   9       1178.26       1266.44       151.91 o                         
   1  -8   9       1914.81       1929.14        90.18 o                         
   2  -8   9        274.87        316.05        41.67 o                         
   3  -8   9        455.52        493.73        62.93 o                         
   4  -8   9         89.60         61.97        50.18 o                         
   5  -8   9       2303.19       2413.30       118.32 o                         
   6  -8   9        564.12        737.68        95.93 o                         
  -8  -7   9        520.23        695.41       162.45 o                         
  -7  -7   9        321.19        335.22        88.92 o                         
  -6  -7   9       1678.78       1735.97       101.45 o                         
  -5  -7   9       1731.52       1695.88        98.22 o                         
  -4  -7   9        209.08        167.80        88.64 o                         
  -3  -7   9       1002.72        959.55        85.22 o                         
  -2  -7   9       1541.20       1445.23        77.65 o                         
  -1  -7   9       1435.34       1406.56        72.69 o                         
   0  -7   9        655.47        808.54       184.68 o                         
   1  -7   9        901.71        977.38        66.30 o                         
   2  -7   9       1733.08       1676.49        86.28 o                         
   3  -7   9       1867.69       1969.18        96.41 o                         
   4  -7   9        442.42        492.45        60.84 o                         
   5  -7   9        398.78        532.82       100.04 o                         
   6  -7   9         19.72        -31.08        74.39 o                         
  -8  -6   9        572.39        687.47       101.15 o                         
  -7  -6   9        401.50        427.98       181.55 o                         
  -6  -6   9         56.00          7.69        51.42 o                         
  -5  -6   9       1109.15       1210.08        84.86 o                         
  -4  -6   9       1407.59       1382.45       220.88 o                         
  -3  -6   9       9412.62       8653.45       540.08 o                         
  -2  -6   9       1218.80       1261.95        71.40 o                         
  -1  -6   9       2171.40       2112.99        91.14 o                         
   0  -6   9       6327.38       6679.68       224.30 o                         
   1  -6   9        514.41        549.00        53.90 o                         
   2  -6   9        703.94        728.20        47.73 o                         
   3  -6   9       1898.96       2068.52        96.85 o                         
   4  -6   9        727.76        802.54        67.06 o                         
   5  -6   9        744.48        777.89        75.59 o                         
   6  -6   9       1733.35       1638.60       114.29 o                         
  -8  -5   9        206.04        107.87        81.98 o                         
  -7  -5   9        917.60        837.04        89.66 o                         
  -6  -5   9        407.77        469.42        74.29 o                         
  -5  -5   9       2905.12       2935.89       126.00 o                         
  -4  -5   9         12.94        -49.85        33.24 o                         
  -3  -5   9        683.49        635.33        74.10 o                         
  -2  -5   9        493.61        440.73        52.09 o                         
  -1  -5   9       1642.71       1666.99        79.93 o                         
   0  -5   9        549.13        653.77        80.37 o                         
   1  -5   9        639.18        776.42        60.42 o                         
   2  -5   9       4911.15       4616.98       127.37 o                         
   3  -5   9        104.52         48.03        37.41 o                         
   4  -5   9        954.90        957.67        72.02 o                         
   5  -5   9         17.22         49.90        52.50 o                         
   6  -5   9          8.93         32.28        77.52 o                         
  -8  -4   9         97.75         22.30        70.21 o                         
  -7  -4   9        617.74        705.68        82.72 o                         
  -6  -4   9        125.00        106.69        56.62 o                         
  -5  -4   9       2297.75       2246.09       106.75 o                         
  -4  -4   9         86.14         86.32        43.33 o                         
  -3  -4   9      10321.79       9713.88       316.92 o                         
  -2  -4   9        146.59        148.59        39.49 o                         
  -1  -4   9         21.09         -5.54       134.81 o                         
   0  -4   9       9350.53      10254.43       405.85 o                         
   1  -4   9        191.00        276.90        47.88 o                         
   2  -4   9       1462.39       1451.81        63.60 o                         
   3  -4   9       1170.26       1250.31        73.83 o                         
   4  -4   9       1214.50       1260.69        79.28 o                         
   5  -4   9        114.63         95.84        54.34 o                         
   6  -4   9       1755.21       1819.47       144.21 o                         
  -8  -3   9        423.01        249.90        87.32 o                         
  -7  -3   9        773.51        825.60        86.77 o                         
  -6  -3   9       3716.18       3522.55       143.04 o                         
  -5  -3   9       2782.64       2628.07       113.26 o                         
  -4  -3   9        387.19        371.56        55.62 o                         
  -3  -3   9       2295.56       2278.36        94.65 o                         
  -2  -3   9        625.34        591.12        85.50 o                         
  -1  -3   9       1748.05       1740.74        81.22 o                         
   0  -3   9       4671.34       4821.63       174.99 o                         
   1  -3   9       1701.67       1653.59        80.69 o                         
   2  -3   9       5199.37       5089.79       134.03 o                         
   3  -3   9       2696.87       2786.52       168.15 o                         
   4  -3   9       1171.12       1184.86        78.15 o                         
   5  -3   9         71.66          0.00        60.42 o                         
   6  -3   9         17.75         65.55        70.68 o                         
   7  -3   9        513.46        481.09       126.54 o                         
  -9  -2   9        575.30        562.60       160.74 o                         
  -8  -2   9        998.26        876.47        97.79 o                         
  -7  -2   9       1300.57       1240.93        94.62 o                         
  -6  -2   9        504.80        398.98        70.91 o                         
  -5  -2   9       1515.66       1537.47        86.48 o                         
  -4  -2   9       1736.94       1790.39        87.73 o                         
  -3  -2   9       4258.28       4256.92       138.40 o                         
  -2  -2   9       1396.28       1463.10        69.52 o                         
  -1  -2   9        843.74        757.72       107.45 o                         
   0  -2   9       4575.28       4918.69       152.63 o                         
   1  -2   9        806.23        780.54        66.69 o                         
   2  -2   9       1083.14       1062.36        53.96 o                         
   3  -2   9       1092.00       1217.13        72.83 o                         
   4  -2   9        895.01        929.20        68.25 o                         
   5  -2   9       1020.67       1153.70       110.01 o                         
   6  -2   9        943.38        953.62       108.87 o                         
   7  -2   9         83.33         34.77        86.07 o                         
  -9  -1   9        231.56        202.92       127.11 o                         
  -8  -1   9       1371.18       1398.33       106.13 o                         
  -7  -1   9        206.90        249.24        67.20 o                         
  -6  -1   9       8251.20       8106.92       243.78 o                         
  -5  -1   9        909.01        897.16        67.52 o                         
  -4  -1   9        672.43        730.22        72.68 o                         
  -3  -1   9       4253.25       4270.68       137.80 o                         
  -2  -1   9       1617.83       1407.92        70.13 o                         
  -1  -1   9       1527.18       1457.95       188.67 o                         
   0  -1   9      11130.10      11139.33       291.31 o                         
   1  -1   9       1632.73       1572.71        77.36 o                         
   2  -1   9       1178.60       1147.19        55.43 o                         
   3  -1   9       6991.39       6764.44       285.86 o                         
   4  -1   9        275.53        307.23        74.67 o                         
   5  -1   9        332.52        286.14        85.50 o                         
   6  -1   9         86.96         19.38        74.10 o                         
   7  -1   9        397.70        267.33       111.72 o                         
  -9   0   9         28.26         66.12       123.69 o                         
  -8   0   9       1481.49       1595.45       156.18 o                         
  -7   0   9        672.31        669.32        87.16 o                         
  -6   0   9        196.91        153.50       152.19 o                         
  -5   0   9          6.13        -54.81        40.58 o                         
  -4   0   9       1774.12       1804.48       153.62 o                         
  -3   0   9         59.70         82.32        37.49 o                         
  -2   0   9       3958.34       3974.55       128.32 o                         
  -1   0   9       2223.86       2177.78        91.40 o                         
   0   0   9         53.66         75.94        39.53 o                         
   1   0   9       2238.48       1984.99        85.83 o                         
   2   0   9       1372.51       1265.46        95.40 o                         
   3   0   9        305.41        353.74        55.77 o                         
   4   0   9        360.18        366.52        78.66 o                         
   5   0   9       2156.78       2221.32       155.61 o                         
   6   0   9         42.69        -63.84        66.69 o                         
   7   0   9        238.78        143.64       101.46 o                         
  -8   1   9       1376.64       1170.80       142.50 o                         
  -7   1   9        205.57         71.80        60.13 o                         
  -6   1   9       8267.59       7949.70       241.02 o                         
  -5   1   9        911.27        858.18        65.79 o                         
  -4   1   9        671.55        659.87       138.51 o                         
  -3   1   9       4263.44       4190.27       176.13 o                         
  -2   1   9       1633.59       1498.67       114.86 o                         
  -1   1   9       1525.61       1658.55       159.60 o                         
   0   1   9      11139.94      11415.49       255.25 o                         
   1   1   9       1627.66       1589.54        77.36 o                         
   2   1   9       1168.03       1177.41        55.78 o                         
   3   1   9       6974.83       7556.03       308.37 o                         
   4   1   9        271.16        202.35        68.40 o                         
   5   1   9        330.18        238.83        83.22 o                         
   6   1   9         86.47         83.22        77.52 o                         
   7   1   9        397.91        313.50       116.28 o                         
  -6   2   9        506.84        654.00        77.19 o                         
  -5   2   9       1512.02       1561.79        84.97 o                         
  -4   2   9       1740.39       1789.97        84.81 o                         
  -3   2   9       4264.14       4134.83       134.81 o                         
  -2   2   9       1383.60       1360.62       116.28 o                         
  -1   2   9        850.49        798.46        57.84 o                         
   0   2   9       4569.61       4917.09       120.68 o                         
   1   2   9        802.78        751.13        37.33 o                         
   2   2   9       1078.52        987.55        65.30 o                         
   3   2   9       1093.53       1063.07        98.04 o                         
   4   2   9        884.47        706.81        87.78 o                         
   5   2   9       1030.72        925.69       100.89 o                         
   6   2   9        944.34        804.28       108.87 o                         
   7   2   9         81.09        128.82       111.72 o                         
  -5   3   9       2777.59       2636.29       165.87 o                         
  -4   3   9        392.14        460.31        56.45 o                         
  -3   3   9       2302.24       2273.25        92.49 o                         
  -2   3   9        627.49        687.73        51.29 o                         
  -1   3   9       1746.97       1691.49        78.80 o                         
   0   3   9       4671.38       4861.80       180.98 o                         
   1   3   9       1705.19       1651.88        63.51 o                         
   2   3   9       5196.44       5261.42       165.65 o                         
   3   3   9       2684.45       2805.58       161.31 o                         
   4   3   9       1182.57       1264.28       115.14 o                         
   5   3   9         70.03        137.94        74.67 o                         
   6   3   9         17.08       -106.59        78.09 o                         
   7   3   9        519.24        431.50       123.69 o                         
  -4   4   9         82.67        110.58        66.69 o                         
  -3   4   9      10344.91      10387.83       387.04 o                         
  -2   4   9        141.58        184.68        66.69 o                         
  -1   4   9         19.56        147.06        62.70 o                         
   0   4   9       9353.87       9837.52       336.87 o                         
   1   4   9        191.97        165.54        35.37 o                         
   2   4   9       1459.35       1593.74       115.14 o                         
   3   4   9       1173.90       1149.71       103.74 o                         
   4   4   9       1202.13       1237.49       113.43 o                         
   5   4   9        117.44         41.04        74.67 o                         
   6   4   9       1756.21       1860.51       160.17 o                         
   7   4   9         96.80        -26.22       122.55 o                         
  -3   5   9        682.56        665.77        83.22 o                         
  -2   5   9        497.87        535.24        76.38 o                         
  -1   5   9       1649.13       1803.51       124.26 o                         
   0   5   9        555.73        472.31        50.65 o                         
   1   5   9        630.66        705.92        46.36 o                         
   2   5   9       4958.14       5045.59       161.50 o                         
   3   5   9        105.17         82.08        63.27 o                         
   4   5   9        973.56        987.25       111.15 o                         
   5   5   9         16.59        108.87        86.07 o                         
   6   5   9          8.82       -124.26        83.79 o                         
  -2   6   9       1198.63       1124.63       105.45 o                         
  -1   6   9       2151.54       1955.70       126.54 o                         
   0   6   9       6329.91       6842.82       201.91 o                         
   1   6   9        516.31        556.03        47.33 o                         
   2   6   9        704.05        766.32        62.47 o                         
   3   6   9       1905.06       1902.12       136.80 o                         
   4   6   9        715.71        780.34       101.46 o                         
   1   7   9        884.09        950.20        96.90 o                         
   2   7   9       1751.74       1708.32       130.53 o                         
   0   8   9       1166.31       1263.71        99.75 o                         
   1   8   9       1936.33       2024.67       137.37 o                         
   2   8   9        274.05        295.83        81.51 o                         
   0   9   9       3148.85       3267.29       177.27 o                         
   1   9   9       1061.15       1209.56       112.29 o                         
   2   9   9         43.80         23.94        71.25 o                         
   3   9   9       2481.09       2520.58       184.68 o                         
   0  10   9         12.79         64.77        84.93 o                         
   1  10   9       1127.87       1218.11       120.84 o                         
   2  10   9         84.87         86.07        71.25 o                         
   3  10   9         40.30        -17.10        87.78 o                         
   0  11   9       1298.87       1493.03        90.66 o                         
   1  11   9        969.43        928.91        75.13 o                         
   2  11   9       2068.73       2197.95       172.71 o                         
   3  11   9       1333.72       1434.71       149.34 o                         
   0  12   9        972.02       1099.96        83.02 o                         
   1  12   9        802.88        739.13        75.96 o                         
   2  12   9        322.86        339.15       107.73 o                         
   3  12   9        139.13        148.20        94.05 o                         
   0  13   9        647.32        685.15        75.44 o                         
   1  13   9       1275.30       1296.97        93.77 o                         
   2  13   9       2835.39       3147.59       218.31 o                         
   3  13   9        351.10        505.60       126.54 o                         
   0  14   9       1302.40       1285.06        98.95 o                         
   1  14   9        318.19        401.22        82.96 o                         
   2  14   9        639.94        645.25       133.38 o                         
   3  14   9        311.95        496.48       147.06 o                         
   0  15   9         13.42        -17.68        62.69 o                         
   1  15   9        720.59        820.02       110.28 o                         
   0  16   9        266.89        250.23       130.53 o                         
  -2 -15  10        266.49        171.57       104.31 o                         
  -1 -15  10         42.29        119.70        88.92 o                         
   0 -15  10        281.48        248.52        90.06 o                         
  -4 -14  10        285.70        259.58        91.11 o                         
  -3 -14  10         41.39        -43.08        82.37 o                         
  -2 -14  10        444.48        510.16       112.29 o                         
  -1 -14  10        453.33        496.48       108.87 o                         
   0 -14  10         15.44        -88.92        69.54 o                         
   1 -14  10        292.83        254.22        94.05 o                         
   2 -14  10       1745.76       1497.98       149.91 o                         
  -5 -13  10       1061.01        963.31       135.09 o                         
  -4 -13  10        288.91        191.25        92.63 o                         
  -3 -13  10       2003.84       2050.42       187.53 o                         
  -2 -13  10        223.83        309.40       144.78 o                         
  -1 -13  10        554.54        642.40       116.28 o                         
   0 -13  10        418.11        571.72       114.00 o                         
   1 -13  10        498.88        409.84       100.89 o                         
   2 -13  10        370.94        330.60       108.30 o                         
   3 -13  10        334.68        182.97       103.17 o                         
  -5 -12  10       1685.81       1589.22       190.67 o                         
  -4 -12  10        715.09        671.79        81.16 o                         
  -3 -12  10        502.57        528.85        76.77 o                         
  -2 -12  10        133.56        117.39        56.41 o                         
  -1 -12  10        262.71        337.81        59.88 o                         
   0 -12  10       1188.77       1498.70        84.22 o                         
   1 -12  10        288.90        135.09        79.23 o                         
   2 -12  10       1294.52       1138.88       122.55 o                         
   3 -12  10        677.13        787.75       110.58 o                         
  -6 -11  10         57.13        -70.45        68.98 o                         
  -5 -11  10        659.77        663.67        86.96 o                         
  -4 -11  10       1060.05       1003.55        80.91 o                         
  -3 -11  10        526.40        497.59       111.44 o                         
  -2 -11  10        913.50        948.87        74.24 o                         
  -1 -11  10       1930.55       1896.12       114.57 o                         
   0 -11  10         31.08         -4.83        59.85 o                         
   1 -11  10       1174.80       1275.95        78.86 o                         
   2 -11  10        197.00        260.90        43.83 o                         
   3 -11  10         72.02        128.81        57.63 o                         
   4 -11  10        393.80        372.94        70.10 o                         
  -6 -10  10       2855.72       3088.94       153.33 o                         
  -5 -10  10        626.86        742.61        83.55 o                         
  -4 -10  10        257.73        346.98        65.23 o                         
  -3 -10  10        560.58        571.01        67.16 o                         
  -2 -10  10        765.17        740.93        82.37 o                         
  -1 -10  10        601.02        623.20        58.71 o                         
   0 -10  10       2073.68       2139.81        98.92 o                         
   1 -10  10        575.89        668.96        63.77 o                         
   2 -10  10        255.15        268.60        47.31 o                         
   3 -10  10       1102.54       1213.63       151.62 o                         
   4 -10  10        120.12         74.84        59.16 o                         
   5 -10  10        309.24        350.52        81.55 o                         
  -7  -9  10         18.75         -0.80        97.47 o                         
  -6  -9  10         72.82         61.07        68.35 o                         
  -5  -9  10         71.14        135.84        62.63 o                         
  -4  -9  10       1567.40       1728.54        95.72 o                         
  -3  -9  10        532.58        526.59        70.95 o                         
  -2  -9  10       1987.11       1848.09       127.97 o                         
  -1  -9  10       2535.18       2631.24       176.42 o                         
   0  -9  10        464.60        555.21       120.27 o                         
   1  -9  10        823.65        811.50        67.04 o                         
   2  -9  10         67.75         95.69        39.79 o                         
   3  -9  10         77.94         90.52        53.06 o                         
   4  -9  10         85.61        114.47        55.25 o                         
   5  -9  10       1949.42       2162.25       117.07 o                         
  -7  -8  10        358.32        363.10        81.34 o                         
  -6  -8  10       2579.39       2399.32       200.07 o                         
  -5  -8  10        173.85         33.61        57.53 o                         
  -4  -8  10        276.22        288.77       121.41 o                         
  -3  -8  10        556.74        579.09        64.78 o                         
  -2  -8  10       1869.21       1735.73       120.84 o                         
  -1  -8  10       1728.37       1647.13        87.50 o                         
   0  -8  10       2806.00       3020.39       116.78 o                         
   1  -8  10       1020.28       1031.26        71.06 o                         
   2  -8  10       1086.62       1079.86        59.36 o                         
   3  -8  10        866.20        973.16        75.39 o                         
   4  -8  10        107.98         89.78        49.54 o                         
   5  -8  10        362.69        388.97        90.92 o                         
   6  -8  10          3.55       -113.43       129.39 o                         
  -7  -7  10        377.89        189.77        79.20 o                         
  -6  -7  10        144.68         41.99        60.63 o                         
  -5  -7  10        143.24        207.75        60.39 o                         
  -4  -7  10       1154.99       1175.38       199.79 o                         
  -3  -7  10       5994.78       5904.25       280.73 o                         
  -2  -7  10       1529.54       1675.81       253.08 o                         
  -1  -7  10       1979.18       1897.26       146.49 o                         
   0  -7  10       3058.64       3243.65       286.71 o                         
   1  -7  10        436.81        411.15        62.72 o                         
   2  -7  10        673.21        664.01        51.89 o                         
   3  -7  10        350.58        309.15       135.66 o                         
   4  -7  10         77.98        -11.42        46.54 o                         
   5  -7  10       1320.29       1501.90       102.83 o                         
   6  -7  10        541.51        806.56       157.89 o                         
  -8  -6  10        260.25        304.76        91.71 o                         
  -7  -6  10        944.56       1009.29       137.66 o                         
  -6  -6  10        521.81        449.15        77.76 o                         
  -5  -6  10       1744.07       1701.30        97.50 o                         
  -4  -6  10        871.78        782.48        66.09 o                         
  -3  -6  10         79.79         39.44        37.61 o                         
  -2  -6  10       1383.35       1396.91        79.03 o                         
  -1  -6  10       2510.11       2483.95       138.80 o                         
   0  -6  10       1015.89        974.95        66.61 o                         
   1  -6  10        236.90        302.21        52.14 o                         
   2  -6  10       3580.49       2960.02       101.68 o                         
   3  -6  10         37.57          5.82        40.68 o                         
   4  -6  10        824.54        784.92        71.82 o                         
   5  -6  10         21.99        -53.76        56.31 o                         
   6  -6  10         27.46        -25.65        87.78 o                         
  -8  -5  10        424.27        286.06        88.29 o                         
  -7  -5  10        456.73        496.11        82.27 o                         
  -6  -5  10        516.91        550.68       111.44 o                         
  -5  -5  10        934.69        839.23        94.05 o                         
  -4  -5  10        118.28         44.19        70.68 o                         
  -3  -5  10      10602.82       9615.69       266.93 o                         
  -2  -5  10        494.50        523.61        56.21 o                         
  -1  -5  10        830.03        858.65        62.16 o                         
   0  -5  10       4885.94       5375.31       169.41 o                         
   1  -5  10         76.00         40.96        43.94 o                         
   2  -5  10       2313.19       1851.53        77.36 o                         
   3  -5  10        301.32        375.90        60.87 o                         
   4  -5  10        451.77        547.73        94.91 o                         
   5  -5  10         43.39         33.67        55.07 o                         
   6  -5  10       1065.45       1061.36       123.69 o                         
  -8  -4  10        129.40        128.04        78.84 o                         
  -7  -4  10       1737.19       1507.02       107.18 o                         
  -6  -4  10       1087.05        918.69        78.40 o                         
  -5  -4  10       2497.23       2404.93       113.84 o                         
  -4  -4  10       1320.41       1270.98        77.17 o                         
  -3  -4  10       1066.53       1064.86       119.70 o                         
  -2  -4  10        197.46        120.85        41.77 o                         
  -1  -4  10       1823.09       1838.04        87.64 o                         
   0  -4  10        740.15        776.64        61.28 o                         
   1  -4  10        193.38        259.93        49.50 o                         
   2  -4  10       5307.67       4508.24       172.12 o                         
   3  -4  10       1365.57       1425.91        82.91 o                         
   4  -4  10        784.01        806.89       110.30 o                         
   5  -4  10         46.97        100.89        70.68 o                         
   6  -4  10         75.01         18.24        91.20 o                         
  -8  -3  10        264.13        405.92       118.28 o                         
  -7  -3  10        789.48        726.47        85.70 o                         
  -6  -3  10        155.64        240.40        64.29 o                         
  -5  -3  10        868.41        763.94        72.30 o                         
  -4  -3  10       1545.26       1427.75        82.22 o                         
  -3  -3  10       9943.62       9758.66       264.19 o                         
  -2  -3  10        595.36        513.88        51.53 o                         
  -1  -3  10       1960.36       1781.91        86.61 o                         
   0  -3  10       4635.53       4808.13       153.97 o                         
   1  -3  10        213.97        313.09        75.53 o                         
   2  -3  10       1546.98       1416.18        66.09 o                         
   3  -3  10        366.56        274.73        55.74 o                         
   4  -3  10        833.34        955.28       139.37 o                         
   5  -3  10        781.78        727.90        96.90 o                         
   6  -3  10        566.76        616.75       114.57 o                         
  -8  -2  10        542.07        475.04       203.49 o                         
  -7  -2  10        396.56        281.73       135.66 o                         
  -6  -2  10       6383.63       6702.55       465.98 o                         
  -5  -2  10       1997.81       1874.87        99.13 o                         
  -4  -2  10       1025.12       1060.41        71.74 o                         
  -3  -2  10       2278.35       2167.01        95.80 o                         
  -2  -2  10        367.19        419.99        50.26 o                         
  -1  -2  10       2494.97       2552.60       104.52 o                         
   0  -2  10       4319.26       4618.44       172.14 o                         
   1  -2  10        260.84        369.32        53.13 o                         
   2  -2  10       3793.77       3575.16       173.87 o                         
   3  -2  10       4748.94       4658.51       473.68 o                         
   4  -2  10        584.94        529.54        82.08 o                         
   5  -2  10        599.64        671.47       120.84 o                         
   6  -2  10        254.69        132.81        86.64 o                         
  -8  -1  10       1019.35       1074.29       104.38 o                         
  -7  -1  10        515.87        413.03        80.99 o                         
  -6  -1  10        507.80        635.33        81.01 o                         
  -5  -1  10        232.61        299.93        62.06 o                         
  -4  -1  10       2985.51       3058.53       155.61 o                         
  -3  -1  10       3641.50       3490.68       125.13 o                         
  -2  -1  10        413.49        450.92        48.77 o                         
  -1  -1  10       3156.98       3178.00       120.70 o                         
   0  -1  10       1010.53       1156.52        69.70 o                         
   1  -1  10       1099.53       1172.66        70.74 o                         
   2  -1  10       1526.37       1550.96        67.64 o                         
   3  -1  10        225.16        235.07        54.70 o                         
   4  -1  10        430.04        508.45        96.90 o                         
   5  -1  10       2943.30       3261.59       199.50 o                         
   6  -1  10        153.50        119.70        86.07 o                         
  -8   0  10        613.38        546.64       139.65 o                         
  -7   0  10          0.05        -13.08        62.82 o                         
  -6   0  10       7545.97       7081.69       224.20 o                         
  -5   0  10          0.16        -13.26        43.51 o                         
  -4   0  10        999.69       1087.70        70.23 o                         
  -3   0  10       5285.74       4933.12       210.05 o                         
  -2   0  10         21.02         17.23        35.70 o                         
  -1   0  10        555.47        574.85        52.36 o                         
   0   0  10       4992.85       5335.20       247.10 o                         
   1   0  10        748.02        715.36        58.44 o                         
   2   0  10        818.30        786.92        52.50 o                         
   3   0  10       5893.86       5958.87       270.18 o                         
   4   0  10        239.49        237.69        81.51 o                         
   5   0  10       1271.10       1273.40       124.26 o                         
   6   0  10        124.35        156.18        96.33 o                         
  -7   1  10        518.64        388.75       111.72 o                         
  -6   1  10        505.24        556.14        76.73 o                         
  -5   1  10        235.49        203.44        67.83 o                         
  -4   1  10       3007.13       2995.75       235.13 o                         
  -3   1  10       3648.57       3527.02       234.27 o                         
  -2   1  10        426.35        464.43        51.78 o                         
  -1   1  10       3164.26       3365.45       138.23 o                         
   0   1  10       1013.26       1168.87        71.76 o                         
   1   1  10       1101.64       1087.62        86.36 o                         
   2   1  10       1529.58       1451.44        81.61 o                         
   3   1  10        224.87        230.85        79.80 o                         
   4   1  10        425.00        369.37        87.78 o                         
   5   1  10       2935.91       2896.21       189.24 o                         
   6   1  10        154.46        121.41       100.32 o                         
   7   1  10         95.07         30.21        96.90 o                         
  -6   2  10       6368.47       6628.63       299.82 o                         
  -5   2  10       1978.03       1869.24        95.69 o                         
  -4   2  10       1027.40       1012.14        71.80 o                         
  -3   2  10       2272.42       2249.86        94.58 o                         
  -2   2  10        359.62        324.18        54.21 o                         
  -1   2  10       2490.75       2517.18       101.55 o                         
   0   2  10       4309.45       4236.22       180.98 o                         
   1   2  10        268.22        259.62        37.81 o                         
   2   2  10       3800.56       3595.81       134.36 o                         
   3   2  10       4743.18       4883.83       240.54 o                         
   4   2  10        593.40        699.97       107.73 o                         
   5   2  10        601.25        581.41       117.42 o                         
   6   2  10        257.98        169.29       102.03 o                         
   7   2  10        205.07        253.65       108.87 o                         
  -5   3  10        878.79        800.29       117.99 o                         
  -4   3  10       1529.41       1468.91       116.28 o                         
  -3   3  10       9950.26       9473.54       372.79 o                         
  -2   3  10        578.55        495.91        75.81 o                         
  -1   3  10       1963.18       1963.68       127.11 o                         
   0   3  10       4607.21       4681.60       148.88 o                         
   1   3  10        204.79        285.42        40.82 o                         
   2   3  10       1543.72       1568.65       157.61 o                         
   3   3  10        369.56        569.44        82.08 o                         
   4   3  10        821.34        718.78        95.76 o                         
   5   3  10        776.79        666.34       100.89 o                         
   6   3  10        566.89        771.22       114.00 o                         
  -4   4  10       1323.39       1307.60       120.84 o                         
  -3   4  10       1062.26        912.58        99.75 o                         
  -2   4  10        203.81        274.74        73.53 o                         
  -1   4  10       1822.36       1834.29       126.54 o                         
   0   4  10        740.90        691.57        55.23 o                         
   1   4  10        203.24        292.72        41.66 o                         
   2   4  10       5335.26       5683.55       239.97 o                         
   3   4  10       1359.10       1485.44       120.27 o                         
   4   4  10        792.86        775.21       101.46 o                         
   5   4  10         48.20        -52.44        82.65 o                         
   6   4  10         75.25         10.83        99.75 o                         
  -3   5  10      10617.44      10264.14       394.45 o                         
  -2   5  10        491.08        587.68        94.05 o                         
  -1   5  10        838.33        848.17        94.62 o                         
   0   5  10       4892.64       5354.46       170.84 o                         
   1   5  10         72.91         71.05        34.31 o                         
   2   5  10       2296.71       2382.21       103.47 o                         
   3   5  10        299.27        522.13        97.47 o                         
   4   5  10        457.28        306.09        98.04 o                         
   5   5  10         44.05         80.37        89.49 o                         
  -1   6  10       2509.97       2572.45       154.47 o                         
   0   6  10       1011.75       1022.33        58.08 o                         
   1   6  10        225.86        207.01        42.04 o                         
   2   6  10       3594.49       3838.94       137.44 o                         
   3   6  10         38.73          5.70        71.25 o                         
   0   7  10       3057.80       3427.46       180.12 o                         
   1   7  10        441.92        380.77        91.20 o                         
   2   7  10        661.61        702.82        94.62 o                         
   0   8  10       2807.40       2803.87       171.00 o                         
   1   8  10       1006.62       1080.74       107.73 o                         
   2   8  10       1089.83       1170.80       118.56 o                         
   0   9  10        462.10        504.46       100.32 o                         
   1   9  10        822.77        766.09        98.61 o                         
   2   9  10         71.17         78.66        77.52 o                         
   0  10  10       2085.65       2234.43       160.74 o                         
   1  10  10        563.44        736.45        99.75 o                         
   2  10  10        253.46        264.48        88.35 o                         
   3  10  10       1102.01        991.24       135.66 o                         
   0  11  10         32.89         69.54        76.38 o                         
   1  11  10       1172.58       1199.30       125.40 o                         
   2  11  10        199.33        222.87       102.60 o                         
   3  11  10         71.77         79.80       106.02 o                         
   0  12  10       1189.12       1079.60       124.83 o                         
   1  12  10        285.49        376.78       107.73 o                         
   2  12  10       1296.18       1279.10       145.92 o                         
   3  12  10        672.22        703.39       143.64 o                         
   0  13  10        424.23        688.00       136.80 o                         
   1  13  10        496.21        620.74       133.95 o                         
   2  13  10        371.64        493.63       121.41 o                         
   3  13  10        333.48        322.05       145.92 o                         
   0  14  10         15.89        -27.93        75.24 o                         
   1  14  10        292.53        313.50       125.40 o                         
   2  14  10       1748.25       1951.71       185.82 o                         
   0  15  10        284.47        244.53       119.70 o                         
  -3 -14  11       2116.72       2003.01       151.62 o                         
  -2 -14  11        425.64        383.05       108.30 o                         
  -1 -14  11        105.77        238.83       106.02 o                         
   0 -14  11        384.39        273.03       102.03 o                         
  -4 -13  11        449.49        364.45       105.45 o                         
  -3 -13  11        155.52         62.50        74.49 o                         
  -2 -13  11        913.37        776.31        70.77 o                         
  -1 -13  11        399.74        416.11       111.72 o                         
   0 -13  11         26.36        -80.94        84.93 o                         
   1 -13  11        122.23         15.39        77.52 o                         
   2 -13  11       1224.77        951.91       125.40 o                         
  -5 -12  11       1041.89        763.24       148.20 o                         
  -4 -12  11        706.43        716.28        92.76 o                         
  -3 -12  11       1752.99       1706.12       312.93 o                         
  -2 -12  11        583.08        568.06        71.46 o                         
  -1 -12  11       1230.71       1189.53       137.94 o                         
   0 -12  11        159.04        267.55        69.29 o                         
   1 -12  11        669.45        746.61        70.60 o                         
   2 -12  11         87.96         31.35        82.65 o                         
   3 -12  11        149.26         76.95        94.05 o                         
  -5 -11  11        490.16        395.59        85.53 o                         
  -4 -11  11        500.54        607.36        82.89 o                         
  -3 -11  11        630.27        658.59        79.92 o                         
  -2 -11  11        511.39        474.59        65.09 o                         
  -1 -11  11        187.97        146.84        56.04 o                         
   0 -11  11        969.05        980.11       137.37 o                         
   1 -11  11        397.31        382.42        72.94 o                         
   2 -11  11        228.46        211.51        81.54 o                         
   3 -11  11        507.65        631.24       161.31 o                         
   4 -11  11        626.94        819.67       102.03 o                         
  -6 -10  11        202.94        181.24       194.66 o                         
  -5 -10  11        259.75        382.25        75.71 o                         
  -4 -10  11       1563.37       1559.39        98.50 o                         
  -3 -10  11        454.10        428.11        74.41 o                         
  -2 -10  11        511.75        506.91        66.42 o                         
  -1 -10  11       3092.47       3226.96       132.24 o                         
   0 -10  11         43.22         38.47        51.29 o                         
   1 -10  11       1440.48       1443.14        90.18 o                         
   2 -10  11        172.58         97.75        68.32 o                         
   3 -10  11        251.48        297.29        88.64 o                         
   4 -10  11        292.23        351.97        77.30 o                         
  -6  -9  11       3276.16       3373.03       184.97 o                         
  -5  -9  11        126.64        219.11        76.10 o                         
  -4  -9  11        188.53        103.90        57.43 o                         
  -3  -9  11        546.08        632.88        79.47 o                         
  -2  -9  11        689.01        704.16        99.75 o                         
  -1  -9  11        664.11        566.84        62.18 o                         
   0  -9  11       2293.75       2367.33       107.84 o                         
   1  -9  11       1501.80       1767.80        94.22 o                         
   2  -9  11        377.44        331.87        52.83 o                         
   3  -9  11        843.68        933.45        84.08 o                         
   4  -9  11        173.94        193.29        65.63 o                         
   5  -9  11        150.70         16.53       126.54 o                         
  -7  -8  11        160.92        -15.40        87.50 o                         
  -6  -8  11        297.35        202.52        76.61 o                         
  -5  -8  11        171.94         90.84       162.45 o                         
  -4  -8  11       1496.86       1550.41        92.79 o                         
  -3  -8  11        665.58        679.60        82.65 o                         
  -2  -8  11       1024.95       1000.34       103.46 o                         
  -1  -8  11       4331.49       4097.70       182.69 o                         
   0  -8  11       1195.99       1302.19        82.13 o                         
   1  -8  11       2392.42       2495.06       117.99 o                         
   2  -8  11        407.87        389.62        54.13 o                         
   3  -8  11        216.88        150.55        56.69 o                         
   4  -8  11        163.44         84.27        63.13 o                         
   5  -8  11        760.74        794.17        89.73 o                         
  -7  -7  11       1323.05       1387.19       108.81 o                         
  -6  -7  11       1883.35       1975.20       233.13 o                         
  -5  -7  11        460.22        449.57       116.00 o                         
  -4  -7  11        956.66        972.19        77.74 o                         
  -3  -7  11         65.74         45.64        49.50 o                         
  -2  -7  11        910.30        847.78        69.95 o                         
  -1  -7  11       2617.70       2569.93       110.18 o                         
   0  -7  11       3278.57       3389.47       131.20 o                         
   1  -7  11        894.35        939.40        96.05 o                         
   2  -7  11       2138.56       1904.05       110.09 o                         
   3  -7  11        347.14        378.14       171.86 o                         
   4  -7  11        335.28        313.46        74.44 o                         
   5  -7  11        100.47         -6.80        64.78 o                         
  -7  -6  11        483.34        455.60        90.22 o                         
  -6  -6  11        225.22        255.32        73.71 o                         
  -5  -6  11        173.48        258.35        73.53 o                         
  -4  -6  11        327.83        303.81        82.65 o                         
  -3  -6  11       4212.53       4478.38       158.73 o                         
  -2  -6  11       1300.23       1135.02        76.73 o                         
  -1  -6  11       1732.85       1632.07       184.11 o                         
   0  -6  11       2286.20       2409.13       107.61 o                         
   1  -6  11       1466.50       1621.03        89.84 o                         
   2  -6  11        712.52        680.52        57.65 o                         
   3  -6  11         57.30         10.54        73.25 o                         
   4  -6  11        478.61        564.18        80.41 o                         
   5  -6  11         93.85        216.85        73.11 o                         
  -8  -5  11        175.84        196.52       180.69 o                         
  -7  -5  11       3143.07       2921.21       202.92 o                         
  -6  -5  11          7.92        -41.23        56.97 o                         
  -5  -5  11       1432.76       1469.82        94.05 o                         
  -4  -5  11       2681.86       2599.56       116.68 o                         
  -3  -5  11        138.76        107.60        70.68 o                         
  -2  -5  11       1799.71       1545.71        88.47 o                         
  -1  -5  11       4190.15       4239.74       184.11 o                         
   0  -5  11        625.09        573.02        59.49 o                         
   1  -5  11        193.66        280.84        55.75 o                         
   2  -5  11       4561.29       4554.53       134.21 o                         
   3  -5  11         72.75         37.41        46.27 o                         
   4  -5  11       1065.45       1074.50       152.19 o                         
   5  -5  11          0.82         29.07        90.06 o                         
  -8  -4  11        652.05        755.90       123.69 o                         
  -7  -4  11        367.90        301.35        84.40 o                         
  -6  -4  11        147.33        108.48        61.51 o                         
  -5  -4  11        665.19        635.87        77.79 o                         
  -4  -4  11       1167.37       1137.07        77.58 o                         
  -3  -4  11       5598.47       5630.79       241.97 o                         
  -2  -4  11        316.26        316.26        58.88 o                         
  -1  -4  11        886.73        958.74       206.06 o                         
   0  -4  11       1349.27       1535.91       116.28 o                         
   1  -4  11         27.84        106.71        45.93 o                         
   2  -4  11        556.58        638.03        53.32 o                         
   3  -4  11        113.21        230.66        60.61 o                         
   4  -4  11        542.81        637.80       101.18 o                         
   5  -4  11        571.38        665.20       120.27 o                         
  -8  -3  11         21.53       -118.04        81.18 o                         
  -7  -3  11       1746.46       1715.14       164.45 o                         
  -6  -3  11       1039.22       1066.55        88.27 o                         
  -5  -3  11       1006.26       1009.11        80.54 o                         
  -4  -3  11       2399.39       2268.67       105.86 o                         
  -3  -3  11        558.92        548.35        62.07 o                         
  -2  -3  11        919.81        755.19       106.88 o                         
  -1  -3  11       4554.27       4258.64       150.95 o                         
   0  -3  11        163.43        140.77        46.74 o                         
   1  -3  11         27.88        -41.99        41.89 o                         
   2  -3  11       3259.66       3185.19       106.66 o                         
   3  -3  11        815.43        753.78       117.14 o                         
   4  -3  11        614.04        761.53        99.75 o                         
   5  -3  11        201.71        316.92        91.20 o                         
   6  -3  11        375.90        328.89       103.74 o                         
  -8  -2  11        515.58        550.43       107.61 o                         
  -7  -2  11        141.53        196.95        76.11 o                         
  -6  -2  11        374.96        387.26       114.00 o                         
  -5  -2  11         18.56         20.22        49.57 o                         
  -4  -2  11       5128.81       5249.16       173.76 o                         
  -3  -2  11       2986.85       2975.79       118.33 o                         
  -2  -2  11        724.52        670.25        61.25 o                         
  -1  -2  11       3464.14       3473.82       130.58 o                         
   0  -2  11        767.78        864.62        66.10 o                         
   1  -2  11       1391.51       1453.92        92.63 o                         
   2  -2  11       1254.59       1272.28        65.15 o                         
   3  -2  11          9.77        -22.13       101.75 o                         
   4  -2  11        654.98        624.16        94.62 o                         
   5  -2  11       1609.16       1666.70       145.92 o                         
   6  -2  11        188.64        121.41        96.90 o                         
  -8  -1  11        230.70        219.90        88.46 o                         
  -7  -1  11        188.94        170.49        74.13 o                         
  -6  -1  11       6822.07       6883.89       223.09 o                         
  -5  -1  11        671.22        668.14        72.96 o                         
  -4  -1  11       1333.26       1282.19        80.72 o                         
  -3  -1  11       2674.24       2677.91       109.17 o                         
  -2  -1  11        141.61        102.06        59.00 o                         
  -1  -1  11       1671.84       1695.86       117.99 o                         
   0  -1  11       1341.57       1514.24        82.22 o                         
   1  -1  11        689.12        623.61        58.22 o                         
   2  -1  11       1027.00        980.14        59.66 o                         
   3  -1  11       1953.52       1915.80       137.94 o                         
   4  -1  11        491.74        563.74       107.16 o                         
   5  -1  11       1034.06       1167.38       125.40 o                         
   6  -1  11        630.46        528.97       125.97 o                         
  -7   0  11         61.43        -69.53        65.80 o                         
  -6   0  11       1191.01       1132.97       116.00 o                         
  -5   0  11        367.25        429.58        68.33 o                         
  -4   0  11       9819.52       9290.46       388.18 o                         
  -3   0  11        457.76        515.57        56.23 o                         
  -2   0  11        563.51        556.91        63.84 o                         
  -1   0  11      11743.58      12049.47       319.01 o                         
   0   0  11          3.69         -9.57        39.35 o                         
   1   0  11       1379.13       1408.67        95.19 o                         
   2   0  11        958.20        939.77        71.26 o                         
   3   0  11          1.25          9.69        69.54 o                         
   4   0  11        267.82        156.18        81.51 o                         
   5   0  11       2493.64       2706.40       189.81 o                         
   6   0  11         16.05        159.60       110.58 o                         
  -6   1  11       6838.73       6566.32       219.12 o                         
  -5   1  11        656.56        631.69        68.87 o                         
  -4   1  11       1348.72       1424.69        82.92 o                         
  -3   1  11       2664.31       2567.66       106.81 o                         
  -2   1  11        151.53         71.73        49.02 o                         
  -1   1  11       1680.36       1795.75       114.57 o                         
   0   1  11       1362.62       1467.20        80.69 o                         
   1   1  11        680.53        649.80        62.92 o                         
   2   1  11       1039.56        918.88        88.35 o                         
   3   1  11       1962.45       1904.40       145.92 o                         
   4   1  11        497.27        448.03       103.17 o                         
   5   1  11       1043.16       1006.63       123.12 o                         
   6   1  11        632.82        670.90       137.37 o                         
  -6   2  11        372.86        377.35       107.16 o                         
  -5   2  11         22.40         17.67        75.24 o                         
  -4   2  11       5136.82       4747.60       236.55 o                         
  -3   2  11       2966.25       3035.29       171.00 o                         
  -2   2  11        745.84        542.65        83.79 o                         
  -1   2  11       3456.74       3447.41       183.54 o                         
   0   2  11        773.72        792.31        91.77 o                         
   1   2  11       1408.00       1447.10        86.21 o                         
   2   2  11       1247.84       1142.91        79.19 o                         
   3   2  11          9.06         17.67        69.54 o                         
   4   2  11        649.98        860.71       111.15 o                         
   5   2  11       1604.17       1804.08       156.75 o                         
   6   2  11        188.86        145.35       103.74 o                         
  -5   3  11        979.52        829.36       107.73 o                         
  -4   3  11       2388.88       2026.95       145.92 o                         
  -3   3  11        565.03        592.24        87.78 o                         
  -2   3  11        934.89        847.60        93.48 o                         
  -1   3  11       4564.15       4726.51       222.30 o                         
   0   3  11        160.60        229.71        71.82 o                         
   1   3  11         31.27         58.96        47.84 o                         
   2   3  11       3250.99       3457.98       194.66 o                         
   3   3  11        825.35        872.11       103.17 o                         
   4   3  11        608.00        765.52       105.45 o                         
   5   3  11        205.40        277.02       123.12 o                         
   6   3  11        377.30        268.47       125.40 o                         
  -4   4  11       1171.67       1183.91       115.71 o                         
  -3   4  11       5593.55       4955.08       242.82 o                         
  -2   4  11        311.61        287.28        82.08 o                         
  -1   4  11        878.92        943.36       103.74 o                         
   0   4  11       1334.20       1325.43       102.89 o                         
   1   4  11         30.39         28.48        60.99 o                         
   2   4  11        544.16        355.12        83.22 o                         
   3   4  11        113.86         19.38        75.24 o                         
   4   4  11        537.59        661.21       119.13 o                         
   5   4  11        566.26        535.24       126.54 o                         
   6   4  11        281.90        235.98       122.55 o                         
  -2   5  11       1808.23       1796.10       138.51 o                         
  -1   5  11       4179.42       4264.23       216.03 o                         
   0   5  11        620.85        653.68        59.67 o                         
   1   5  11        187.57        179.35        42.85 o                         
   2   5  11       4560.21       4721.38       234.27 o                         
   3   5  11         73.83         79.23        75.24 o                         
   4   5  11       1062.18        811.12       115.14 o                         
   5   5  11          0.68         71.25        98.04 o                         
   0   6  11       2289.45       2602.60       109.24 o                         
   1   6  11       1476.39       1360.28        68.34 o                         
   2   6  11        711.92        754.38        70.92 o                         
   3   6  11         57.06         27.93        78.66 o                         
   0   7  11       3272.81       3373.31       185.82 o                         
   1   7  11        889.98       1065.35       103.74 o                         
   2   7  11       2131.85       2485.81       159.03 o                         
   0   8  11       1196.98       1193.60       111.72 o                         
   1   8  11       2392.18       2449.90       164.73 o                         
   2   8  11        408.53        365.38        94.05 o                         
   0   9  11       2301.88       2328.48       159.60 o                         
   1   9  11       1489.59       1460.36       134.52 o                         
   2   9  11        378.81        497.05       110.01 o                         
   0  10  11         42.65         22.80        77.52 o                         
   1  10  11       1441.76       1429.58       137.37 o                         
   2  10  11        173.55         70.68        90.63 o                         
   0  11  11        972.52        829.93       108.87 o                         
   1  11  11        399.64        340.30       107.73 o                         
   2  11  11        232.18        237.69       107.16 o                         
   3  11  11        507.64        542.08       142.50 o                         
   0  12  11        160.55        151.05        81.51 o                         
   1  12  11        667.53        600.22       123.69 o                         
   2  12  11         89.34        110.58       108.30 o                         
   3  12  11        148.32         78.09       111.72 o                         
   0  13  11         27.68        -28.50        74.10 o                         
   1  13  11        122.29        104.31       106.59 o                         
   2  13  11       1226.14       1367.45       150.48 o                         
   0  14  11        386.12        311.22       108.30 o                         
   1  14  11         81.75         29.64       102.60 o                         
  -3 -13  12       1837.67       1588.61       137.37 o                         
  -2 -13  12        723.77        693.14        83.67 o                         
  -1 -13  12        503.34        468.07       166.16 o                         
   0 -13  12        530.67        616.75       116.85 o                         
  -4 -12  12        413.91        494.42        93.82 o                         
  -3 -12  12        286.13        336.99       209.76 o                         
  -2 -12  12        757.75        664.32       211.19 o                         
  -1 -12  12        358.61        409.97        78.55 o                         
   0 -12  12         99.77         -4.83        64.58 o                         
   1 -12  12        325.12        345.97        58.60 o                         
   2 -12  12        407.80        352.84       116.28 o                         
  -5 -11  12        303.72        344.86       119.13 o                         
  -4 -11  12       1088.50       1193.58       148.49 o                         
  -3 -11  12        821.42        778.62       157.04 o                         
  -2 -11  12        746.76        685.08       137.94 o                         
  -1 -11  12       1224.26       1138.35        82.37 o                         
   0 -11  12        288.24        283.77        66.85 o                         
   1 -11  12        885.53        927.53       242.25 o                         
   2 -11  12         64.92         87.25        51.64 o                         
   3 -11  12         28.67        -43.20        65.04 o                         
  -5 -10  12        186.60        132.66        71.25 o                         
  -4 -10  12        404.34        373.68        81.93 o                         
  -3 -10  12        324.06        408.33        82.31 o                         
  -2 -10  12        246.40        238.91        78.95 o                         
  -1 -10  12        195.49        163.51        63.67 o                         
   0 -10  12        522.08        609.60        71.47 o                         
   1 -10  12       1022.92       1106.84        84.20 o                         
   2 -10  12        204.66         64.88        49.94 o                         
   3 -10  12        546.89        671.14       128.82 o                         
   4 -10  12        160.01        193.23       101.46 o                         
  -6  -9  12        166.07        297.96       312.36 o                         
  -5  -9  12        298.43        253.16        71.52 o                         
  -4  -9  12       2156.28       2233.75       120.64 o                         
  -3  -9  12        127.41         37.84        60.14 o                         
  -2  -9  12        109.59        117.14       116.00 o                         
  -1  -9  12       2450.60       2647.07       206.91 o                         
   0  -9  12         83.89         46.08       134.81 o                         
   1  -9  12       1837.59       1610.09       129.96 o                         
   2  -9  12        209.73        149.42        54.40 o                         
   3  -9  12        159.15        265.52        71.03 o                         
   4  -9  12        248.90        162.44        74.58 o                         
  -6  -8  12       2935.56       2797.07       142.27 o                         
  -5  -8  12        497.05        581.34       144.78 o                         
  -4  -8  12        648.96        659.23        83.63 o                         
  -3  -8  12        684.98        789.93        79.28 o                         
  -2  -8  12        201.16        173.77        57.52 o                         
  -1  -8  12       1033.29        969.15        73.72 o                         
   0  -8  12        713.80        822.27        71.88 o                         
   1  -8  12       1749.24       1940.16       104.29 o                         
   2  -8  12       1097.80       1084.88        66.37 o                         
   3  -8  12       1159.22       1041.90       100.89 o                         
   4  -8  12        107.92        -40.07        65.60 o                         
  -7  -7  12        185.51        317.49       133.95 o                         
  -6  -7  12        110.52         53.16        69.20 o                         
  -5  -7  12        293.56        331.86        73.73 o                         
  -4  -7  12        616.95        641.39        79.58 o                         
  -3  -7  12        772.66        810.20        72.02 o                         
  -2  -7  12        272.07        225.55        58.87 o                         
  -1  -7  12       1522.17       1409.71        87.51 o                         
   0  -7  12       1060.32       1119.37       148.49 o                         
   1  -7  12       1554.45       1691.13        97.18 o                         
   2  -7  12        873.37        842.74        60.86 o                         
   3  -7  12         97.79         86.55        57.13 o                         
   4  -7  12        215.98        142.11        73.27 o                         
   5  -7  12        216.61         63.84       135.09 o                         
  -7  -6  12       3073.01       3096.03       159.18 o                         
  -6  -6  12        812.77        858.92        92.66 o                         
  -5  -6  12       1114.06       1130.35        87.53 o                         
  -4  -6  12       1862.39       1709.77        99.06 o                         
  -3  -6  12        147.14         78.56        59.28 o                         
  -2  -6  12       1323.95       1415.27        88.65 o                         
  -1  -6  12       3260.35       3303.21       131.35 o                         
   0  -6  12        270.32        205.25        71.25 o                         
   1  -6  12        742.47        771.04        70.50 o                         
   2  -6  12       4227.27       4529.16       137.00 o                         
   3  -6  12        239.93        146.22        64.36 o                         
   4  -6  12       1038.04        972.59        89.78 o                         
   5  -6  12         12.12          1.71        98.61 o                         
  -7  -5  12        205.57        287.02       128.54 o                         
  -6  -5  12         76.58        -14.99        57.84 o                         
  -5  -5  12        645.48        704.13        78.56 o                         
  -4  -5  12        293.90        358.20        65.50 o                         
  -3  -5  12       1965.85       1975.20       102.88 o                         
  -2  -5  12       1125.98       1014.08        87.78 o                         
  -1  -5  12        310.78        338.51       125.69 o                         
   0  -5  12       3319.06       3222.88       130.50 o                         
   1  -5  12        314.14        393.41        61.41 o                         
   2  -5  12        457.99        520.16        56.11 o                         
   3  -5  12        184.29        119.25        61.51 o                         
   4  -5  12        596.76        727.37        92.49 o                         
   5  -5  12        185.77        190.38        97.47 o                         
  -7  -4  12       3766.01       3427.59       163.49 o                         
  -6  -4  12         52.58         -6.95        59.99 o                         
  -5  -4  12        965.91        959.80       102.03 o                         
  -4  -4  12       1789.79       1843.01       102.13 o                         
  -3  -4  12        301.07        224.56        59.73 o                         
  -2  -4  12       1361.75       1335.74        85.87 o                         
  -1  -4  12       3673.53       3572.46       211.19 o                         
   0  -4  12        242.11        287.55        58.85 o                         
   1  -4  12        226.95        190.40        55.58 o                         
   2  -4  12       4634.98       4910.77       144.36 o                         
   3  -4  12         64.35         40.41       145.92 o                         
   4  -4  12       1085.96       1121.78       126.54 o                         
   5  -4  12        338.49        253.08       113.43 o                         
  -8  -3  12        109.36         83.68        94.05 o                         
  -7  -3  12        601.10        670.83       144.21 o                         
  -6  -3  12        233.77        171.32       102.03 o                         
  -5  -3  12        589.59        605.22       192.38 o                         
  -4  -3  12       2604.58       2538.59       118.89 o                         
  -3  -3  12       1148.87       1021.59       131.96 o                         
  -2  -3  12       1285.21       1249.19        83.41 o                         
  -1  -3  12       1826.95       1753.72       126.54 o                         
   0  -3  12       2036.14       2176.34       102.48 o                         
   1  -3  12        646.38        671.65        96.33 o                         
   2  -3  12       1221.27       1261.35        72.27 o                         
   3  -3  12        167.98        157.32        72.39 o                         
   4  -3  12        625.08        662.92       114.57 o                         
   5  -3  12       1004.07       1169.09       143.64 o                         
  -8  -2  12         24.85        139.16        86.15 o                         
  -7  -2  12       1085.09        983.19        95.48 o                         
  -6  -2  12       1083.96       1044.60        88.50 o                         
  -5  -2  12        206.07        136.37        58.71 o                         
  -4  -2  12       1098.92       1049.81        79.84 o                         
  -3  -2  12        789.36        836.73        69.70 o                         
  -2  -2  12        961.74        811.84        70.51 o                         
  -1  -2  12       1749.27       1805.17        98.04 o                         
   0  -2  12         54.17        -38.58        41.77 o                         
   1  -2  12        566.81        602.80        61.63 o                         
   2  -2  12       1595.17       1584.67        83.96 o                         
   3  -2  12        278.11         83.79        69.54 o                         
   4  -2  12        970.52       1019.17       121.41 o                         
   5  -2  12        438.27        529.54       120.27 o                         
  -8  -1  12        864.23        904.90       117.08 o                         
  -7  -1  12        300.50         66.84        86.64 o                         
  -6  -1  12        247.57        258.47       116.00 o                         
  -5  -1  12         47.32         98.27        56.62 o                         
  -4  -1  12      10108.12       9411.52       394.45 o                         
  -3  -1  12         17.16          9.30        88.64 o                         
  -2  -1  12       1127.04       1125.47       106.02 o                         
  -1  -1  12       8564.39       8420.84       388.75 o                         
   0  -1  12        104.16        107.99        50.96 o                         
   1  -1  12       1799.48       1896.30       181.55 o                         
   2  -1  12        894.07        883.24        74.96 o                         
   3  -1  12        194.23        262.20        80.94 o                         
   4  -1  12         57.39          6.84        80.94 o                         
   5  -1  12       1632.55       1763.61       166.44 o                         
  -7   0  12        165.53         95.19       112.86 o                         
  -6   0  12       4430.90       4215.53       167.39 o                         
  -5   0  12        271.68        271.62        67.04 o                         
  -4   0  12        132.46         60.24        48.21 o                         
  -3   0  12       2523.65       2584.21       120.56 o                         
  -2   0  12       2099.23       2030.75       163.88 o                         
  -1   0  12       1371.56       1387.88        82.79 o                         
   0   0  12        150.37        179.54        78.66 o                         
   1   0  12       2539.29       2742.31       169.86 o                         
   2   0  12         71.84        291.21        86.07 o                         
   3   0  12       1656.84       1475.75       133.95 o                         
   4   0  12          2.34          9.12        83.22 o                         
   5   0  12        576.31        662.35       135.66 o                         
  -6   1  12        246.47        292.98       104.88 o                         
  -5   1  12         43.17        -88.35        71.25 o                         
  -4   1  12      10098.08      10127.34       406.99 o                         
  -3   1  12         16.63         14.44        46.95 o                         
  -2   1  12       1133.63       1149.71       111.72 o                         
  -1   1  12       8533.97       8733.67       349.42 o                         
   0   1  12        104.67         17.10        66.12 o                         
   1   1  12       1792.03       1943.99        99.71 o                         
   2   1  12        893.17        827.14        79.53 o                         
   3   1  12        192.37         26.79        81.51 o                         
   4   1  12         58.86        -28.50        74.67 o                         
   5   1  12       1631.43       1772.16       162.45 o                         
   6   1  12         88.43        115.71       121.98 o                         
  -5   2  12        204.38        198.93        90.06 o                         
  -4   2  12       1092.15       1048.82       113.43 o                         
  -3   2  12        791.18        741.01       100.89 o                         
  -2   2  12        975.14        808.84        96.33 o                         
  -1   2  12       1747.99       1958.55       138.51 o                         
   0   2  12         58.55        124.83        72.96 o                         
   1   2  12        563.54        614.37        68.87 o                         
   2   2  12       1606.23       1690.77        98.32 o                         
   3   2  12        279.63        258.21        90.63 o                         
   4   2  12        963.96        628.15       132.24 o                         
   5   2  12        444.45        473.11       121.98 o                         
   6   2  12        474.57        617.32       142.50 o                         
  -5   3  12        595.25        634.99       118.56 o                         
  -4   3  12       2598.37       2711.53       172.14 o                         
  -3   3  12       1157.50       1092.71       111.72 o                         
  -2   3  12       1278.41       1238.63       116.85 o
[truncated: 55,324 more chars]
